# Supplementary material for: Immune transcriptomic changes in Australian Gulf War veterans
Source: PLoS One. 2025 Dec 3;20(12):e0338198. doi: 10.1371/journal.pone.0338198 (PMC12674549; doi:10.1371/journal.pone.0338198)
Supplement: S1 Table — Information and data was generated using NanoString nCounter Immune Exhaustion Panel and Rosalind Bio. Inside the file contains a full list of genes and probes included in the NanoString nCounter Immune Exhaustion Panel including probe IDs, gene symbols and probe sequences (T1); lists corresponding functional themes of genes incorporated within the panel supporting predetermined information used for gene set and pathway analysis (T2); a summary of panel coverage according to genes within the panel contributing to immune-related pathways or cell types (T3); raw gene expression for housekeeping genes (T4); normalised RNA expression counts subsequent to positive control normalisation and background removal for all genes fulfilling thresholding requirements (T5); raw RNA gene expression counts prior to normalisation or quality control (T6) and; a summary of quality check data including binding density, image quality, limit of detection, and more, for each sample calculated using NanoString nSolver and nCounter Analysis (T7). (XLSX) [file pone.0338198.s001.xlsx]

## Sheet: T1 Gene and Probe Details
Supplementary Material 1: Table 1 Immune Exhaustion Panel Gene and Probe Details
nCounter® Immune Exhaustion Panel - Gene and Probe Details
Official Symbol	Accession	Alias / Previous Symbol	Target Sequence	Official Full Name	Other targets or Isoform Information
ACACA	NM_198834.1	ACAC,ACC;acetyl-Coenzyme A carboxylase alpha	GACATGAACACTGTACTGAACTACATCTTCTCTCACGCTCAAGTCACCAAGAAGAATCTTCTGGTCACAATGCTTATTGATCAGTTGTGTGGCCGGGACC	acetyl-CoA carboxylase alpha
ACADL	NM_001608.3	acyl-Coenzyme A dehydrogenase, long chain	TTGAAGATATACGGTTGCCAGCTAGTGCCCTACTTGGAGAAGAGAATAAAGGCTTCTATTACATCATGAAAGAGCTTCCACAGGAAAGGCTGTTAATTGC	acyl-CoA dehydrogenase long chain
ACADVL	NM_001270447.1	acyl-Coenzyme A dehydrogenase, very long chain	ATCTAAGTCCTTTGCTGTGGGAATGTTCAAAGGCCAGCTCACCACAGATCAGGTGTTCCCATACCCGTCCGTGCTCAACGAAGAGCAGACACAGTTTCTT	acyl-CoA dehydrogenase very long chain
ACAT2	NM_005891.2	acetyl-Coenzyme A acetyltransferase 2 (acetoacetyl Coenzyme A thiolase),acetyl-Coenzyme A acetyltransferase 2	TGTCGTTCTTATGAAGAAGTCAGAAGCTGATAAACGTGGGCTTACACCTTTAGCACGGATAGTTTCCTGGTCCCAAGTGGGTGTGGAGCCTTCCATTATG	acetyl-CoA acetyltransferase 2
ACOT1/2	NM_001037161.1		AGACGCTCCATCTGGAGTACTTTGAAGAAGCTGTGAACTACTTGCTCAGTCATCCTGAGGTAAAAGGTCCAGGAGTTGGGCTGCTTGGAATTTCCAAAGG	acyl-CoA thioesterase 1/2
ACSL3	NM_203372.1	FACL3;fatty-acid-Coenzyme A ligase, long-chain 3	ACTTCCAAAGGGAGTCATGATCTCACATAGTAACATTATTGCTGGTATAACTGGGATGGCAGAAAGGATTCCAGAACTAGGAGAGGAAGATGTCTACATT	acyl-CoA synthetase long chain family member 3
ACSL4	NM_004458.2	FACL4,MRX63,MRX68;fatty-acid-Coenzyme A ligase, long-chain 4,mental retardation, X-linked 63,mental retardation, X-linked 68	TTCGACTCACTAGCTGTAATAGACATCCCTGGAGCAGATACTCTGGATAAATTATTTGACCATGCTGTATCCAAGTTTGGGAAGAAGGACAGCCTTGGGA	acyl-CoA synthetase long chain family member 4
ACSL6	NM_001009185.1	FACL6;fatty-acid-Coenzyme A ligase, long-chain 6	TGGGCCCAGAAGAGAGGAATTGAAGGAACATATGCAGATCTCTGCACAAATAAGGATCTGAAGAAAGCCATTTTGGAAGATATGGTGAGGTTAGGAAAAG	acyl-CoA synthetase long chain family member 6
ADH1A/B/C	NM_000668.5		TAGGCCATGAGGCAGCCGGCATCGTGGAGAGTGTTGGAGAAGGGGTGACTACAGTCAAACCAGGTGATAAAGTCATCCCGCTCTTTACTCCTCAGTGTGG	alcohol dehydrogenase 1A/B/C (class I), alpha polypeptide
ADH6	NM_000672.3		CTTTGAAGGGTTCTGTTTTTGGAGGCTGGAAGAGCAGACAGCACATCCCTAAACTGGTTGCTGATTATATGGCAGAGAAGTTGAATCTAGATCCACTAAT	alcohol dehydrogenase 6 (class V)
ADORA2A	NM_000675.3	ADORA2	TGGCCATCGTCCTCTCCCACACCAATTCGGTTGTGAATCCCTTCATCTACGCCTACCGTATCCGCGAGTTCCGCCAGACCTTCCGCAAGATCATTCGCAG	adenosine A2a receptor
ADORA2B	NM_000676.2		ATGATTGTGGGGATTTTTGCCCTGTGCTGGTTACCTGTGCATGCTGTTAACTGTGTCACTCTTTTCCAGCCAGCTCAGGGTAAAAATAAGCCCAAGTGGG	adenosine A2b receptor
AHR	NM_001621.3		CTGCTACCACATCCACTCTAAGCAAGGACTCTCTCAATCCTAGTTCCCTCCTGGCTGCCATGATGCAACAAGATGAGTCTATTTATCTCTATCCTGCTTC	aryl hydrocarbon receptor
AIFM1	NM_004208.2	PDCD8,NAMSD,AUNX1;programmed cell death 8 (apoptosis-inducing factor),neuropathy, axonal, motor-sensory with deafness and mental retardation (Cowchock syndrome),apoptosis-inducing factor, mitochondrion-associated, 1,apoptosis inducing factor, mitochondria associated 1,auditory neuropathy, X-linked recessive 1	TGATGCCCAATGCTATTGTGCAATCCGTTGGAGTCAGCAGTGGCAAGTTACTTATCAAGCTGAAAGACGGCAGGAAGGTAGAAACTGACCACATAGTGGC	apoptosis inducing factor mitochondria associated 1
AK4	NM_001005353.1	AK3,AK3L1;adenylate kinase 3,adenylate kinase 3-like 1	AAAGCCAGTCATTGAATTATACAAGAGCCGAGGAGTGCTCCACCAATTTTCCGGAACGGAGACGAACAAAATCTGGCCCTACGTTTACACACTTTTCTCA	adenylate kinase 4
AKT1	NM_001014432.1	v-akt murine thymoma viral oncogene homolog 1	GGACGGGCACATTAAGATCACAGACTTCGGGCTGTGCAAGGAGGGGATCAAGGACGGTGCCACCATGAAGACCTTTTGCGGCACACCTGAGTACCTGGCC	AKT serine/threonine kinase 1
AKT2	NM_001626.4	v-akt murine thymoma viral oncogene homolog 2	AGGAGATGGAAGTGGCGGTCAGCAAGGCACGGGCTAAAGTGACCATGAATGACTTCGACTATCTCAAACTCCTTGGCAAGGGAACCTTTGGCAAAGTCAT	AKT serine/threonine kinase 2
AKT3	NM_005465.4	v-akt murine thymoma viral oncogene homolog 3	GCCAGTTAATGAAAACAGAACGACCAAAGCCAAACACATTTATAATCAGATGTCTCCAGTGGACTACTGTTATAGAGAGAACATTTCATGTAGATACTCC	AKT serine/threonine kinase 3
ALDH1A1	NM_000689.4	PUMB1,ALDH1;aldehyde dehydrogenase 1 family, member A1	GCCGACTTGGACAATGCTGTTGAATTTGCACACCATGGGGTATTCTACCACCAGGGCCAGTGTTGTATAGCCGCATCCAGGATTTTTGTGGAAGAATCAA	aldehyde dehydrogenase 1 family member A1
ALDH1A3	NM_000693.2	ALDH6;aldehyde dehydrogenase 1 family, member A3	TATCGAAGAAGTGATAAAAAGAGCGAATAGCACCGACTATGGACTCACAGCAGCCGTGTTCACAAAAAATCTCGACAAAGCCCTGAAGTTGGCTTCTGCC	aldehyde dehydrogenase 1 family member A3
ALDH1B1	NM_000692.3	ALDH5;aldehyde dehydrogenase 1 family, member B1	GCAAAACTCCTCTGTGGCGGAGAGCGTTTCGGGGAGCGTGGTTTCTTCATCAAGCCTACTGTCTTTGGTGGCGTGCAGGATGACATGAGAATTGCCAAAG	aldehyde dehydrogenase 1 family member B1
ALDH3A1	NM_000691.3	ALDH3;aldehyde dehydrogenase 3 family, member A1	TACCTGGACAAGGATCTGTACCCAGTAATCAATGGGGGTGTCCCTGAGACCACGGAGCTGCTCAAGGAGAGGTTCGACCATATCCTGTACACGGGCAGCA	aldehyde dehydrogenase 3 family member A1
ALDH3B2	NM_000695.3	ALDH8;aldehyde dehydrogenase 3 family, member B2	GGAGTCACTTATGCCAAACTCTAATAAAATGGAGTCGGGGGGCCACATAGAAGCCCTCACACACACATGCCCGTAACAGGATTTATCACAAGACACGCCT	aldehyde dehydrogenase 3 family member B2
ALDOA	NM_000034.3	aldolase A, fructose-bisphosphate	GAAGGCTGCGCAGGAGGAGTATGTCAAGCGAGCCCTGGCCAACAGCCTTGCCTGTCAAGGAAAGTACACTCCGAGCGGTCAGGCTGGGGCTGCTGCCAGC	aldolase, fructose-bisphosphate A	LOC112694756 (NM_001365307;NM_001365304;NM_001365305)
ALDOB	NM_000035.3	aldolase B, fructose-bisphosphate	TCCAGAACAAGTAGCTATGGCCACCGTAACAGCTCTCCACCGTACTGTTCCTGCAGCTGTTCCTGGCATCTGCTTTTTGTCTGGTGGCATGAGTGAAGAG	aldolase, fructose-bisphosphate B
ALOX5	NM_000698.2		GTCAAGATCAGCAACACTATTTCTGAGCGGGTCATGAATCACTGGCAGGAAGACCTGATGTTTGGCTACCAGTTCCTGAATGGCTGCAACCCTGTGTTGA	arachidonate 5-lipoxygenase
ANAPC4	NM_013367.2		ATCAGTTCACTGGGACTTATTCTACAAGGCTAGATGAACAGTGTAGTGCTATTCCCACCCGTACCATGCATTTTGAGAAGCACTGGAGATTACTGGAAAG	anaphase promoting complex subunit 4
ANGPT1	NM_001146.3		GAACCTTCAAGGCTTGGTTACTCGTCAAACATATATAATCCAGGAGCTGGAAAAGCAATTAAACAGAGCTACCACCAACAACAGTGTCCTTCAGAAGCAG	angiopoietin 1
APH1A	NM_001077628.1	anterior pharynx defective 1 homolog A (C. elegans),APH1A gamma secretase subunit	CCTTTCTGACAGCAGCCATTATCCTGCTCCATACCTTTTGGGGAGTTGTGTTCTTTGATGCCTGTGAGAGGAGACGGTACTGGGCTTTGGGCCTGGTGGT	aph-1 homolog A, gamma-secretase subunit
APOB	NM_000384.2	apolipoprotein B (including Ag(x) antigen)	CACCAACTTCTTCCACGAGTCGGGTCTGGAGGCTCATGTTGCCCTAAAAGCTGGGAAGCTGAAGTTTATCATTCCTTCCCCAAAGAGACCAGTCAAGCTG	apolipoprotein B
APOC3	NM_000040.1	apolipoprotein C-III	GGGGCTGGGTGACCGATGGCTTCAGTTCCCTGAAAGACTACTGGAGCACCGTTAAGGACAAGTTCTCTGAGTTCTGGGATTTGGACCCTGAGGTCAGACC	apolipoprotein C3
AQP1	NM_198098.4	CO;Colton blood group,aquaporin 1 (channel-forming integral protein, 28kDa),aquaporin 1 (channel-forming integral protein, 28kDa, CO blood group),aquaporin 1	CCGGCTGTCACACTGGGGCTGCTGCTCAGCTGCCAGATCAGCATCTTCCGTGCCCTCATGTACATCATCGCCCAGTGCGTGGGGGCCATCGTCGCCACCG	aquaporin 1 (Colton blood group)
AQP7	NM_001170.2	AQP7L	CTTCGCCATCACGGACCAGGAGAACAACCCAGCACTGCCAGGAACAGAGGCGCTGGTGATAGGCATCCTCGTGGTCATCATCGGGGTGTCCCTTGGCATG	aquaporin 7
ARG1	NM_000045.3	arginase, liver	TCAATGACTGAAGTGGACAGACTAGGAATTGGCAAGGTGATGGAAGAAACACTCAGCTATCTACTAGGAAGAAAGAAAAGGCCAATTCATCTAAGTTTTG	arginase 1
ASB4	NM_016116.2	ankyrin repeat and SOCS box-containing 4	GTTACTGGTTGCCTAGCTATAAATTGAAGTCTTCCTGGGCCACAGGCCTCCATCTCTCTGTCTTGTTTGGCCATGTGGAATGTCTTCTGGTGCTACTGGA	ankyrin repeat and SOCS box containing 4
ATF4	NM_001675.2	TXREB;activating transcription factor 4 (tax-responsive enhancer element B67)	TTTGAAGGAGTTCGACTTGGATGCCCTGTTGGGTATAGATGACCTGGAAACCATGCCAGATGACCTTCTGACCACGTTGGATGACACTTGTGATCTCTTT	activating transcription factor 4
ATM	NM_000051.3	ATA,ATDC,ATC,ATD;ataxia telangiectasia mutated (includes complementation groups A, C and D),ataxia telangiectasia mutated	AGTACTTAATGATCTGCTTATCTGCTGCCGTCAACTAGAACATGATAGAGCTACAGAACGAAAGAAAGAAGTTGAGAAATTTAAGCGCCTGATTCGAGAT	ATM serine/threonine kinase
ATP6V1G3	NM_133262.2	ATPase, H+ transporting, lysosomal 13kD, V1 subunit G isoform 3,ATPase, H+ transporting, lysosomal 13kDa, V1 subunit G isoform 3,ATPase, H+ transporting, lysosomal 13kDa, V1 subunit G3	GAAGAACAAACACTAGGGAAGATACAAGAACTTAATGGACACTACAATAAGTATATGGAAAGTGTGATGAACCAGCTCTTGAGCATGGTCTGTGACATGA	ATPase H+ transporting V1 subunit G3
ATP7A	NM_000052.7	MNK;Menkes syndrome,ATPase, Cu++ transporting, alpha polypeptide	AACATGAGAGAAAAGGTCGGACTGCTGTATTAGTAGCAGTTGATGATGAGCTGTGTGGCTTGATAGCCATTGCAGACACAGTGAAGCCTGAAGCAGAACT	ATPase copper transporting alpha
ATR	NM_001184.2	ataxia telangiectasia and Rad3 related	AAGACTTGGTTTACCTCCATAGAAGAAATGTGATGGGTCATGCTGTGGAATGGCCAGTGGTCATGAGCCGATTTTTAAGTCAATTAGATGAACACATGGG	ATR serine/threonine kinase
B4GALT1	NM_001497.3	GGTB2;UDP-Gal:betaGlcNAc beta 1,4- galactosyltransferase, polypeptide 1	GTCCCCGCTGCTTGTGGGCCCCATGCTGATTGAGTTTAACATGCCTGTGGACCTGGAGCTCGTGGCAAAGCAGAACCCAAATGTGAAGATGGGCGGCCGC	beta-1,4-galactosyltransferase 1
BAK1	NM_001188.3	CDN1;BCL2-antagonist/killer 1	CCGACGCTATGACTCAGAGTTCCAGACCATGTTGCAGCACCTGCAGCCCACGGCAGAGAATGCCTATGAGTACTTCACCAAGATTGCCACCAGCCTGTTT	BCL2 antagonist/killer 1
BATF	NM_006399.3	basic leucine zipper transcription factor, ATF-like	CCTGGCAAACAGGACTCATCTGATGATGTGAGAAGAGTTCAGAGGAGGGAGAAAAATCGTATTGCCGCCCAGAAGAGCCGACAGAGGCAGACACAGAAGG	basic leucine zipper ATF-like transcription factor
BAX	NM_138761.3	BCL2-associated X protein,BCL2 associated X protein	TTTTTCCGAGTGGCAGCTGACATGTTTTCTGACGGCAACTTCAACTGGGGCCGGGTTGTCGCCCTTTTCTACTTTGCCAGCAAACTGGTGCTCAAGGCCC	BCL2 associated X, apoptosis regulator
BCL2	NM_000657.2	B-cell CLL/lymphoma 2,BCL2, apoptosis regulator	AGTTCGGTGGGGTCATGTGTGTGGAGAGCGTCAACCGGGAGATGTCGCCCCTGGTGGACAACATCGCCCTGTGGATGACTGAGTACCTGAACCGGCACCT	BCL2 apoptosis regulator
BCL2L1	NM_001191.3		TGGAACTCTATGGGAACAATGCAGCAGCCGAGAGCCGAAAGGGCCAGGAACGCTTCAACCGCTGGTTCCTGACGGGCATGACTGTGGCCGGCGTGGTTCT	BCL2 like 1
BCL6	NM_001706.2	ZNF51;zinc finger protein 51,B cell CLL/lymphoma 6,BCL6, transcription repressor	GTTGTGGACACTTGCCGGAAGTTTATTAAGGCCAGTGAAGCAGAGATGGTTTCTGCCATCAAGCCTCCTCGTGAAGAGTTCCTCAACAGCCGGATGCTGA	BCL6 transcription repressor
BID	NM_197966.2		GGTGGCCAGTCACACGCCGTCCTTGCTCCGTGATGTCTTTCACACAACAGTGAATTTTATTAACCAGAACCTACGCACCTACGTGAGGAGCTTAGCCAGA	BH3 interacting domain death agonist
BLK	NM_001715.2	B lymphoid tyrosine kinase	AGCTTCTTGCTCCAATCAACAAGGCCGGCTCCTTTCTTATCAGAGAGAGTGAAACCAACAAAGGTGCCTTCTCCCTGTCTGTGAAGGATGTCACCACCCA	BLK proto-oncogene, Src family tyrosine kinase
BMP2	NM_001200.2	BMP2A	TTAGGATAAGCAGGTCTTTGCACCAAGATGAACACAGCTGGTCACAGATAAGGCCATTGCTAGTAACTTTTGGCCATGATGGAAAAGGGCATCCTCTCCA	bone morphogenetic protein 2
BMP8A/B	XM_005271149.4	BMP8;bone morphogenetic protein 8 (osteogenic protein 2)	CCGACCTGGTCATGAGCTTCGTTAACATGGTGGAGCGAGACCGTGCCCTGGGCCACCAGGAGCCCCATTGGAAGGAGTTCCGCTTTGACCTGACCCAGAT	bone morphogenetic protein 8a/b
BPI	NM_001725.2	bactericidal/permeability-increasing protein	TCTGTATCCTCCGAGCTGCAACCTTATTTCCAGACTCTGCCAGTAATGACCAAAATAGATTCTGTGGCTGGAATCAACTATGGTCTGGTGGCACCTCCAG	bactericidal permeability increasing protein
BRWD1	NM_001007246.2	C21orf107,WDR9;chromosome 21 open reading frame 107,WD repeat domain 9	GCCAGCGCATCGGTCCTATGTTGGATAAAGAAATTCCACCCAGTATTTCAAGAGTCACTTCTTTACTTGGTGCAGGAAGGCAGTCTTTGCTACGTACAGC	bromodomain and WD repeat domain containing 1
BST2	NM_004335.2		TTCGTATGACTATTGCAGAGTGCCCATGGAAGACGGGGATAAGCGCTGTAAGCTTCTGCTGGGGATAGGAATTCTGGTGCTCCTGATCATCGTGATTCTG	bone marrow stromal cell antigen 2
BTK	NM_000061.1	AGMX1,IMD1;Bruton agammaglobulinemia tyrosine kinase	TGATCTGGTTCAGAAATATCACCCTTGCTTCTGGATCGATGGGCAGTATCTCTGCTGCTCTCAGACAGCCAAAAATGCTATGGGCTGCCAAATTTTGGAG	Bruton tyrosine kinase
BTLA	NM_181780.2		ACACTCCATCTTAGCAGGAGATCCCTTTGAACTAGAATGCCCTGTGAAATACTGTGCTAACAGGCCTCATGTGACTTGGTGCAAGCTCAATGGAACAACA	B and T lymphocyte associated
BTRC	NM_001256856.1	beta-transducin repeat containing	ATGATCAGAAAATAGTAAGCGGCCTTCGAGACAACACAATCAAGATCTGGGATAAAAACACATTGGAATGCAAGCGAATTCTCACAGGCCATACAGGTTC	beta-transducin repeat containing E3 ubiquitin protein ligase
CACNB2	NM_201572.4	MYSB,CACNLB2;calcium channel, voltage-dependent, beta 2 subunit	GTTCGGACAAATGTCAGCTACAGTGCGGCCCATGAAGATGATGTTCCAGTGCCTGGCATGGCCATCTCATTCGAAGCAAAAGATTTTCTGCATGTTAAGG	calcium voltage-gated channel auxiliary subunit beta 2
CACNB4	NM_000726.3	calcium channel, voltage-dependent, beta 4 subunit	GTGAAATTGGCTTCATTCCAAGTCCACTCAGATTGGAGAACATACGGATCCAGCAAGAACAAAAAAGAGGACGTTTTCACGGAGGGAAATCAAGTGGAAA	calcium voltage-gated channel auxiliary subunit beta 4
CALM1	NM_006888.4	CALML2;calmodulin 1 (phosphorylase kinase, delta)	TCCCTATTTGATAAAGATGGCGATGGCACCATCACAACAAAGGAACTTGGAACTGTCATGAGGTCACTGGGTCAGAACCCAACAGAAGCTGAATTGCAGG	calmodulin 1
CAMK2D	NM_172127.1	CAMKD;calcium/calmodulin-dependent protein kinase (CaM kinase) II delta	TGGCTTCGACCACAACCTGCACCAGGTTCACGGACGAGTATCAGCTTTTCGAGGAGCTTGGAAAGGGGGCATTCTCAGTGGTGAGAAGATGTATGAAAAT	calcium/calmodulin dependent protein kinase II delta
CARD11	NM_032415.2	caspase recruitment domain family, member 11	TTGAAAATCGGCCCAAGAAGGAGCAGGTTCTGGAACTGGAGCGGGAGAATGAAATGCTGAAGACCAAAAACCAGGAGCTGCAGTCCATCATCCAGGCCGG	caspase recruitment domain family member 11
CARD16	NM_001017534.1	caspase recruitment domain family, member 16	ATTGAGCGGTTCTGGAGGAACATACTTCTGCTCCCCTTGCATAAAGGATCTCTATATCCTAGAATCCCAGGTTTAGGTAAAGAGTTGCAAACTGGAACTC	caspase recruitment domain family member 16
CASP3	NM_004346.3	caspase 3, apoptosis-related cysteine protease,caspase 3, apoptosis-related cysteine peptidase	TCTTGGCGAAATTCAAAGGATGGCTCCTGGTTCATCCAGTCGCTTTGTGCCATGCTGAAACAGTATGCCGACAAGCTTGAATTTATGCACATTCTTACCC	caspase 3
CASP8	NM_001080124.1	caspase 8, apoptosis-related cysteine protease,caspase 8, apoptosis-related cysteine peptidase	GATACTGTCTGATCATCAACAATCACAATTTTGCAAAAGCACGGGAGAAAGTGCCCAAACTTCACAGCATTAGGGACAGGAATGGAACACACTTGGATGC	caspase 8
CASP9	XM_011542270.1	caspase 9, apoptosis-related cysteine protease,caspase 9, apoptosis-related cysteine peptidase	GGCCAGGCAGCTGATCATAGATCTGGAGACTCGAGGGAGTCAGGCTCTTCCTTTGTTCATCTCCTGCTTAGAGGACACAGGCCAGGACATGCTGGCTTCG	caspase 9
CBL	NM_005188.3	CBL2;Cas-Br-M (murine) ecotropic retroviral transforming sequence,Cbl proto-oncogene, E3 ubiquitin protein ligase	CATTCTCCAGACAATCCCTCACAATAAACCTCTCTTCCAAGCACTGATTGATGGCTTCAGGGAAGGCTTCTATTTGTTTCCTGATGGACGAAATCAGAAT	Cbl proto-oncogene
CBLB	NM_170662.3	Cas-Br-M (murine) ectropic retroviral transforming sequence b,Cas-Br-M (murine) ecotropic retroviral transforming sequence b,Cbl proto-oncogene B, E3 ubiquitin protein ligase	ATGGCAGCAGGGAAGGATTTTATCTTTATCCTGATGGGAGGAGTTATAATCCTGATTTAACTGGATTATGTGAACCTACACCTCATGACCATATAAAAGT	Cbl proto-oncogene B
CCL13	NM_005408.2	SCYA13;small inducible cytokine subfamily A (Cys-Cys), member 13,chemokine (C-C motif) ligand 13	CCCCAGGGACTTGCTCAGCCAGATGCACTCAACGTCCCATCTACTTGCTGCTTCACATTTAGCAGTAAGAAGATCTCCTTGCAGAGGCTGAAGAGCTATG	C-C motif chemokine ligand 13
CCL2	NM_002982.3	SCYA2;small inducible cytokine A2 (monocyte chemotactic protein 1, homologous to mouse Sig-je),chemokine (C-C motif) ligand 2	CATTCCCCAAGGGCTCGCTCAGCCAGATGCAATCAATGCCCCAGTCACCTGCTGTTATAACTTCACCAATAGGAAGATCTCAGTGCAGAGGCTCGCGAGC	C-C motif chemokine ligand 2
CCL20	NM_001130046.1	SCYA20;small inducible cytokine subfamily A (Cys-Cys), member 20,chemokine (C-C motif) ligand 20	AGCAAGCAACTTTGACTGCTGTCTTGGATACACAGACCGTATTCTTCATCCTAAATTTATTGTGGGCTTCACACGGCAGCTGGCCAATGAAGGCTGTGAC	C-C motif chemokine ligand 20
CCL21	NM_002989.2	SCYA21;small inducible cytokine subfamily A (Cys-Cys), member 21,chemokine (C-C motif) ligand 21	CTCAAGTACAGCCAAAGGAAGATTCCCGCCAAGGTTGTCCGCAGCTACCGGAAGCAGGAACCAAGCTTAGGCTGCTCCATCCCAGCTATCCTGTTCTTGC	C-C motif chemokine ligand 21
CCL22	NM_002990.4	SCYA22;small inducible cytokine subfamily A (Cys-Cys), member 22,chemokine (C-C motif) ligand 22	CCCCTGCGCGTGGTGAAACACTTCTACTGGACCTCAGACTCCTGCCCGAGGCCTGGCGTGGTGTTGCTAACCTTCAGGGATAAGGAGATCTGTGCCGATC	C-C motif chemokine ligand 22
CCL3/L1	NM_002983.3		CTCCCGGCAGATTCCACAGAATTTCATAGCTGACTACTTTGAGACGAGCAGCCAGTGCTCCAAGCCCGGTGTCATCTTCCTAACCAAGCGAAGCCGGCAG	C-C motif chemokine ligand 3/L1	CCL3L3 (NM_001001437)
CCL4/L1	NM_002984.2		GAAGCTTCCTCGCAACTTTGTGGTAGATTACTATGAGACCAGCAGCCTCTGCTCCCAGCCAGCTGTGGTATTCCAAACCAAAAGAAGCAAGCAAGTCTGT	C-C motif chemokine ligand 4/L1
CCL5	NM_002985.2	D17S136E,SCYA5;small inducible cytokine A5 (RANTES),chemokine (C-C motif) ligand 5	CCAAGTGTGTGCCAACCCAGAGAAGAAATGGGTTCGGGAGTACATCAACTCTTTGGAGATGAGCTAGGATGGAGAGTCCTTGAACCTGAACTTACACAAA	C-C motif chemokine ligand 5
CCNA1	NM_003914.3		TTGTGCCTTGCCTGAGTGAGCTTCATAAAGCGTACCTTGATATACCCCATCGACCTCAGCAAGCAATTAGGGAGAAGTACAAGGCTTCAAAGTACCTGTG	cyclin A1
CCNB1	NM_031966.3	CCNB	CAGATGGAAATGAAGATTCTAAGAGCTTTAAACTTTGGTCTGGGTCGGCCTCTACCTTTGCACTTCCTTCGGAGAGCATCTAAGATTGGAGAGGTTGATG	cyclin B1
CCNB3	NM_033031.2		GGCAGTATGCAAGAAGGATAAGTTACAACTCCTTGGTGCCACTGCCTTTATGATTGCAGCAAAATTTGAGGAGCACAACTCACCTCGTGTGGATGACTTT	cyclin B3
CCNC	NM_005190.3		ATCATCCTTATAGACCTTTGCTCCAGTATGTGCAGGACATGGGCCAAGAAGACATGTTGCTTCCCCTTGCATGGAGGATAGTGAATGATACCTACAGAAC	cyclin C
CCNT1	NM_001240.2	HIVE1;human immunodeficiency virus type 1 (HIV-1) expression (elevated) 1	GCACAAGACTCACCCATCTAATCATCATCATCATCATAATCACCACTCACACAAGCACTCTCATTCCCAACTTCCAGTTGGTACTGGGAACAAACGTCCT	cyclin T1
CCNT2	NM_058241.2		CAGCTATATTCACAGAAACAGGAGACATCTTTGTCTGGTAGCCAGTACAACATCAACTTCCAGCAGGGACCTTCTATATCACTGCATTCAGGATTACATC	cyclin T2
CCR1	NM_001295.2	SCYAR1,CMKBR1;chemokine (C-C motif) receptor 1	CATCATTTGGGCCCTGGCCATCTTGGCTTCCATGCCAGGCTTATACTTTTCCAAGACCCAATGGGAATTCACTCACCACACCTGCAGCCTTCACTTTCCT	C-C motif chemokine receptor 1
CCR2	NM_001123041.2	CMKBR2;chemokine (C-C motif) receptor 2	TCTGATCTGCTTTTTCTTATTACTCTCCCATTGTGGGCTCACTCTGCTGCAAATGAGTGGGTCTTTGGGAATGCAATGTGCAAATTATTCACAGGGCTGT	C-C motif chemokine receptor 2
CCR5	NM_000579.3	CMKBR5;chemokine (C-C motif) receptor 5,chemokine (C-C motif) receptor 5 (gene/pseudogene),C-C motif chemokine receptor 5 (gene/pseudogene)	CAAGTGTCAAGTCCAATCTATGACATCAATTATTATACATCGGAGCCCTGCCAAAAAATCAATGTGAAGCAAATCGCAGCCCGCCTCCTGCCTCCGCTCT	C-C motif chemokine receptor 5
CCR7	NM_001838.3	CMKBR7,EBI1;chemokine (C-C motif) receptor 7	CTACGACGTCACCTACAGCCTGGCCTGCGTCCGCTGCTGCGTCAACCCTTTCTTGTACGCCTTCATCGGCGTCAAGTTCCGCAACGATCTCTTCAAGCTC	C-C motif chemokine receptor 7
CD101	NM_004258.3	IGSF2;immunoglobulin superfamily, member 2	TCTGGAGTCAAGTTTACAAGTTAGTCTGATGAGCCGTCAGCCGCAAGTGATGTTAACCAACACCTTTGACCTGTCCTGTGTCGTGAGGGCCGGTTACTCT	CD101 molecule
CD14	NM_000591.2	CD14 antigen	GCCCAAGCACACTCGCCTGCCTTTTCCTGCGAACAGGTTCGCGCCTTCCCGGCCCTTACCAGCCTAGACCTGTCTGACAATCCTGGACTGGGCGAACGCG	CD14 molecule
CD160	NM_007053.3	CD160 antigen	AACAAAGACAACACCTTGAGTTCAGCCATAATGAAGGCACTCTCAGTTCAGGCTTCCTACAAGAAAAGGTCTGGGTAATGCTGGTCACCAGCCTTGTGGC	CD160 molecule
CD163	NM_004244.4	CD163 antigen	CATCTGTGATTCGGACTTCTCTCTGGAAGCTGCCAGCGTTCTATGCAGGGAATTACAGTGTGGCACAGTTGTCTCTATCCTGGGGGGAGCTCACTTTGGA	CD163 molecule
CD180	NM_005582.2	LY64;lymphocyte antigen 64 (mouse) homolog, radioprotective, 105kD,CD180 antigen	TTCACCCAACTCCAAGAATTGGATCTGACAGCAACTCACTTGAAAGGGTTACCCTCTGGGATGAAGGGTCTGAACTTGCTCAAGAAATTAGTTCTCAGTG	CD180 molecule
CD19	XM_011545981.1	CD19 antigen	CACCCCAAGGGGCCTAAGTCATTGCTGAGCCTAGAGCTGAAGGACGATCGCCCGGCCAGAGATATGTGGGTAATGGAGACGGGTCTGTTGTTGCCCCGGG	CD19 molecule
CD200R1	NM_138806.3	MOX2R;MOX2 receptor	TATGTATGGATGAAAAACAGATTACACAGAACTACTCGAAAGTACTCGCAGAAGTTAACACTTCATGGCCTGTAAAGATGGCTACAAATGCTGTGCTTTG	CD200 receptor 1
CD209	NM_001144899.1	CD209 antigen	GCAATGGCTGGAACGACGACAAATGTAATCTTGCCAAATTCTGGATCTGCAAAAAGTCCGCAGCCTCCTGCTCCAGGGATGAAGAACAGTTTCTTTCTCC	CD209 molecule
CD22	NM_001771.2	CD22 antigen	TTTTCCAGAAGATGAGGGGATTCATTACTCAGAGCTGATCCAGTTTGGGGTCGGGGAGCGGCCTCAGGCACAAGAAAATGTGGACTATGTGATCCTCAAA	CD22 molecule
CD226	NM_001303618.1	CD226 antigen	CTGTGCCATCAAATAGCCACATTGTTTCGGAACCTGGAAAGAATGTCACACTCACTTGTCAGCCTCAGATGACGTGGCCTGTGCAGGCAGTGAGGTGGGA	CD226 molecule
CD244	NM_001166663.1	natural killer cell receptor 2B4,CD244 natural killer cell receptor 2B4,CD244 molecule, natural killer cell receptor 2B4	CGAAGATGTCAAGGATCTGAAAACCAGGAGAAATCACGAGCAGGAGCAGACTTTTCCTGGAGGGGGGAGCACCATCTACTCTATGATCCAGTCCCAGTCT	CD244 molecule
CD27	NM_001242.4	TNFRSF7;tumor necrosis factor receptor superfamily, member 7	GCTGCCAGATGTGTGAGCCAGGAACATTCCTCGTGAAGGACTGTGACCAGCATAGAAAGGCTGCTCAGTGTGATCCTTGCATACCGGGGGTCTCCTTCTC	CD27 molecule
CD274	NM_014143.3	PDCD1LG1;programmed cell death 1 ligand 1,CD274 antigen	AAGGATACTTCTGAACAAGGAGCCTCCAAGCAAATCATCCATTGCTCATCCTAGGAAGACGGGTTGAGAATCCCTAATTTGAGGGTCAGTTCCTGCAGAA	CD274 molecule
CD276	NM_001024736.1	CD276 antigen	TACATTTCTTAGGGACACAGTACACTGACCACATCACCACCCTCTTCTTCCAGTGCTGCGTGGACCATCTGGCTGCCTTTTTTCTCCAAAAGATGCAATA	CD276 molecule
CD28	NM_001243077.1	CD28 antigen (Tp44)	GTAACAGTGGCCTTTATTATTTTCTGGGTGAGGAGTAAGAGGAGCAGGCTCCTGCACAGTGACTACATGAACATGACTCCCCGCCGCCCCGGGCCCACCC	CD28 molecule
CD33	NM_001177608.1	CD33 antigen (gp67)	GCCTCATCTTCTTCATAGTGAAGACCCACAGGAGGAAAGCAGCCAGGACAGCAGTGGGCAGGAATGACACCCACCCTACCACAGGGTCAGCCTCCCCGGT	CD33 molecule
CD38	NM_001775.2	CD38 antigen (p45)	CTTTCCCGAGACCGTCCTGGCGCGATGCGTCAAGTACACTGAAATTCATCCTGAGATGAGACATGTAGACTGCCAAAGTGTATGGGATGCTTTCAAGGGT	CD38 molecule
CD3D	NM_000732.4	T3D;CD3d antigen, delta polypeptide (TiT3 complex),CD3d molecule, delta (CD3-TCR complex)	TGTTTGTGAATTGCAATACCAGCATCACATGGGTAGAGGGAACGGTGGGAACACTGCTCTCAGACATTACAAGACTGGACCTGGGAAAACGCATCCTGGA	CD3d molecule
CD3E	NM_000733.3	CD3e antigen, epsilon polypeptide (TiT3 complex),CD3e molecule, epsilon (CD3-TCR complex)	ATCTCTGGAACCACAGTAATATTGACATGCCCTCAGTATCCTGGATCTGAAATACTATGGCAACACAATGATAAAAACATAGGCGGTGATGAGGATGATA	CD3e molecule
CD3G	NM_000073.2	CD3g antigen, gamma polypeptide (TiT3 complex),CD3g molecule, gamma (CD3-TCR complex)	GAACTAAATGCAGCCACCATATCTGGCTTTCTCTTTGCTGAAATCGTCAGCATTTTCGTCCTTGCTGTTGGGGTCTACTTCATTGCTGGACAGGATGGAG	CD3g molecule
CD4	NM_000616.4	CD4 antigen (p55),T-cell surface glycoprotein CD4	TGGCAGGCGGAGAGGGCTTCCTCCTCCAAGTCTTGGATCACCTTTGACCTGAAGAACAAGGAAGTGTCTGTAAAACGGGTTACCCAGGACCCTAAGCTCC	CD4 molecule
CD40	NM_001250.4	TNFRSF5;tumor necrosis factor receptor superfamily, member 5,CD40 molecule, TNF receptor superfamily member 5	GTGCCAGCCAGGACAGAAACTGGTGAGTGACTGCACAGAGTTCACTGAAACGGAATGCCTTCCTTGCGGTGAAAGCGAATTCCTAGACACCTGGAACAGA	CD40 molecule
CD40LG	NM_000074.2	HIGM1,IMD3,TNFSF5;tumor necrosis factor (ligand) superfamily, member 5 (hyper-IgM syndrome)	CAGCTTTGAAATGCAAAAAGGTGATCAGAATCCTCAAATTGCGGCACATGTCATAAGTGAGGCCAGCAGTAAAACAACATCTGTGTTACAGTGGGCTGAA	CD40 ligand
CD45R0	NM_080921.3		TTTCTGGACACAGAAGTATTTGTGACAGGGCAAAGCCCAACACCTTCCCCCACTGATGCCTACCTTAATGCCTCTGAAACAACCACTCTGAGCCCTTCTG	protein tyrosine phosphatase receptor type C	PTPRC (NM_080921) isoform specific
CD45RA	NM_002838.4		TTTCTGGACACAGAAGTATTTGTGACAGGGCAAAGCCCAACACCTTCCCCCACTGGATTGACTACAGCAAAGATGCCCAGTGTTCCACTTTCAAGTGACC	protein tyrosine phosphatase receptor type C	PTPRC (NM_002838) isoform specific
CD48	NM_001778.2	BCM1;CD48 antigen (B-cell membrane protein),CD48 molecule	AATTTAAAGGCAGGGTCAGACTTGATCCTCAGAGTGGCGCACTGTACATCTCTAAGGTCCAGAAAGAGGACAACAGCACCTACATCATGAGGGTGTTGAA	CD48 molecule
CD5	NM_014207.2	LEU1;CD5 antigen (p56-62)	CCAGAAGAAGCAGCGCCAGTGGATTGGCCCAACGGGAATGAACCAAAACATGTCTTTCCATCGCAACCACACGGCAACCGTCCGATCCCATGCTGAGAAC	CD5 molecule
CD6	NM_001254751.1	CD6 antigen	AACCCTGGACACTGCATTACAGACCCGCCATCCCTGGGCCCTCAGTATCACCCGAGGAGCAACAGTGAGTCGAGCACCTCTTCAGGGGAGGATTACTGCA	CD6 molecule
CD68	NM_001251.2	CD68 antigen	ACCGGTCCATCTTGCTGCCTCTCATCATCGGCCTGATCCTTCTTGGCCTCCTCGCCCTGGTGCTTATTGCTTTCTGCATCATCCGGAGACGCCCATCCGC	CD68 molecule
CD69	NM_001781.1	CD69 antigen (p60, early T-cell activation antigen)	AGGACATGAACTTTCTAAAACGATACGCAGGTAGAGAGGAACACTGGGTTGGACTGAAAAAGGAACCTGGTCACCCATGGAAGTGGTCAAATGGCAAAGA	CD69 molecule
CD70	NM_001252.2	CD27LG,TNFSF7;tumor necrosis factor (ligand) superfamily, member 7	CCTATGGGTGCGTCCTGCGGGCTGCTTTGGTCCCATTGGTCGCGGGCTTGGTGATCTGCCTCGTGGTGTGCATCCAGCGCTTCGCACAGGCTCAGCAGCA	CD70 molecule
CD72	NM_001782.2	CD72 antigen	CCGCCATCTGCCTGGGAGTGCGCTATCTGCAGGTGTCTCAGCAGCTCCAGCAGACGAACAGGGTTCTGGAAGTCACTAACAGCAGCCTGAGGCAGCAGCT	CD72 molecule
CD79B	NM_001039933.1	IGB;CD79B antigen (immunoglobulin-associated beta),CD79b molecule, immunoglobulin-associated beta	TCTTCCTGCTGCTGGACAAGGATGACAGCAAGGCTGGCATGGAGGAAGATCACACCTACGAGGGCCTGGACATTGACCAGACAGCCACCTATGAGGACAT	CD79b molecule
CD80	NM_005191.3	CD28LG,CD28LG1;CD80 antigen (CD28 antigen ligand 1, B7-1 antigen),CD80 molecule	GATATCACTAATAACCTCTCCATTGTGATCCTGGCTCTGCGCCCATCTGACGAGGGCACATACGAGTGTGTTGTTCTGAAGTATGAAAAAGACGCTTTCA	CD80 molecule
CD84	NM_003874.3	CD84 antigen (leukocyte antigen),CD84 molecule	ACAATTCTGACTCCATCTCTGCCCGGCAGCTCTGTGCAGACATCGCAATGGGCTTCCGTACTCACCACACCGGGTTGCTGAGCGTGCTGGCTATGTTCTT	CD84 molecule
CD86	NM_175862.4	CD28LG2;CD86 antigen (CD28 antigen ligand 2, B7-2 antigen)	TTGACCTGCTCATCTATACACGGTTACCCAGAACCTAAGAAGATGAGTGTTTTGCTAAGAACCAAGAATTCAACTATCGAGTATGATGGTATTATGCAGA	CD86 molecule
CD8A	NM_001768.6	CD8;CD8 antigen, alpha polypeptide (p32),T-cell surface glycoprotein CD8 alpha chain	AGCTCAGGGCTCTTTCCTCCACACCATTCAGGTCTTTCTTTCCGAGGCCCCTGTCTCAGGGTGAGGTGCTTGAGTCTCCAACGGCAAGGGAACAAGTACT	CD8a molecule
CD8B	NM_172099.2	CD8B1;CD8 antigen, beta polypeptide 1 (p37)	TCAGCTGAGTGTGGTTGATTTCCTTCCCACCACTGCCCAGCCCACCAAGAAGTCCACCCTCAAGAAGAGAGTGTGCCGGTTACCCAGGCCAGAGACCCAG	CD8b molecule	CD8B2 (NM_001349727;NM_001368307)
CD96	NM_005816.4	CD96 antigen	TCACTTGTGACTTTCACAGAAACTCCTGAGAATGGGTCAAAATGGACTCTGCACTTAAGGAATATGTCTTGTTCAGTCAGTGGAAGGTACGAGTGTATGC	CD96 molecule
CDC14B	NM_001077181.1	CDC14 (cell division cycle 14, S. cerevisiae) homolog B,CDC14 cell division cycle 14 homolog B (S. cerevisiae)	CGAACCGTACAGTGATGATGACGAAATCAATGGAGTGACACAAGGTGATAGACTTCGGGCCTTGAAAAGCAGAAGACAATCCAAAACAAACGCTATTCCT	cell division cycle 14B
CDC16	NM_003903.3	CDC16 (cell division cycle 16, S. cerevisiae, homolog),CDC16 cell division cycle 16 homolog (S. cerevisiae),cell division cycle 16 homolog (S. cerevisiae)	AAAGATCCTTCCAGCGACTGGGAAATGTCACAGTCTTCAATAAAGAGTTCTATCTGTCTTCTACGCGGGAAAATCTATGATGCTCTAGATAACCGAACCC	cell division cycle 16
CDC20	NM_001255.2	CDC20 (cell division cycle 20, S. cerevisiae, homolog),CDC20 cell division cycle 20 homolog (S. cerevisiae),cell division cycle 20 homolog (S. cerevisiae)	GGAACATCAGAAAGCCTGGGCTTTGAACCTGAACGGTTTTGATGTAGAGGAAGCCAAGATCCTTCGGCTCAGTGGAAAACCACAAAATGCGCCAGAGGGT	cell division cycle 20
CDC25A	NM_001789.2		AGAGGAGGAAGAGCATGTCTGGGGCCAGCCCCAAAGAGTCAACTAATCCAGAGAAGGCCCATGAGACTCTTCATCAGTCTTTATCCCTGGCATCTTCCCC	cell division cycle 25A
CDC42	NM_001039802.1	cell division cycle 42 (GTP-binding protein, 25kD),cell division cycle 42 (GTP binding protein, 25kDa)	ACCGACTGTTTTTGACAACTATGCAGTCACAGTTATGATTGGTGGAGAACCATATACTCTTGGACTTTTTGATACTGCAGGGCAAGAGGATTATGACAGA	cell division cycle 42
CDH1	NM_004360.2	UVO;cadherin 1, type 1, E-cadherin (epithelial)	GAATTGCTCACATTTCCCAACTCCTCTCCTGGCCTCAGAAGACAGAAGAGAGACTGGGTTATTCCTCCCATCAGCTGCCCAGAAAATGAAAAAGGCCCAT	cadherin 1
CDKN1C	NM_000076.2	BWCR,BWS;Beckwith-Wiedemann syndrome,cyclin-dependent kinase inhibitor 1C (p57, Kip2)	CCGATTTCTTCGCCAAGCGCAAGAGATCAGCGCCTGAGAAGTCGTCGGGCGATGTCCCCGCGCCGTGTCCCTCTCCAAGCGCCGCCCCTGGCGTGGGCTC	cyclin dependent kinase inhibitor 1C
CDKN2C	NM_001262.2	cyclin-dependent kinase inhibitor 2C (p18, inhibits CDK4)	ATAATGTAAACGTCAATGCACAAAATGGATTTGGAAGGACTGCGCTGCAGGTTATGAAACTTGGAAATCCCGAGATTGCCAGGAGACTGCTACTTAGAGG	cyclin dependent kinase inhibitor 2C
CDY2A	NM_004825.2	CDY2;chromodomain protein, Y chromosome, 2,chromodomain protein, Y-linked, 2	ACAGCAAGCTCGTGCTGTTCAGTGCAGCTGGAAGTGTCTTTTGCTGCGGTCTTGATTTTGGGTACTTTGTGAGGCACTTAAGGAATGACAGAAACACAGC	chromodomain Y-linked 2A	CDY2B (NM_001001722), CDY1B (NM_001003895;NM_001003894), CDY1 (NM_170723;NM_004680)
CEACAM1	NM_001712.4	BGP;carcinoembryonic antigen-related cell adhesion molecule 1 (biliary glycoprotein),carcinoembryonic antigen related cell adhesion molecule 1	TAAAGTCAGATCTTGTGAATGAAGAAGCAACTGGACAGTTCCATGTATACCCGGAGCTGCCCAAGCCCTCCATCTCCAGCAACAACTCCAACCCTGTGGA	CEA cell adhesion molecule 1	CEACAM5 (NM_001291484;NM_004363;NM_001308398), CEACAM6 (NM_002483)
CEACAM3	NM_001815.3	CGM1;carcinoembryonic antigen-related cell adhesion molecule 3,carcinoembryonic antigen related cell adhesion molecule 3	GCCTTCCTGTGGGGGCCGTCGCCGGCATCGTGACCGGGGTCCTGGTCGGAGTGGCGCTGGTGGCCGCGCTGGTGTGTTTCCTGCTCCTTGCCAAAACTGG	CEA cell adhesion molecule 3
CEBPB	NM_005194.4	TCF5;CCAAT/enhancer binding protein (C/EBP), beta,CCAAT/enhancer binding protein beta	CAGCACCACGACTTCCTCTCCGACCTCTTCTCCGACGACTACGGGGGCAAGAACTGCAAGAAGCCGGCCGAGTACGGCTACGTGAGCCTGGGGCGCCTGG	CCAAT enhancer binding protein beta
CEBPD	NM_005195.3	CCAAT/enhancer binding protein (C/EBP), delta,CCAAT/enhancer binding protein delta	GCCGCCGTGCCCACCCTGGAGCTGTGCCACGACGAGCTCTTCGCCGACCTCTTCAACAGCAATCACAAGGCGGGCGGCGCGGGGCCCCTGGAGCTTCTTC	CCAAT enhancer binding protein delta
CER1	NM_005454.2	cerberus 1 (Xenopus laevis) homolog (cysteine knot superfamily),cerberus 1, cysteine knot superfamily, homolog (Xenopus laevis)	CAGAACAACCTTTGCTTTGGGAAATGCGGGTCTGTTCATTTTCCTGGAGCCGCGCAGCACTCCCATACCTCCTGCTCTCACTGTTTGCCTGCCAAGTTCA	cerberus 1, DAN family BMP antagonist
CFLAR	NM_001127183.1	CASP8AP1;CASP8 and FADD-like apoptosis regulator	TAGAGTGCTGATGGCAGAGATTGGTGAGGATTTGGATAAATCTGATGTGTCCTCATTAATTTTCCTCATGAAGGATTACATGGGCCGAGGCAAGATAAGC	CASP8 and FADD like apoptosis regulator	sub-maximal isoform coverage due to non-overlapping transcript variants
CHEK1	NM_001114122.2	CHK1 (checkpoint, S.pombe) homolog,CHK1 checkpoint homolog (S. pombe)	AGTACTCCAGTTCTCAGCCAGAACCCCGCACAGGTCTTTCCTTATGGGATACCAGCCCCTCATACATTGATAAATTGGTACAAGGGATCAGCTTTTCCCA	checkpoint kinase 1
CHRD	NM_003741.2		TGTGGCGGGCAGTGCCTCGGTTGTCTCTGCGGCTCCTTAGGGCAGAACAGCTGCATGTGGCACTTGTGACACTCACTCACCCTTCAGGGGAGGTCTGGGG	chordin
CHRDL1	NM_001143981.1	MGC1;megalocornea 1 (X-linked)	GGACAAGTGTGTGTTTCCAATGGAAAGACCTATTCTCATGGCGAGTCCTGGCACCCAAACCTCCGGGCATTTGGCATTGTGGAGTGTGTGCTATGTACTT	chordin like 1
CHUK	NM_001320928.1	TCF16;conserved helix-loop-helix ubiquitous kinase	CCACTATGCTGAGGTTGGTGTCATTGGATACCTGGAGGATCAGATTATGTCTTTGCATGCTGAAATCATGGAGCTACAGAAGAGCCCCTATGGAAGACGT	component of inhibitor of nuclear factor kappa B kinase complex
CIITA	NM_000246.3	MHC2TA;MHC class II transactivator,class II, major histocompatibility complex, transactivator	CTTTCCCCAAACTGGTGCGGATCCTCACGGCCTTTTCCTCCCTGCAGCATCTGGACCTGGATGCGCTGAGTGAGAACAAGATCGGGGACGAGGGTGTCTC	class II major histocompatibility complex transactivator
CISH	NM_145071.2	cytokine inducible SH2-containing protein	CACCAATGTACGCATTGAGTATGCCGACTCCAGCTTCCGTCTGGACTCCAACTGCTTGTCCAGGCCACGCATCCTGGCCTTTCCGGATGTGGTCAGCCTT	cytokine inducible SH2 containing protein
CLCA1	NM_001285.3	chloride channel, calcium activated, family member 1,chloride channel regulator 1	TGCACGAGTATCTTTGTTTATTCCTCCACAGACTCCGCCAGAGACACCTAGTCCTGATGAAACGTCTGCTCCTTGTCCTAATATTCATATCAACAGCACC	chloride channel accessory 1
CLCF1	NM_013246.2	CRLF1 associated cytokine-like factor 1	GGGCCACTGTTGACTTGGAGGTGTGGCGAAGCCTCAATGACAAACTGCGGCTGACCCAGAACTACGAGGCCTACAGCCACCTTCTGTGTTACTTGCGTGG	cardiotrophin like cytokine factor 1
CMKLR1	NM_004072.2	chemokine-like receptor 1	TTCAACGTCTTCCTCCCAATCCATATCACCTATGCCGCCATGGACTACCACTGGGTTTTCGGGACAGCCATGTGCAAGATCAGCAACTTCCTTCTCATCC	chemerin chemokine-like receptor 1
CMV UL83	HHV5wtgp077.1		GCAACGGCTTTACGGTGTTGTGTCCCAAAAATATGATAATCAAACCGGGCAAGATCTCGCACATCATGCTGGATGTGGCTTTTACCTCACACGAGCATTT	Human cytomegalovirus 65 kDa phosphoprotein
CNTF	NM_000614.4		TTTTGTTGGCCAGGCTCTTAGAAGACCAGCAGGTGCATTTTACCCCAACCGAAGGTGACTTCCATCAAGCTATACATACCCTTCTTCTCCAAGTCGCTGC	ciliary neurotrophic factor
CPA3	NM_001870.2	carboxypeptidase A3 (mast cell)	ACCCACCACGTAGCTGCTAATATGATGGTGGATTTCCGAGTTAGTGAGAAGGAATCCCAAGCCATCCAGTCTGCCTTGGATCAAAATAAAATGCACTATG	carboxypeptidase A3
CPA4	NM_016352.3		CTATTTACCACGAGATGGACAACATTGCCGCAGACTTTCCTGACCTGGCGAGGAGGGTGAAGATTGGACATTCGTTTGAAAACCGGCCGATGTATGTACT	carboxypeptidase A4
CPT1C	NM_001199752.1		CGGGACAGCATTTTAAGCGCCGGTTCAGAGGGTCAGGGAAGGAGAACTCCAGGCACAGGTGTGGATTTCTCTCCCGCCAGACTGGGGCCTCCAAGGCCTC	carnitine palmitoyltransferase 1C
CR2	NM_001006658.1	complement component (3d/Epstein Barr virus) receptor 2,complement component 3d receptor 2	GGTGTCAAGCAAATAATATGTGGGGGCCGACACGACTACCAACCTGTGTAAGTGTTTTCCCTCTCGAGTGTCCAGCACTTCCTATGATCCACAATGGACA	complement C3d receptor 2
CREB3L2	NM_194071.3		GAAAAGGAGGAACCTCCTCTGGAAATGAACACTGGGGTTGATTCCTCGTGCCAGACCATTATTCCTAAAATTAAGCTGGAGCCTCATGAAGTGGATCAGT	cAMP responsive element binding protein 3 like 2
CREB5	NM_182898.2		TGCCCAACCCTACAATGCCAGGATCTTCCGCCGTCTTGATGCCAATGGAGCGACAAATGTCAGTGAACTCCAGCATCATGGGGATGCAAGGTCCAAATCT	cAMP responsive element binding protein 5
CREBBP	NM_004380.2	RSTS;Rubinstein-Taybi syndrome	GTGTCAGAGACGAGAGCAAGCAAACGGAGAGGTTCGGGCCTGCTCGCTCCCGCATTGTCGAACCATGAAAAACGTTTTGAATCACATGACGCATTGTCAG	CREB binding protein
CRLF1	NM_004750.4		AGCCAAATACCAGATCCGCTACCGAGTGGAGGACAGTGTGGACTGGAAGGTGGTGGACGATGTGAGCAACCAGACCTCCTGCCGCCTGGCCGGCCTGAAA	cytokine receptor like factor 1
CRLF2	NM_022148.3		GGAGAGTGAAGAAGTTTCTCATTCCCAGCGTGCCAGACCCGAAATCCATCTTCCCCGGGCTCTTTGAGATACACCAAGGGAACTTCCAGGAGTGGATCAC	cytokine receptor like factor 2
CRTAM	NM_019604.2		AAGAGAAAGAACAAACCACTCAAGATCCTGACTTGACCACCGAAGCAAATCCTCAGTATTTAGGACTGGCAAGAAAGAAAAGTGGCATCCTGCTGCTCAC	cytotoxic and regulatory T cell molecule
CSF1	NM_000757.4	colony stimulating factor 1 (macrophage)	TTTCTATGAGACACCTCTCCAGTTGCTGGAGAAGGTCAAGAATGTCTTTAATGAAACAAAGAATCTCCTTGACAAGGACTGGAATATTTTCAGCAAGAAC	colony stimulating factor 1
CSF1R	NM_005211.3	FMS;McDonough feline sarcoma viral (v-fms) oncogene homolog	GTGTGCTCAGCCAGCAGCGTTGATGTTAACTTTGATGTCTTCCTCCAACACAACAACACCAAGCTCGCAATCCCTCAACAATCTGACTTTCATAATAACC	colony stimulating factor 1 receptor
CSF2	NM_000758.3	colony stimulating factor 2 (granulocyte-macrophage)	CGCAGCCCTGGGAGCATGTGAATGCCATCCAGGAGGCCCGGCGTCTCCTGAACCTGAGTAGAGACACTGCTGCTGAGATGAATGAAACAGTAGAAGTCAT	colony stimulating factor 2
CSF3	NM_000759.3	GCSF,G-CSF,C17orf33;chromosome 17 open reading frame 33,colony stimulating factor 3 (granulocyte)	CTGCAGCCCACCCAGGGTGCCATGCCGGCCTTCGCCTCTGCTTTCCAGCGCCGGGCAGGAGGGGTCCTGGTTGCCTCCCATCTGCAGAGCTTCCTGGAGG	colony stimulating factor 3
CSF3R	NM_000760.3	CD114;colony stimulating factor 3 receptor (granulocyte)	AGGCCCTTTCAGCTCTATGAGATCATCGTGACTCCCTTGTACCAGGACACCATGGGACCCTCCCAGCATGTCTATGCCTACTCTCAAGAAATGGCTCCCT	colony stimulating factor 3 receptor
CSH2/GH2	NM_020991.3		TCAAGCAGACCTACAGCAAGTTTGACACAAACTCACACAACCATGACGCACTGCTCAAGAACTACGGGCTGCTCTACTGCTTCAGGAAGGACATGGACAA	chorionic somatomammotropin hormone 2 / growth hormone 2	GH1 (NM_022559;NM_000515;NM_022560), CSHL1 (NM_001318;NM_001321069;NM_001321067;NM_001321068;NM_022581;NM_022580;NM_022579), CSH1 (NM_001317)
CTBP2	NM_001329.4		TACAGATATCCGCCAGGCATCGTGGGTGTGGCTCCAGGAGGACTTCCTGCAGCCATGGAAGGGATCATCCCTGGAGGCATCCCAGTGACTCACAACCTCC	C-terminal binding protein 2
CTF1	NM_001330.5		GCCACCGGGGTCTTCCCCGCCAAGGTGCTGGGGCTCCGCGTTTGCGGCCTCTACCGCGAGTGGCTGAGCCGCACCGAGGGCGACCTGGGCCAGCTGCTGC	cardiotrophin 1
CTLA4	NM_005214.3	CELIAC3,IDDM12;celiac disease 3,insulin-dependent diabetes mellitus 12	AGTCTGTGCGGCAACCTACATGATGGGGAATGAGTTGACCTTCCTAGATGATTCCATCTGCACGGGCACCTCCAGTGGAAATCAAGTGAACCTCACTATC	cytotoxic T-lymphocyte associated protein 4
CTSW	NM_001335.3	cathepsin W (lymphopain)	ACGGTGGCTTCGTCTGGGACGCGTTCATAACTGTCCTCAACAACAGCGGCCTGGCCAGTGAAAAGGACTACCCGTTCCAGGGCAAAGTCAGAGCCCACAG	cathepsin W
CUL1	NM_003592.2		CTGGTAATGTCTGCATTCAACAATGACGCTGGCTTTGTGGCTGCTCTTGATAAGGCTTGTGGTCGCTTCATAAACAACAACGCGGTTACCAAGATGGCCC	cullin 1
CUL2	NM_003591.2		GACAACTTACTGAAGAAGTCAGCGAAAGGGATGACAGAGAATGAAGTGGAAGACAGGCTCACGAGCTTCATCACAGTGTTCAAATACATTGATGACAAGG	cullin 2
CXCL1/2/3	NM_002090.3		CAGCCGGCGCGCAGCAGGAGCGTCCGTGGTCACTGAACTGCGCTGCCAGTGCTTGCAGACACTGCAGGGAATTCACCTCAAGAACATCCAAAGTGTGAAT	C-X-C motif chemokine ligand 1/2/3
CXCL11	NM_005409.4	SCYB9B,SCYB11;small inducible cytokine subfamily B (Cys-X-Cys), member 11,chemokine (C-X-C motif) ligand 11	TTCAAAAGAGGACGCTGTCTTTGCATAGGCCCTGGGGTAAAAGCAGTGAAAGTGGCAGATATTGAGAAAGCCTCCATAATGTACCCAAGTAACAACTGTG	C-X-C motif chemokine ligand 11
CXCL8	NM_000584.3	IL8;interleukin 8,chemokine (C-X-C motif) ligand 8	AGTTTTGCCAAGGAGTGCTAAAGAACTTAGATGTCAGTGCATAAAGACATACTCCAAACCTTTCCACCCCAAATTTATCAAAGAACTGAGAGTGATTGAG	C-X-C motif chemokine ligand 8
CXCL9	NM_002416.2	CMK,MIG;monokine induced by gamma interferon,chemokine (C-X-C motif) ligand 9	CCATCTCCCATGAAGAAAGGGAACGGTGAAGTACTAAGCGCTAGAGGAAGCAGCCAAGTCGGTTAGTGGAAGCATGATTGGTGCCCAGTTAGCCTCTGCA	C-X-C motif chemokine ligand 9
CXCR3	NM_001504.1	GPR9;G protein-coupled receptor 9,chemokine (C-X-C motif) receptor 3	GTGAGTGACCACCAAGTGCTAAATGACGCCGAGGTTGCCGCCCTCCTGGAGAACTTCAGCTCTTCCTATGACTATGGAGAAAACGAGAGTGACTCGTGCT	C-X-C motif chemokine receptor 3
CXCR6	NM_006564.1	chemokine (C-X-C motif) receptor 6	ACCATGAAGACTATGGGTTCAGCAGTTTCAATGACAGCAGCCAGGAGGAGCATCAAGACTTCCTGCAGTTCAGCAAGGTCTTTCTGCCCTGCATGTACCT	C-X-C motif chemokine receptor 6
CYLD	NM_001042412.1	CYLD1;cylindromatosis (turban tumor syndrome)	CACTGACCACCGAGAACAGATTCCACTCTTTACCATTCAGTCTCACCAAGATGCCCAATACCAATGGAAGTATTGGCCACAGTCCACTTTCTCTGTCAGC	CYLD lysine 63 deubiquitinase
CYP26A1	NM_000783.4	cytochrome P450, subfamily XXVIA, polypeptide 1,cytochrome P450, family 26, subfamily A, polypeptide 1	TCTACAGTATCTGTGATACTCATGATGTGGCAGAGATCTTCACCAACAAGGAAGAATTTAATCCTGACCGATTCATGCTGCCTCACCCAGAGGATGCATC	cytochrome P450 family 26 subfamily A member 1
CYP26C1	NM_183374.2	cytochrome P450, family 26, subfamily C, polypeptide 1	GCGAAACGCTGCACTGGTTAGTTCAGGGCTCGCGCTTCCACAGTTCTCGCCGAGAGCGCTATGGGACAGTGTTCAAGACGCACCTGCTGGGCAGGCCAGT	cytochrome P450 family 26 subfamily C member 1
CYP4A11/22	NM_001010969.3		TCAGGAACGGGTGAAGACATTCCCAAGTGCCTGTCCTTATTGGATATGGGGAGGCAAAGTTCGTGTCCAGCTCTATGACCCTGACTATATGAAGGTGATT	cytochrome P450 family 4 subfamily A member 11/22
CYP7A1	NM_000780.3	CYP7;cytochrome P450, subfamily VIIA (cholesterol 7 alpha-monooxygenase), polypeptide 1,cytochrome P450, family 7, subfamily A, polypeptide 1	CATACCTGGGCTGTGCTCTGCAATTTGGTGCCAATCCTCTTGAGTTCCTCAGAGCAAATCAAAGGAAACATGGTCATGTTTTTACCTGCAAACTAATGGG	cytochrome P450 family 7 subfamily A member 1
CYP8B1	NM_004391.2	cytochrome P450, subfamily VIIIB (sterol 12-alpha-hydroxylase), polypeptide 1,cytochrome P450, family 8, subfamily B, polypeptide 1	TTTCCATCTGCCCTGGGAGGTTCTTTGCACTCAGTGAGGTGAAGCTCTTTATCCTGCTTATGGTCACACACTTTGACTTAGAGTTGGTGGACCCTGACAC	cytochrome P450 family 8 subfamily B member 1
DAPP1	NM_014395.3		CTGGTCAAGACCTGGAAAACAAGATGGTTTACTCTGCACAGGAATGAACTGAAATACTTCAAAGACCAGATGTCACCAGAACCAATTCGGATCCTAGACC	dual adaptor of phosphotyrosine and 3-phosphoinositides 1
DCN	NM_001920.3		ATCATCCTCCTTCTGCTTGCACAAGTTTCCTGGGCTGGACCGTTTCAACAGAGAGGCTTATTTGACTTTATGCTAGAAGATGAGGCTTCTGGGATAGGCC	decorin
DCTN6	NM_006571.3	dynactin 6	TCCACCCTAAAGCAAGAATTATTGCGGAAGCCGGGCCAATAGTGATTGGCGAAGGGAACCTAATAGAAGAACAGGCCCTTATCATAAATGCTTACCCAGA	dynactin subunit 6
DGKA	NM_001345.4	DAGK,DAGK1;diacylglycerol kinase, alpha (80kD),diacylglycerol kinase, alpha 80kDa	TTCCTAACACCCACCCACTTCTCGTCTTTGTCAATCCTAAGAGTGGCGGGAAGCAGGGGCAAAGGGTGCTCTGGAAGTTCCAGTATATATTAAACCCTCG	diacylglycerol kinase alpha
DGKZ	NM_001105540.1	diacylglycerol kinase, zeta 104kDa	CTGAAGTCAGTGTCTCGAAGAAAGTGCGCAGCCTGCAAGATTGTGGTGCACACGCCCTGCATCGAGCAGCTGGAGAAGATAAATTTCCGCTGTAAGCCGT	diacylglycerol kinase zeta
DHRS3	NM_004753.4	dehydrogenase/reductase (SDR family) member 3	TGCATGCCCTCGTTATCTTGAAAAGCATACTTCCACAGGCTGCACTCGAGGAGATCCACAAATTCTCAGGAACCTACACCTGCATGAACACTTTCAAAGG	dehydrogenase/reductase 3
DIABLO	NM_138930.3	diablo, IAP-binding mitochondrial protein	CTTCTCTTTACCGACAATATACAAGTTTACTTGGGAAAATGAATTCAGAGGAGGAAGATGAAGTGTGGCAGGTGATCATAGGAGCCAGAGCTGAGATGAC	diablo IAP-binding mitochondrial protein
DLD	NM_000108.3	LAD,GCSL;dihydrolipoamide dehydrogenase (E3 component of pyruvate dehydrogenase complex, 2-oxo-glutarate complex, branched chain keto acid dehydrogenase complex)	TGGTGCAGGAGTAATAGGTGTAGAATTGGGTTCAGTTTGGCAAAGACTTGGTGCAGATGTGACAGCAGTTGAATTTTTAGGTCATGTAGGTGGAGTTGGA	dihydrolipoamide dehydrogenase
DLL3	NM_016941.3	delta (Drosophila)-like 3,delta-like 3 (Drosophila)	CCTCTTGCAGGTGCCCTTCCGGGACGCCTGGCCTGGCACCTTCTCTTTCATCATCGAAACCTGGAGAGAGGAGTTAGGAGACCAGATTGGAGGGCCCGCC	delta like canonical Notch ligand 3
DLL4	NM_019074.2	delta-like 4 homolog (Drosophila),delta-like 4 (Drosophila)	AATGACCACTTCGGCCACTATGTGTGCCAGCCAGATGGCAACTTGTCCTGCCTGCCCGGTTGGACTGGGGAATATTGCCAACAGCCTATCTGTCTTTCGG	delta like canonical Notch ligand 4
DNM1L	NM_001278463.1		TTCATTTGAGTTACTGGTGAAGCGGCAAATCAAACGTCTAGAAGAGCCCAGCCTCCGCTGTGTGGAACTGGTTCATGAGGAAATGCAAAGGATCATTCAG	dynamin 1 like
DNMT3A	NM_022552.5	DNA (cytosine-5-)-methyltransferase 3 alpha	GTGTGTTGAGAAGCTGATGCCGCTGAGCTCGTTTTGCAGTGCGTTCCACCAGGCCACGTACAACAAGCAGCCCATGTACCGCAAAGCCATCTACGAGGTC	DNA methyltransferase 3 alpha
DNMT3L	NM_013369.2	DNA (cytosine-5-)-methyltransferase 3-like	AGTCCGGGTGCTGTCCCTTTTTGAAGACATCAAGAAAGAGCTGACGAGTTTGGGCTTTTTGGAAAGTGGTTCTGACCCGGGACAACTGAAGCATGTGGTT	DNA methyltransferase 3 like
DRAP1	NM_006442.2		CCATGACCACATCCCACCTGAAGCAGTGCATCGAGCTGGAGCAGCAGTTTGACTTCTTGAAGGACCTGGTGGCATCTGTTCCCGACATGCAGGGGGACGG	DR1 associated protein 1
DTX4	NM_015177.1	deltex homolog 4 (Drosophila)	GACACTGTTACCTTCCGGACAGCGAGAAAGGGAGAAAAGTTCTGAAGCTGCTGCTCGTGGCCTGGGATCGCCGCCTCATTTTTGCCATTGGCACCTCCAG	deltex E3 ubiquitin ligase 4
DUSP1	NM_004417.2	PTPN10	TCAAGAATGCTGGAGGAAGGGTGTTTGTCCACTGCCAGGCAGGCATTTCCCGGTCAGCCACCATCTGCCTTGCTTACCTTATGAGGACTAATCGAGTCAA	dual specificity phosphatase 1
DUSP9	NM_001395.2		CCCATCTCCGACCACTGGAGCCAGAACCTGTCGCGGTTCTTTCCGGAGGCCATTGAGTTCATTGATGAGGCCTTGTCCCAGAACTGCGGGGTGCTCGTCC	dual specificity phosphatase 9
DVL1	NM_004421.2	dishevelled 1 (homologous to Drosophila dsh),dishevelled, dsh homolog 1 (Drosophila)	ACATCGTCACTGTCACGCTCAACATGGAAAGACATCACTTTCTGGGCATCAGCATCGTGGGGCAGAGCAACGACCGTGGAGACGGCGGCATCTACATTGG	dishevelled segment polarity protein 1
DYDC1	NM_001269053.1		CAGCAACAGCTGGCATTGCAGCTAGAGTTGGAAATGCAAGAAAAGGAGAGGCAGAGAATACAAGAACTACAGAGAGCTCAAGAACAATTAGGCAAGGAGA	DPY30 domain containing 1
E2F1	NM_005225.1	RBBP3	CCAGCTCCAAGCCGTGGACTCTTCGGAGAACTTTCAGATCTCCCTTAAGAGCAAACAAGGCCCGATCGATGTTTTCCTGTGCCCTGAGGAGACCGTAGGT	E2F transcription factor 1
E2F2	NM_004091.3		GCTCATCCAGAGCTGCTCTCTGAGCTTCAAGCACCTGACTGAGGACAAGGCCAACAAGAGGCTGGCCTATGTGACTTACCAGGATATCCGTGCTGTTGGC	E2F transcription factor 2
E2F5	NM_001083588.1	E2F transcription factor 5, p130-binding	TGATACACTTTTGGCCATTCAGGCACCTTCTGGTACACAACTGGAGGTACCCATTCCAGAAATGGGTCAGAATGGACAAAAGAAATACCAGATCAATCTA	E2F transcription factor 5
EBV LMP2	HHV4tp2_gp02.1	LMP2;proteasome (prosome, macropain) subunit, beta type, 9 (large multifunctional protease 2),large multifunctional peptidase 2,proteasome (prosome, macropain) subunit, beta type, 9,proteasome subunit beta 9	CTCTTCGTGCTCTTCATGTCCACTGAGCAAGATCCTTCTGGCACGACTGTTCCTATATGCTCTCGCACTCTTGTTGCTAGCCTCCGCGCTAATCGCTGGT	proteasome 20S subunit beta 9
ECHS1	NM_004092.3	enoyl Coenzyme A hydratase, short chain, 1, mitochondrial,enoyl-CoA hydratase, short chain, 1, mitochondrial	GTTCGCTGTCCCGCCTGGCGTCCCTTCGCCTCGGGTGCTAACTTTGAGTACATCATCGCAGAAAAAAGAGGGAAGAATAACACCGTGGGGTTGATCCAAC	enoyl-CoA hydratase, short chain 1
EFNA1	NM_182685.1	TNFAIP4,EPLG1;ephrin-A1	CGGAATGAGGACTACACCATACATGTGCAGCTGAATGACTACGTGGACATCATCTGTCCGCACTATGAAGATCACTCTGTGGCAGACGCTGCCATGGAGC	ephrin A1
EGF	NM_001963.4	epidermal growth factor (beta-urogastrone)	GGAGTGAAGGCTCTGTTGGAGACATCAGAGAAAATAACAGCTGTGTCATTGGATGTGCTTGATAAGCGGCTGTTTTGGATTCAGTACAACAGAGAAGGAA	epidermal growth factor
EGFR	NM_201282.1	ERBB;epidermal growth factor receptor (avian erythroblastic leukemia viral (v-erb-b) oncogene homolog)	ACATCCTGCCGGTGGCATTTAGGGGTGACTCCTTCACACATACTCCTCCTCTGGATCCACAGGAACTGGATATTCTGAAAACCGTAAAGGAAATCACAGG	epidermal growth factor receptor
EHHADH	NM_001166415.1	ECHD;enoyl-Coenzyme A, hydratase/3-hydroxyacyl Coenzyme A dehydrogenase	CATTGAACCACGTACCATTAGCCAGGATGAGATCCTTGAACGCTGCTTATATTCACTTATCAATGAAGCATTCCGTATCTTGGGAGAAGGGATAGCTGCT	enoyl-CoA hydratase and 3-hydroxyacyl CoA dehydrogenase
EIF4B	NM_001417.4		AAGCACCTATGTTTCCAAACCAGTCAGCTGGGCTGATGAAACGGATGACCTGGAAGGAGATGTTTCGACCACTTGGCACAGTAACGATGACGATGTGTAT	eukaryotic translation initiation factor 4B
ELOVL2	NM_017770.3	elongation of very long chain fatty acids (FEN1/Elo2, SUR4/Elo3, yeast)-like 2	GTAACAAGTATATGAAGAACAGACCTGCTCTTTCTCTCAGGGGTATCCTCACCTTGTATAATCTTGGAATCACACTTCTCTCCGCGTACATGCTGGCAGA	ELOVL fatty acid elongase 2
ELOVL3	NM_152310.3	elongation of very long chain fatty acids (FEN1/Elo2, SUR4/Elo3, yeast)-like 3	AATGTCTCACATGAAGTAAATCAGCTGTTCCAGCCCTATAACTTCGAGCTGTCCAAGGACATGAGGCCCTTTTTCGAGGAGTATTGGGCAACCTCATTCC	ELOVL fatty acid elongase 3
ELOVL4	NM_022726.3	STGD2,STGD3,SCA34;elongation of very long chain fatty acids (FEN1/Elo2, SUR4/Elo3, yeast)-like 4,spinocerebellar ataxia 34	CCATCGCAGATAAGCGTGTGGAAAATTGGCCTCTGATGCAGTCTCCTTGGCCTACACTAAGTATAAGCACTCTTTATCTCCTGTTTGTGTGGCTGGGTCC	ELOVL fatty acid elongase 4
ELOVL7	NM_024930.1	ELOVL family member 7, elongation of long chain fatty acids (yeast)	TTCATTTCGATGTGACATTGTTGACTATTCACGGTCACCCACAGCTTTGAGGATGGCACGTACCTGCTGGCTTTATTACTTCTCCAAATTTATTGAGCTA	ELOVL fatty acid elongase 7
ENTPD1	NM_001098175.1	CD39	CCCATATGAAACCAATAATCAGGAAACCTTTGGAGCTTTGGACCTTGGGGGAGCCTCTACACAAGTCACTTTTGTACCCCAAAACCAGACTATCGAGTCC	ectonucleoside triphosphate diphosphohydrolase 1
ENTPD2	NM_203468.1	CD39L1	ACGTCCATGTTTATCTACAAGTGGCCGGCAGACAAGGAGAACGACACAGGCATTGTGGGCCAGCACAGCTCCTGTGATGTTCCAGGTGGGGGCATCTCCA	ectonucleoside triphosphate diphosphohydrolase 2
EOMES	NM_005442.2	eomesodermin (Xenopus laevis) homolog	ATCCCATGCCCTGGGGTATTACCCAGACCCAACCTTTCCTGCAATGGCAGGGTGGGGAGGTCGAGGTTCTTACCAGAGGAAGATGGCAGCTGGACTACCA	eomesodermin
EYA1	NM_172059.2	BOR;eyes absent (Drosophila) homolog 1,eyes absent homolog 1 (Drosophila)	CACAGCAGAGTACAGCACAATCCACAGCCCATCAACACCCATTAAAGATTCAGATTCTGATCGATTGCGTCGAGGTTCAGATGGGAAATCACGTGGACGG	EYA transcriptional coactivator and phosphatase 1
EYA4	NM_004100.4	DFNA10,CMD1J;eyes absent (Drosophila) homolog 4,eyes absent homolog 4 (Drosophila)	GGCCAAAACCAGTATGCACAGTATTATTCAGCATCAACGTATGGAGCGTATATGACATCGAATAACACAGCCGATGGCACACCCTCTTCAACCTCTACTT	EYA transcriptional coactivator and phosphatase 4
FABP1	NM_001443.1	fatty acid binding protein 1, liver	GGAAATCGTGCAGAATGGGAAGCACTTCAAGTTCACCATCACCGCTGGGTCCAAAGTGATCCAAAACGAATTCACGGTGGGGGAGGAATGTGAGCTGGAG	fatty acid binding protein 1
FABP4	NM_001442.2		AGGAATTTGACGAAGTCACTGCAGATGACAGGAAAGTCAAGAGCACCATAACCTTAGATGGGGGTGTCCTGGTACATGTGCAGAAATGGGATGGAAAATC	fatty acid binding protein 4
FADD	NM_003824.3	Fas (TNFRSF6)-associated via death domain	CTGGTGGCTGACCTGGTACAAGAGGTTCAGCAGGCCCGTGACCTCCAGAACAGGAGTGGGGCCATGTCCCCGATGTCATGGAACTCAGACGCATCTACCT	Fas associated via death domain
FAM30A	NR_026800.2	C14orf110,KIAA0125;chromosome 14 open reading frame 110,KIAA0125	ACAGTTCTGAAGTCAAAGGCTGATGTCCTGTTTCTCTTTCCCTCTGTGACCGACTCCCTTCCCAGTGGTAACAAGTACCCACAGCTTGGTTTGAATTTCT	family with sequence similarity 30 member A
FAS	NM_000043.4	FAS1,APT1,TNFRSF6;tumor necrosis factor receptor superfamily, member 6,Fas (TNF receptor superfamily, member 6)	TATCGTCCAAAAGTGTTAATGCCCAAGTGACTGACATCAACTCCAAGGGATTGGAATTGAGGAAGACTGTTACTACAGTTGAGACTCAGAACTTGGAAGG	Fas cell surface death receptor
FASLG	NM_000639.1	APT1LG1,TNFSF6;tumor necrosis factor (ligand) superfamily, member 6,Fas ligand (TNF superfamily, member 6)	TCCATGCCTCTGGAATGGGAAGACACCTATGGAATTGTCCTGCTTTCTGGAGTGAAGTATAAGAAGGGTGGCCTTGTGATCAATGAAACTGGGCTGTACT	Fas ligand
FBLL1	NM_001355274.2		CTGCGCAATGGGGGCCACTTTCTCATCTCCATCAAGGCCAACTGCATCGACTCCACCGCATCCGCCGAGGCTGTGTTTGCTTCTGAGGTGAGGAAGTTGC	fibrillarin like 1
FBP2	NM_003837.2	fructose-1,6-bisphosphatase 2	AGATGAGGTGAAGAAACTGGATGTGCTATCCAATTCCCTGGTGATCAACATGGTCCAATCCTCCTATAGTACCTGCGTCCTGGTCTCAGAAGAGAATAAG	fructose-bisphosphatase 2
FBXW4	NM_022039.3	SHFM3;split hand/foot malformation (ectrodactyly) type 3,F-box and WD-40 domain protein 4	GCAGGAGGGGATGGGAAGATTGGCATTCATAAGATTCACAGCACCTTCACTGTCAAGTACTCGGCTCATGAACAGGAGGTGAACTGTGTGGATTGCAAAG	F-box and WD repeat domain containing 4
FCAR	NM_133278.2	Fc fragment of IgA, receptor for	TCCACCAAGATTACACGACGCAGAACTTGATCCGCATGGCCGTGGCAGGACTGGTCCTCGTGGCTCTCTTGGCCATACTGGTTGAAAATTGGCACAGCCA	Fc fragment of IgA receptor
FCER1G	NM_004106.1	Fc fragment of IgE, high affinity I, receptor for; gamma polypeptide	AGTGGTCTTGCTCTTACTCCTTTTGGTTGAACAAGCAGCGGCCCTGGGAGAGCCTCAGCTCTGCTATATCCTGGATGCCATCCTGTTTCTGTATGGAATT	Fc fragment of IgE receptor Ig
FCER2	NM_002002.4	CD23A,FCE2;Fc fragment of IgE, low affinity II, receptor for (CD23A),Fc fragment of IgE, low affinity II, receptor for (CD23)	AACTTGGAAAGCCACCACGGTGACCAGATGGCGCAGAAATCCCAGTCCACGCAGATTTCACAGGAACTGGAGGAACTTCGAGCTGAACAGCAGAGATTGA	Fc fragment of IgE receptor II
FCGR1A/B	NM_001017986.3	Fc fragment of IgG, high affinity Ib, receptor for (CD64),Fc fragment of IgG, high affinity Ib, receptor (CD64)	ATTCTAACCTCACCATTCTGAAAACCAACATAAGTCACAATGGCACCTACCATTGCTCAGGCATGGGAAAGCATCGCTACACATCAGCAGGAATATCACA	Fc fragment of IgG receptor Ia/b
FCGR2B	NM_004001.4	FCG2,FCGR2;Fc fragment of IgG, low affinity IIb, receptor for (CD32),Fc fragment of IgG, low affinity IIb, receptor (CD32)	ATGCACCCGGATGCTCTGGAAGAGCCTGATGACCAGAACCGTATTTAGTCTCCATTGTCTTGCATTGGGATTTGAGAAGAAAATCAGAGAGGGAAGATCT	Fc fragment of IgG receptor IIb
FCGR3A/B	NM_000570.4	FCGR3,FCG3;Fc fragment of IgG, low affinity IIIb, receptor for (CD16),Fc fragment of IgG, low affinity IIIb, receptor (CD16b)	AAGGTTTGGCAGTGTCAACCATCTCATCATTCTCTCCACCTGGGTACCAAGTCTCTTTCTGCTTGGTGATGGTACTCCTTTTTGCAGTGGACACAGGACT	Fc fragment of IgG receptor IIIa/b
FCRL2	NM_001159488.1	SPAP1;SH2 domain-containing phosphatase anchor protein 1,Fc receptor-like 2	CCTCTTCTGTCTTCGAAGGAGACAGCATCGTTCTGAAATGCCAGGGAGAACAGAACTGGAAAATTCAGAAGATGGCTTACCATAAGGATAACAAAGAGTT	Fc receptor like 2
FCRL4	NM_031282.2	Fc receptor-like 4	GGGAGAAGAAGAGGAAGCTAATACCTCCAGGACACTTCTAGAGGATAAGGATGTCTCAGTTGTCTACTCTGAGGTAAAGACACAACACCCAGATAACTCA	Fc receptor like 4
FGA	NM_021871.2	fibrinogen, A alpha polypeptide	GAGAGGCGATTTTTCCTCAGCCAATAACCGTGATAATACCTACAACCGAGTGTCAGAGGATCTGAGAAGCAGAATTGAAGTCCTGAAGCGCAAAGTCATA	fibrinogen alpha chain
FGF10	NM_004465.1		TGGTGTCTTCCGTCCCTGTCACCTGCCAAGCCCTTGGTCAGGACATGGTGTCACCAGAGGCCACCAACTCTTCTTCCTCCTCCTTCTCCTCTCCTTCCAG	fibroblast growth factor 10
FGF18	NM_003862.1		AATTCTACCTGTGCATGAACCGCAAAGGCAAGCTCGTGGGGAAGCCCGATGGCACCAGCAAGGAGTGTGTGTTCATCGAGAAGGTTCTGGAGAACAACTA	fibroblast growth factor 18
FGF19	NM_005117.2		GATGCAGGGGCTGCTTCAGTACTCGGAGGAAGACTGTGCTTTCGAGGAGGAGATCCGCCCAGATGGCTACAATGTGTACCGATCCGAGAAGCACCGCCTC	fibroblast growth factor 19
FGF2	NM_002006.4	FGFB;fibroblast growth factor 2 (basic)	GTCCGGGAGAAGAGCGACCCTCACATCAAGCTACAACTTCAAGCAGAAGAGAGAGGAGTTGTGTCTATCAAAGGAGTGTGTGCTAACCGTTACCTGGCTA	fibroblast growth factor 2
FGF22	NM_020637.1		CCAGGACAGCATCCTGGAGATCCGCTCTGTACACGTGGGCGTCGTGGTCATCAAAGCAGTGTCCTCAGGCTTCTACGTGGCCATGAACCGCCGGGGCCGC	fibroblast growth factor 22
FOS	NM_005252.3	v-fos FBJ murine osteosarcoma viral oncogene homolog,FBJ murine osteosarcoma viral oncogene homolog	GAGGCCGAGCGCAGAGCATTGGCAGGAGGGGCAAGGTGGAACAGTTATCTCCAGAAGAAGAAGAGAAAAGGAGAATCCGAAGGGAAAGGAATAAGATGGC	Fos proto-oncogene, AP-1 transcription factor subunit
FOXO1	NM_002015.3	FKHR,FOXO1A;forkhead homolog in rhabdomyosarcoma	TCTCATCACCAACATCATTAACTGTTTCGACCCAGTCCTCACCTGGCACCATGATGCAGCAGACGCCGTGCTACTCGTTTGCGCCACCAAACACCAGTTT	forkhead box O1
FOXO3	NM_001455.2	FKHRL1,FOXO3A	CCGGAACGTGATGCTTCGCAATGATCCGATGATGTCCTTTGCTGCCCAGCCTAACCAGGGAAGTTTGGTCAATCAGAACTTGCTCCACCACCAGCACCAA	forkhead box O3
FOXP3	NM_014009.3	IPEX;immune dysregulation, polyendocrinopathy, enteropathy, X-linked	GGGCCATCCTGGAGGCTCCAGAGAAGCAGCGGACACTCAATGAGATCTACCACTGGTTCACACGCATGTTTGCCTTCTTCAGAAACCATCCTGCCACCTG	forkhead box P3
FPR1	NM_002029.3		GCCATGGGAGGACATTGGCCTTTCGGCTGGTTCCTGTGCAAATTCGTCTTTACCATAGTGGACATCAACTTGTTCGGAAGTGTCTTCCTGATCGCCCTCA	formyl peptide receptor 1
FUT4	NM_002033.2	CD15,FCT3A,ELFT;ELAM ligand fucosyltransferase	GGGGCAGCCGGTGCCCGAAATTGGGCTCCTGCACACAGTGGCCCGCTACAAGTTCTACCTGGCTTTCGAGAACTCGCAGCACCTGGATTATATCACCGAG	fucosyltransferase 4
FYN	NM_002037.3	FYN oncogene related to SRC, FGR, YES	GTCTTTGGAGGTGTGAACTCTTCGTCTCATACGGGGACCTTGCGTACGAGAGGAGGAACAGGAGTGACACTCTTTGTGGCCCTTTATGACTATGAAGCAC	FYN proto-oncogene, Src family tyrosine kinase
FZD2	NM_001466.2	frizzled (Drosophila) homolog 2,frizzled homolog 2 (Drosophila),frizzled 2, seven transmembrane spanning receptor,frizzled family receptor 2	GGAGGAGACGCGTTTCGCGCGCCTCTGGATCCTCACCTGGTCGGTGCTGTGCTGCGCTTCCACCTTCTTCACTGTCACCACGTACTTGGTAGACATGCAG	frizzled class receptor 2
FZD7	NM_003507.1	frizzled (Drosophila) homolog 7,frizzled homolog 7 (Drosophila),frizzled 7, seven transmembrane spanning receptor,frizzled family receptor 7	CCCTGCCCGCCCGGCCACTTCCCGCCCATGAGCCCCGACTTCACCGTCTTCATGATCAAGTACCTGATGACCATGATCGTCGGCATCACCACTGGCTTCT	frizzled class receptor 7
GADD45A	NM_001199741.1	DDIT1;growth arrest and DNA-damage-inducible, alpha	AATCCACATTCATCTCAATGGAAGGATCCTGCCTTAAGTCAACTTATTTGTTTTTGCCGGGAAAGTCGCTACATGGATCAATGGGTTCCAGTGATTAATC	growth arrest and DNA damage inducible alpha
GAPDHS	NM_014364.4	GAPDS	ACCCCGCTACTCCTCCTCCTAAGATGGTGTCTGTGGCCCGGGAGCTGACTGTGGGCATCAATGGATTTGGACGCATCGGTCGCCTGGTCCTGCGCGCCTG	glyceraldehyde-3-phosphate dehydrogenase, spermatogenic
GATA3	NM_001002295.1	GATA-binding protein 3	GTGCATGACTCACTGGAGGACTTCCCCAAGAACAGCTCGTTTAACCCGGCCGCCCTCTCCAGACACATGTCCTCCCTGAGCCACATCTCGCCCTTCAGCC	GATA binding protein 3
GATA6	NM_005257.3	GATA-binding protein 6	GGAAACGAAAACCTAAGAACATAAATAAATCAAAGACTTGCTCTGGTAATAGCAATAATTCCATTCCCATGACTCCAACTTCCACCTCTTCTAACTCAGA	GATA binding protein 6
GBP2	NM_004120.3	guanylate binding protein 2, interferon-inducible	GAGCTTTTTTCCAGCATTTGTGTGGACTCTCAGAGATTTCACCCTGGAACTGGAAGTAGATGGAGAACCCATCACTGCTGATGACTACTTGGAGCTTTCG	guanylate binding protein 2
GBP3	NM_018284.3		CTGCACAGGCTTCAGCAAAAATGGTGGAGGAAATGCAAATAAAGTATCAGCAGATGATGGAAGAGAAAGAGAAGAGTTATCAAGAACATGTGAAACAATT	guanylate binding protein 3
GCKR	NM_001486.3	glucokinase (hexokinase 4) regulatory protein	ATAAGACTGTGGACCAGGGCATTGCAGCATCTCAAAGATGCCTCCTGGAAATCTTGCGGACATTTGAGCGAGCTCATCAGGTGACCTACAGCCAAAGCCC	glucokinase regulator
GDF6	NM_001001557.3	SGM1;segmentation syndrome 1	CTCATCAGTTTTCTGTGGGATTTGCCCGGTTTCCAGCAGGCTTCCATCTCATCCTCCTCGTCGTCCGCCGAGCTGGGTTCCACCAAGGGCATGCGAAGCC	growth differentiation factor 6
GHR	NM_000163.2		TTCATATAGTACAGTCCCCACAGGGCCTCATACTCAATGCGACTGCCTTGCCCTTGCCTGACAAAGAGTTTCTCTCATCATGTGGCTATGTGAGCACAGA	growth hormone receptor
GK	NM_000167.3		GGGCTGCAGAAGGAGTCGGCGTATGGAGTCTCGAACCCGAGGATTTGTCTGCCGTCACGATGGAGCGGTTTGAACCTCAGATTAATGCGGAGGAAAGTGA	glycerol kinase
GLS	NM_014905.3		AGTCTGGAGGAAAGGTTGCAGATTATATTCCTCAACTGGCCAAATTCAGTCCCGATTTGTGGGGTGTGTCTGTTTGTACAGTAGATGGACAGAGGCATTC	glutaminase
GLS2	NM_013267.2	glutaminase 2 (liver, mitochondrial)	CCCTGGATGATGCTGTGCAGTTCAACCATCTGGAGGTGGTCAAACTGCTTCAAGATTACCAGGACTCCTACACACTCTCTGAAACTCAGGCTGAGGCAGC	glutaminase 2
GLUD1/2	NM_012084.3	GLUDP1;glutamate dehydrogenase pseudogene 1	GCTGGAGGAGTGACAGTATCTTACTTTGAGTGGCTGAAGAATCTAAATCATGTCAGCTATGGCCGTTTGACCTTCAAATATGAAAGGGATTCTAACTACC	glutamate dehydrogenase 1/2
GNG12	NM_018841.3	guanine nucleotide binding protein (G protein), gamma 12	ATAAAGGTTTCGAAGGCATCAGCGGACCTCATGTCCTACTGTGAGGAACATGCCAGGAGTGACCCTTTGCTGATAGGAATACCAACTTCAGAAAACCCTT	G protein subunit gamma 12
GNLY	NM_006433.2	LAG2	CAGGAGCTGGGCCGTGACTACAGGACCTGTCTGACGATAGTCCAAAAACTGAAGAAGATGGTGGATAAGCCCACCCAGAGAAGTGTTTCCAATGCTGCGA	granulysin
GOT2	NM_002080.3	glutamic-oxaloacetic transaminase 2, mitochondrial (aspartate aminotransferase 2),glutamic-oxaloacetic transaminase 2, mitochondrial	TGACCCCAAGACTTGCGGTTTTGACTTCACAGGCGCTGTGGAGGATATTTCAAAAATACCAGAGCAGAGTGTTCTTCTTCTGCATGCCTGCGCCCACAAT	glutamic-oxaloacetic transaminase 2
GRAP2	NM_001291826.1		TATCTGCAGCACCACCATTTCCACCAGGAACGCCGAGGAGGCAGCCTTGACATAAATGATGGGCATTGTGGCACCGGCTTGGGCAGTGAAATGAATGCGG	GRB2 related adaptor protein 2
GRB10	NM_001001549.2	growth factor receptor-bound protein 10	GAATCCCACAGGATCATTAAACAGCAAGGGCTCGTGGATGGGCTTTTTCTCCTCCGTGACAGCCAGAGTAATCCAAAGGCATTTGTACTCACACTGTGTC	growth factor receptor bound protein 10
GRB2	NM_002086.4	growth factor receptor-bound protein 2	TCAAAAGGGGGGACATCCTCAAGGTTTTGAACGAAGAATGTGATCAGAACTGGTACAAGGCAGAGCTTAATGGAAAAGACGGCTTCATTCCCAAGAACTA	growth factor receptor bound protein 2
GREM2	NM_022469.4	gremlin 2, cysteine knot superfamily, homolog (Xenopus laevis),gremlin 2	CACCTCCGTCCTCGTGGAGCTCGAGTGCCCCGGCCTGGACCCACCCTTCCGACTCAAGAAAATCCAGAAGGTGAAGCAGTGCCGGTGCATGTCCGTGAAC	gremlin 2, DAN family BMP antagonist
GSK3B	NM_002093.2		ACTGATTATACCTCTAGTATAGATGTATGGTCTGCTGGCTGTGTGTTGGCTGAGCTGTTACTAGGACAACCAATATTTCCAGGGGATAGTGGTGTGGATC	glycogen synthase kinase 3 beta
GYS2	NM_021957.3	glycogen synthase 2 (liver)	GCTGGAATTGGACTGATCCTTTCTCGAGCCAGGAAACTTCCTATTGCCACAATATTTACAACCCACGCTACACTACTTGGGAGGTATCTCTGTGCAGCAA	glycogen synthase 2
GZMA	NM_006144.2	HFSP,CTLA3;granzyme A (granzyme 1, cytotoxic T-lymphocyte-associated serine esterase 3)	AGACCCTACATGGTCCTACTTAGTCTTGACAGAAAAACCATCTGTGCTGGGGCTTTGATTGCAAAAGACTGGGTGTTGACTGCAGCTCACTGTAACTTGA	granzyme A
GZMB	NM_004131.3	CTLA1,CSPB;granzyme B (granzyme 2, cytotoxic T-lymphocyte-associated serine esterase 1)	ACACTACAAGAGGTGAAGATGACAGTGCAGGAAGATCGAAAGTGCGAATCTGACTTACGCCATTATTACGACAGTACCATTGAGTTGTGCGTGGGGGACC	granzyme B
GZMH	NM_033423.4	CTSGL2;granzyme H (cathepsin G-like 2, protein h-CCPX)	GGCCCCTCGTGTGTAAGGACGTAGCCCAAGGTATTCTCTCCTATGGAAACAAAAAAGGGACACCTCCAGGAGTCTACATCAAGGTCTCACACTTCCTGCC	granzyme H
GZMK	NM_002104.2	granzyme K (serine protease, granzyme 3; tryptase II),granzyme K (granzyme 3; tryptase II)	CTGTAAAGGTGTCTTCCACGCTATAGTCTCTGGAGGTCATGAATGTGGTGTTGCCACAAAGCCTGGAATCTACACCCTGTTAACCAAGAAATACCAGACT	granzyme K
GZMM	NM_005317.2	granzyme M (lymphocyte met-ase 1)	GGGCCCCTGGTGTGTGGCAAAGGCCGGGTGTTGGCCGGAGTCCTGTCCTTCAGCTCCAGGGTCTGCACTGACATCTTCAAGCCTCCCGTGGCCACCGCTG	granzyme M
HADHB	NM_000183.2	hydroxyacyl-Coenzyme A dehydrogenase/3-ketoacyl-Coenzyme A thiolase/enoyl-Coenzyme A hydratase (trifunctional protein), beta subunit,hydroxyacyl-CoA dehydrogenase/3-ketoacyl-CoA thiolase/enoyl-CoA hydratase (trifunctional protein), beta subunit	TTCTTTCTTGACTGATGGTGCATCTGCAATGTTAATCATGGCGGAGGAAAAGGCTCTGGCCATGGGTTATAAGCCGAAGGCATATTTGAGGGATTTTATG	hydroxyacyl-CoA dehydrogenase trifunctional multienzyme complex subunit beta
HAVCR2	NM_032782.4		CCGCAAAGGAGATGTGTCCCTGACCATAGAGAATGTGACTCTAGCAGACAGTGGGATCTACTGCTGCCGGATCCAAATCCCAGGCATAATGAATGATGAA	hepatitis A virus cellular receptor 2
HCST	NM_001007469.1	PIK3AP;phosphoinositide-3-kinase adaptor protein	TCCATCTGGGTCACATCCTCTTCCTGCTTTTGCTCCCAGTGGCTGCAGCTCAGACGACTCCAGGAGAGAGATCATCACTCCCTGCCTTTTACCCTGGCAC	hematopoietic cell signal transducer
HDAC7	NM_001098416.2	HDAC7A;histone deacetylase 7A	AGGCCTGCAGCAGCAGCGCTCGGTGGAGCCCATGAGGCTCTCCATGGACACGCCGATGCCCGAGTTGCAGGTGGGACCCCAGGAACAAGAGCTGCGGCAG	histone deacetylase 7
HDAC9	NM_178423.2		TTCTTATCCAGCAGCAGCAACAAATCCAGAAGCAGCTTCTGATAGCAGAGTTTCAGAAACAGCATGAGAACTTGACACGGCAGCACCAGGCTCAGCTTCA	histone deacetylase 9
HDC	NM_002112.3		GCAGGCACTGCCTTCCTGTGCCCCGAGTTCCGGGGGTTTCTGAAGGGGATTGAGTATGCCGACTCCTTCACCTTTAATCCTTCCAAGTGGATGATGGTGC	histidine decarboxylase
HEY1	NM_012258.3	hairy/enhancer-of-split related with YRPW motif 1,hes-related family bHLH transcription factor with YRPW motif 1	AATGCCTGGCAGAAGTTGCGCGTTATCTGAGCATCATTGAAGGACTAGATGCCTCTGACCCGCTTCGAGTTCGACTGGTTTCGCATCTCAACAACTACGC	hes related family bHLH transcription factor with YRPW motif 1
HEY2	NM_012259.2	hairy/enhancer-of-split related with YRPW motif 2,hes-related family bHLH transcription factor with YRPW motif 2	AATGACAGTGGATCATTTGAAGATGCTTCAGGCAACAGGGGGTAAAGGCTACTTTGACGCACACGCTCTTGCCATGGACTTCATGAGCATAGGATTCCGA	hes related family bHLH transcription factor with YRPW motif 2
HGF	NM_000601.4	DFNB39;deafness, autosomal recessive 39,hepatocyte growth factor (hepapoietin A; scatter factor)	TCATTGGTAAAGGACGCAGCTACAAGGGAACAGTATCTATCACTAAGAGTGGCATCAAATGTCAGCCCTGGAGTTCCATGATACCACACGAACACAGCTT	hepatocyte growth factor
HIPK1	NM_152696.3		CAACAGACATTTATAGTATGTCCACCTGCGTTTCAAACTGGACTACAAGCAACAACAAAGCATTCTGGATTCCCTGTGAGGATGGATAATGCTGTACCGA	homeodomain interacting protein kinase 1
HLA-DPA1	NM_033554.3	HLA-DP1A	CTGGACAAGAAGGAGACCGTCTGGCATCTGGAGGAGTTTGGCCAAGCCTTTTCCTTTGAGGCTCAGGGCGGGCTGGCTAACATTGCTATATTGAACAACA	major histocompatibility complex, class II, DP alpha 1
HLA-DPB1	NM_002121.5	HLA-DP1B	CCCTCCAAGAAGGGGCCCTTGCAGCACCACAACCTGCTTGTCTGCCACGTGACGGATTTCTACCCAGGCAGCATTCAAGTCCGATGGTTCCTGAATGGAC	major histocompatibility complex, class II, DP beta 1
HLA-DQA1	NM_002122.3	HLA-DQA	GGCGGTGGCCTGAGTTCAGCAAATTTGGAGGTTTTGACCCGCAGGGTGCACTGAGAAACATGGCTGTGGCAAAACACAACTTGAACATCATGATTAAACG	major histocompatibility complex, class II, DQ alpha 1
HLA-DQA2	NM_020056.4	HLA-DXA	GCAGTTGCCTATGTTTAGCAAATTTATAAGTTTTGACCCGCAGAGTGCACTGAGAAATATGGCTGTGGGAAAACACACCTTGGAATTCATGATGAGACAG	major histocompatibility complex, class II, DQ alpha 2
HLA-DQB1	NM_002123.3	HLA-DQB	GGGGACCCGGGCGGAGTTGGACACGGTGTGCAGACACAACTACGAGGTGGCGTTCCGCGGGATCTTGCAGAGGAGAGTGGAGCCCACAGTGACCATCTCC	major histocompatibility complex, class II, DQ beta 1
HLA-DQB2	NM_001198858.1	HLA-DXB	GGTGTGGCCAGATACATCTATAACCGCGAGGAGTACGGGCGCTTCGACAGCGACGTTGGGGAGTTCCAGGCGGTGACCGAGCTGGGGCGGAGCATCGAGG	major histocompatibility complex, class II, DQ beta 2
HLA-DRA	NM_019111.3	HLA-DRA1	GGCCAACATAGCTGTGGACAAAGCCAACCTGGAAATCATGACAAAGCGCTCCAACTATACTCCGATCACCAATGTACCTCCAGAGGTAACTGTGCTCACG	major histocompatibility complex, class II, DR alpha
HLA-DRB1/3	NM_002124.3	HLA-DR3B	TTCGGCAACTGCAGAAAATGTCCTCCCTTGTGGCTTCCTCAGCTCCTGCCCTTGGCCTGAAGTCCCAGCATTGATGGCAGCGCCTCATCTTCAACTTTTG	major histocompatibility complex, class II, DR beta 1/3
HLA-E	NM_005516.5		CTATGTGTCTTAGGGGACTCTGGCTTCTCTTTTTGCAAGGGCCTCTGAATCTGTCTGTGTCCCTGTTAGCACAATGTGAGGAGGTAGAGAAACAGTCCAC	major histocompatibility complex, class I, E
HMGB1	NM_002128.4	HMG1;high-mobility group (nonhistone chromosomal) protein 1,high-mobility group box 1	TATGCATTTTTTGTGCAAACTTGTCGGGAGGAGCATAAGAAGAAGCACCCAGATGCTTCAGTCAACTTCTCAGAGTTTTCTAAGAAGTGCTCAGAGAGGT	high mobility group box 1
HNF1A	NM_000545.6	MODY3,TCF1;transcription factor 1, hepatic; LF-B1, hepatic nuclear factor (HNF1), albumin proximal factor	GTGCGCTATGGACAGCCTGCGACCAGTGAGACTGCAGAAGTACCCTCAAGCAGCGGCGGTCCCTTAGTGACAGTGTCTACACCCCTCCACCAAGTGTCCC	HNF1 homeobox A
HRAS	NM_005343.2	HRAS1;v-Ha-ras Harvey rat sarcoma viral oncogene homolog,Harvey rat sarcoma viral oncogene homolog	AGTACATGCGCACCGGGGAGGGCTTCCTGTGTGTGTTTGCCATCAACAACACCAAGTCTTTTGAGGACATCCACCAGTACAGGGAGCAGATCAAACGGGT	HRas proto-oncogene, GTPase
HSD11B1	NM_181755.2	HSD11B,HSD11;hydroxysteroid (11-beta) dehydrogenase 1	TGCCTTGCCCATGCTGAAGCAGAGCAATGGAAGCATTGTTGTCGTCTCCTCTCTGGCTGGGAAAGTGGCTTATCCAATGGTTGCTGCCTATTCTGCAAGC	hydroxysteroid 11-beta dehydrogenase 1
ICAM1	NM_000201.2		GGGAAACTGGACGTGGCCAGAAAATTCCCAGCAGACTCCAATGTGCCAGGCTTGGGGGAACCCATTGCCCGAGCTCAAGTGTCTAAAGGATGGCACTTTC	intercellular adhesion molecule 1
ICOS	NM_012092.3	inducible T-cell costimulator	TTGTTGGCTTACAAAAAAGAAGTATTCATCCAGTGTGCACGACCCTAACGGTGAATACATGTTCATGAGAGCAGTGAACACAGCCAAAAAATCTAGACTC	inducible T cell costimulator
ICOSLG	NM_015259.5	ICOSL;inducible T-cell costimulator ligand	TGAGCTCACCTTCACGTGTACATCCATAAACGGCTACCCCAGGCCCAACGTGTACTGGATCAATAAGACGGACAACAGCCTGCTGGACCAGGCTCTGCAG	inducible T cell costimulator ligand	LOC102723996 (NM_001363770)
ID2	NM_002166.4	inhibitor of differentiation 2,inhibitor of DNA binding 2, dominant negative helix-loop-helix protein	AGGACGCCGCTGACCACCCTCAACACGGATATCAGCATCCTGTCCTTGCAGGCTTCTGAATTCCCTTCTGAGTTAATGTCAAATGACAGCAAAGCACTGT	inhibitor of DNA binding 2
IDO1	NM_002164.5	IDO,INDO;indoleamine-pyrrole 2,3 dioxygenase	ATTATAAGATGCTCTGAAAACTCTTCAGACACTGAGGGGCACCAGAGGAGCAGACTACAAGAATGGCACACGCTATGGAAAACTCCTGGACAATCAGTAA	indoleamine 2,3-dioxygenase 1
IDO2	NM_194294.2	INDOL1;indoleamine-pyrrole 2,3 dioxygenase-like 1	CGGATTCCTGGAAATTGGGAACCTGGAGACCATCATCTCATTTCCTGGGGGAGAGAGCCTGCATGGTTTTATACTGGTGACTGCTTTGGTAGAGAAAGAA	indoleamine 2,3-dioxygenase 2
IFIT1	NM_001548.3	G10P1,IFI56,IFNAI1;interferon-induced protein with tetratricopeptide repeats 1	GAGAAAGGCATTAGATCTGGAAAGCTTGAGCCTCCTTGGGTTCGTCTACAAATTGGAAGGAAATATGAATGAAGCCCTGGAGTACTATGAGCGGGCCCTG	interferon induced protein with tetratricopeptide repeats 1
IFIT3	NM_001031683.2	IFIT4;interferon-induced protein with tetratricopeptide repeats 4,interferon-induced protein with tetratricopeptide repeats 3	CGCCTGCTAAGGGATGCCCCTTCAGGCATAGGCAGTATTTTCCTGTCAGCATCTGAGCTTGAGGATGGTAGTGAGGAAATGGGCCAGGGCGCAGTCAGCT	interferon induced protein with tetratricopeptide repeats 3
IFNA1/13	NM_006900.3		AGTTTGATGGCAACCAGTTCCAGAAGGCTCCAGCCATCTCTGTCCTCCATGAGCTGATCCAGCAGATCTTCAACCTCTTTACCACAAAAGATTCATCTGC	interferon alpha 1/13
IFNA4/7/10/17/21	NM_021268.2		TGAGATGATCCAGCAGACCTTCAATCTCTTCAGCACAGAGGACTCATCTGCTGCTTGGGAACAGAGCCTCCTAGAAAAATTTTCCACTGAACTTTACCAG	interferon alpha 4/7/10/17/21
IFNA5	NM_002169.2	interferon, alpha 5	GAGGTTGGAGTGGAAGACACTCCTCTGATGAATGTGGACTCTATCCTGACTGTGAGAAAATACTTTCAAAGAATCACCCTCTATCTGACAGAGAAGAAAT	interferon alpha 5
IFNA6	NM_021002.2	interferon, alpha 6	CAGCTGAATGACCTGGAAGCCTGTGTGATGCAGGAGGTGTGGGTGGGAGGGACTCCCCTGATGAATGAGGACTCCATCCTGGCTGTGAGAAAATACTTCC	interferon alpha 6
IFNG	NM_000619.2		AAAAAGAAACGAGATGACTTCGAAAAGCTGACTAATTATTCGGTAACTGACTTGAATGTCCAACGCAAAGCAATACATGAACTCATCCAAGTGATGGCTG	interferon gamma
IFNK	NM_020124.2	interferon, kappa	CATCTTCAGCCAACACACCTTCAAATATTGGAAAGAGAGACACCTCAAACAAATCCAAATAGGACTTGATCAGCAAGCAGAGTACCTGAACCAATGCTTG	interferon kappa
IGHA1	ENST00000641837.1		TCACTTGCACTGCTGCCTACCCCGAGTCCAAGACCCCGCTAACCGCCACCCTCTCAAAATCCGGAAACACATTCCGGCCCGAGGTCCACCTGCTGCCGCC	immunoglobulin heavy constant alpha 1
IGHD	ENST00000613640.1		CTGCTAACCCCTGCAGTGCAGGACCTGTGGCTCCGGGACAAAGCCACCTTCACCTGCTTCGTGGTGGGCAGTGACCTGAAGGATGCTCACCTGACCTGGG	immunoglobulin heavy constant delta
IGHG1	ENST00000390542.1		TACATCTGCAACGTGAATCACAAGCCCAGCAACACCAAGGTGGACAAGAAAGTTGAGCCCAAATCTTGTGACAAAACTCACACATGCCCACCGTGCCCAG	immunoglobulin heavy constant gamma 1 (G1m marker)
IGHG2	ENST00000390545.1		ACCCAAGGACACCCTCATGATCTCCCGGACCCCTGAGGTCACGTGCGTGGTGGTGGACGTGAGCCACGAAGACCCCGAGGTCCAGTTCAACTGGTACGTG	immunoglobulin heavy constant gamma 2 (G2m marker)
IGHG3	ENST00000390551.1		TCCCGGACCCCTGAGGTCACGTGCGTGGTGGTGGACGTGAGCCACGAAGACCCCGAGGTCCAGTTCAAGTGGTACGTGGACGGCGTGGAGGTGCATAATG	immunoglobulin heavy constant gamma 3 (G3m marker)
IGHG4	ENST00000390543.1		AGCCTGACCTGCCTGGTCAAAGGCTTCTACCCCAGCGACATCGCCGTGGAGTGGGAGAGCAATGGGCAGCCGGAGAACAACTACAAGACCACGCCTCCCG	immunoglobulin heavy constant gamma 4 (G4m marker)
IGHM	ENST00000637539.1		TCACCTGCCGCGTGGATCACAGGGGCCTGACCTTCCAGCAGAATGCGTCCTCCATGTGTGTCCCCGATCAAGACACAGCCATCCGGGTCTTCGCCATCCC	immunoglobulin heavy constant mu
IGHV4-59	ENST00000390629.1		GGCCCAGGACTGGTGAAGCCTTCGGAGACCCTGTCCCTCACCTGCACTGTCTCTGGTGGCTCCATCAGTAGTTACTACTGGAGCTGGATCCGGCAGCCCC	immunoglobulin heavy variable 4-59
IGKC	ENST00000390237.1		GACTACGAGAAACACAAAGTCTACGCCTGCGAAGTCACCCATCAGGGCCTGAGCTCGCCCGTCACAAAGAGCTTCAACAGGGGAGAGTGTTAGAGGGAGA	immunoglobulin kappa constant
IGLC1	ENST00000390321.1	IGLC;immunoglobulin lambda constant 1 (Mcg marker)	ACAGAGCAACAACAAGTACGCGGCCAGCAGCTACCTGAGCCTGACGCCCGAGCAGTGGAAGTCCCACAGAAGCTACAGCTGCCAGGTCACGCATGAAGGG	immunoglobulin lambda constant 1	IGLL1 (NM_152855;NM_020070;NM_001369906), IGLL5 (NM_001256296;NM_001178126)
IKZF1	NM_006060.4	ZNFN1A1;zinc finger protein, subfamily 1A, 1 (Ikaros),IKAROS family zinc finger 1 (Ikaros)	GTAAGCGATACTCCAGATGAGGGCGATGAGCCCATGCCGATCCCCGAGGACCTCTCCACCACCTCGGGAGGACAGCAAAGCTCCAAGAGTGACAGAGTCG	IKAROS family zinc finger 1
IL10	NM_000572.3		GATTTCTTCCCTGTGAAAACAAGAGCAAGGCCGTGGAGCAGGTGAAGAATGCCTTTAATAAGCTCCAAGAGAAAGGCATCTACAAAGCCATGAGTGAGTT	interleukin 10
IL10RA	NM_001558.2	IL10R;interleukin 10 receptor, alpha	TGCCCAGCCCTCCGTCTGTGTGGTTTGAAGCAGAATTTTTCCACCACATCCTCCACTGGACACCCATCCCAAATCAGTCTGAAAGTACCTGCTATGAAGT	interleukin 10 receptor subunit alpha
IL10RB	NM_000628.4	CRFB4,D21S58,D21S66;interleukin 10 receptor, beta	CCCTCCTGGATGGTGGCCGTCATCCTCATGGCCTCGGTCTTCATGGTCTGCCTGGCACTCCTCGGCTGCTTCGCCTTGCTGTGGTGCGTTTACAAGAAGA	interleukin 10 receptor subunit beta
IL11	NM_000641.3		GGACCTACTGTCCTACCTGCGGCACGTGCAGTGGCTGCGCCGGGCAGGTGGCTCTTCCCTGAAGACCCTGGAGCCCGAGCTGGGCACCCTGCAGGCCCGA	interleukin 11
IL11RA	NM_147162.1	interleukin 11 receptor, alpha	TCCAGCCCGCCCTGTTGTCTCCTGCCAAGCAGCCGACTATGAGAACTTCTCTTGCACTTGGAGTCCCAGCCAGATCAGCGGTTTACCCACCCGCTACCTC	interleukin 11 receptor subunit alpha
IL12A	NM_000882.2	NKSF1;interleukin 12A (natural killer cell stimulatory factor 1, cytotoxic lymphocyte maturation factor 1, p35)	CTTTCTAGATCAAAACATGCTGGCAGTTATTGATGAGCTGATGCAGGCCCTGAATTTCAACAGTGAGACTGTGCCACAAAAATCCTCCCTTGAAGAACCG	interleukin 12A
IL12B	NM_002187.2	NKSF2;interleukin 12B (natural killer cell stimulatory factor 2, cytotoxic lymphocyte maturation factor 2, p40)	TTTCCCTGGTTTTTCTGGCATCTCCCCTCGTGGCCATATGGGAACTGAAGAAAGATGTTTATGTCGTAGAATTGGATTGGTATCCGGATGCCCCTGGAGA	interleukin 12B
IL12RB1	NM_005535.1	IL12RB;interleukin 12 receptor, beta 1	AAGATGCCCTATCTCTCGGGTGCTGCCTACAACGTGGCTGTCATCTCCTCGAACCAATTTGGTCCTGGCCTGAACCAGACGTGGCACATTCCTGCCGACA	interleukin 12 receptor subunit beta 1
IL13	NM_002188.2		CAGCATGGTATGGAGCATCAACCTGACAGCTGGCATGTACTGTGCAGCCCTGGAATCCCTGATCAACGTGTCAGGCTGCAGTGCCATCGAGAAGACCCAG	interleukin 13
IL13RA1	NM_001560.3	interleukin 13 receptor, alpha 1	TATAGTGCCTTTAACTTCCCGTGTGAAACCTGATCCTCCACATATTAAAAACCTCTCCTTCCACAATGATGACCTATATGTGCAATGGGAGAATCCACAG	interleukin 13 receptor subunit alpha 1
IL15	NM_000585.4		GATCATCCTAGCAAACAACAGTTTGTCTTCTAATGGGAATGTAACAGAATCTGGATGCAAAGAATGTGAGGAACTGGAGGAAAAAAATATTAAAGAATTT	interleukin 15
IL16	NM_004513.4	interleukin 16 (lymphocyte chemoattractant factor)	GGCATCTCCAACATCATCATCCAACGAAGACTCAGCTGCAAATGGTTCTGCTGAAACATCTGCCTTGGACACAGGGTTCTCGCTCAACCTTTCAGAGCTG	interleukin 16
IL17A	NM_002190.2	CTLA8,IL17;interleukin 17 (cytotoxic T-lymphocyte-associated serine esterase 8)	TACTACAACCGATCCACCTCACCTTGGAATCTCCACCGCAATGAGGACCCTGAGAGATATCCCTCTGTGATCTGGGAGGCAAAGTGCCGCCACTTGGGCT	interleukin 17A
IL18	NM_001562.3	interleukin 18 (interferon-gamma-inducing factor)	AGAAATTTGAATGACCAAGTTCTCTTCATTGACCAAGGAAATCGGCCTCTATTTGAAGATATGACTGATTCTGACTGTAGAGATAATGCACCCCGGACCA	interleukin 18
IL1A	NM_000575.3	IL1	ACTCCATGAAGGCTGCATGGATCAATCTGTGTCTCTGAGTATCTCTGAAACCTCTAAAACATCCAAGCTTACCTTCAAGGAGAGCATGGTGGTAGTAGCA	interleukin 1 alpha
IL1B	NM_000576.2		CTCCATGTCCTTTGTACAAGGAGAAGAAAGTAATGACAAAATACCTGTGGCCTTGGGCCTCAAGGAAAAGAATCTGTACCTGTCCTGCGTGTTGAAAGAT	interleukin 1 beta
IL1R1	NM_001320984.1	IL1R,IL1RA;interleukin 1 receptor, type I	TCTACAGAACAAGCCTCCAGGATTCATCAACACAAAGAGAAACTTTGGTTTGTTCCTGCTAAGGTGGAGGATTCAGGACATTACTATTGCGTGGTAAGGA	interleukin 1 receptor type 1
IL1R2	NM_173343.1	IL1RB;interleukin 1 receptor, type II	CCCTCAAGACCATATCAGCTTCTCTGGGGTCAAGACTGACAATCCCGTGTAAGGTGTTTCTGGGAACCGGCACACCCTTAACCACCATGCTGTGGTGGAC	interleukin 1 receptor type 2
IL1RAPL1	NM_014271.3	IL1RAPL,MRX34,MRX21,MRX10;mental retardation, X-linked 34,mental retardation, X-linked 21,mental retardation, X-linked 10	CGTTCTCCTTCATAAACGAGAGCTAATGTACACAGTGGAACTTGCTGGAGGCCTTGGTGCTATACTCTTGCTGCTTGTATGTTTGGTGACCATCTACAAG	interleukin 1 receptor accessory protein like 1
IL1RL1	NM_016232.4		CCTCTTGAGTGGTTTAAGAATTGTCAGGCTCTTCAAGGATCAAGGTACAGGGCGCACAAGTCATTTTTGGTCATTGATAATGTGATGACTGAGGACGCAG	interleukin 1 receptor like 1
IL1RL2	NM_001351447.1		TACAAATCTACGATGCTGGAGAGTCAATAACACTTTGGTGGATGATTACTATGATGAATCCAAACGAATCAGAGAAGGGGTGGAAACCCATGTCTCTTTT	interleukin 1 receptor like 2
IL1RN	NM_000577.3		GAGTCTGCCGCCTGCCCCGGTTGGTTCCTCTGCACAGCGATGGAAGCTGACCAGCCCGTCAGCCTCACCAATATGCCTGACGAAGGCGTCATGGTCACCA	interleukin 1 receptor antagonist
IL2	NM_000586.2		AGGATGCAACTCCTGTCTTGCATTGCACTAAGTCTTGCACTTGTCACAAACAGTGCACCTACTTCAAGTTCTACAAAGAAAACACAGCTACAACTGGAGC	interleukin 2
IL21	NM_021803.2		CATGGAGAGGATTGTCATCTGTCTGATGGTCATCTTCTTGGGGACACTGGTCCACAAATCAAGCTCCCAAGGTCAAGATCGCCACATGATTAGAATGCGT	interleukin 21
IL21R	NM_181079.4		ACCTGGAGTGAATGGAGTGACCCGGTCATCTTTCAGACCCAGTCAGAGGAGTTAAAGGAAGGCTGGAACCCTCACCTGCTGCTTCTCCTCCTGCTTGTCA	interleukin 21 receptor
IL24	NM_001185157.1	ST16	TCCGGAGAGCATTCAAACAGTTGGACGTAGAAGCAGCTCTGACCAAAGCCCTTGGGGAAGTGGACATTCTTCTGACCTGGATGCAGAAATTCTACAAGCT	interleukin 24
IL27RA	NM_004843.3	interleukin 27 receptor, alpha	TCCTCCGGCTTCATCTACCAGATAACACCCTGAGGTGGAAAGTTCTGCCGGGCATCCTATTCTTGTGGGGCTTGTTCCTGTTGGGGTGTGGCCTGAGCCT	interleukin 27 receptor subunit alpha
IL2RA	NM_000417.2	IL2R,IDDM10;insulin-dependent diabetes mellitus 10,interleukin 2 receptor, alpha	GAACTGTGAATGCAAGAGAGGTTTCCGCAGAATAAAAAGCGGGTCACTCTATATGCTCTGTACAGGAAACTCTAGCCACTCGTCCTGGGACAACCAATGT	interleukin 2 receptor subunit alpha
IL3	NM_000588.3	interleukin 3 (colony-stimulating factor, multiple)	GCCCTTGAAGACAAGCTGGGTTAACTGCTCTAACATGATCGATGAAATTATAACACACTTAAAGCAGCCACCTTTGCCTTTGCTGGACTTCAACAACCTC	interleukin 3
IL31	NM_001014336.1		ACACGTTGCCCGTCCGTTTACTACGACCAAGTGATGATGTACAGAAAATAGTCGAGGAATTACAGTCCCTCTCGAAGATGCTTTTGAAAGATGTGGAGGA	interleukin 31
IL31RA	NM_139017.3		GATGATTGAATGGTTTCCGGATGTGGACTCAGAGCCCACCACCCTTTCCTGGGAATCTGTGTCTCAGGCCACGAACTGGACGATCCAGCAAGATAAATTA	interleukin 31 receptor A
IL36G	NM_019618.3	IL1F9;interleukin 1 family, member 9	GAGCAAGGCAGAGGGGATCCCATTTATTTGGGAATCCAGAATCCAGAAATGTGTTTGTATTGTGAGAAGGTTGGAGAACAGCCCACATTGCAGCTAAAAG	interleukin 36 gamma
IL4	NM_000589.2		GACACTCGCTGCCTGGGTGCGACTGCACAGCAGTTCCACAGGCACAAGCAGCTGATCCGATTCCTGAAACGGCTCGACAGGAACCTCTGGGGCCTGGCGG	interleukin 4
IL5	NM_000879.2	interleukin 5 (colony-stimulating factor, eosinophil)	CCACAGAAATTCCCACAAGTGCATTGGTGAAAGAGACCTTGGCACTGCTTTCTACTCATCGAACTCTGCTGATAGCCAATGAGACTCTGAGGATTCCTGT	interleukin 5
IL6	NM_000600.3	IFNB2;interleukin 6 (interferon, beta 2)	GGCACTGGCAGAAAACAACCTGAACCTTCCAAAGATGGCTGAAAAAGATGGATGCTTCCAATCTGGATTCAATGAGGAGACTTGCCTGGTGAAAATCATC	interleukin 6
IL6R	NM_000565.2		CTTTCTACATAGTGTCCATGTGCGTCGCCAGTAGTGTCGGGAGCAAGTTCAGCAAAACTCAAACCTTTCAGGGTTGTGGAATCTTGCAGCCTGATCCGCC	interleukin 6 receptor
IL6ST	NM_002184.2	interleukin 6 signal transducer (gp130, oncostatin M receptor)	CAAAACACTTCGAGCACTGTCCAGTATTCTACCGTGGTACACAGTGGCTACAGACACCAAGTTCCGTCAGTCCAAGTCTTCTCAAGATCCGAGTCTACCC	interleukin 6 signal transducer
IL7	NM_001199886.1		GTTCTGTTGCCAGTAGCATCATCTGATTGTGATATTGAAGGTAAAGATGGCAAACAATATGAGAGTGTTCTAATGGTCAGCATCGATCAATTATTGGACA	interleukin 7
IL7R	NM_002185.3		AGAACTGGATGACTACTCATTCTCATGCTATAGCCAGTTGGAAGTGAATGGATCGCAGCACTCACTGACCTGTGCTTTTGAGGACCCAGATGTCAACATC	interleukin 7 receptor
IL9	NM_000590.1		AAGTACTAAAGAACAACAAGTGTCCATATTTTTCCTGTGAACAGCCATGCAACCAAACCACGGCAGGCAACGCGCTGACATTTCTGAAGAGTCTTCTGGA	interleukin 9
IL9R	XM_011531151.1		CTGGCGGCACACATAAGTGCATCTTGCGGGGCAGTGAGTGCACCGTCGTGCTGCCACCTGAGGCAGTGCTCGTGCCATCTGACAATTTCACCATCACTTT	interleukin 9 receptor
INPP5D	NM_001017915.2	inositol polyphosphate-5-phosphatase, 145kD,inositol polyphosphate-5-phosphatase, 145kDa	AAGGACAGATTGAGTTTCTCAGGTGCTATGCCACATTGAAGACCAAGTCCCAGACCAAATTCTACCTGGAGTTCCACTCGAGCTGCTTGGAGAGTTTTGT	inositol polyphosphate-5-phosphatase D
INPPL1	NM_001567.2		ACCAGGCCTACATTGAGTTTGAGAGCATCGAGGCCATTGTGAAGACAGCCAGCCGCACCAAGTTCTTCATCGAGTTCTACTCTACCTGCCTGGAGGAATA	inositol polyphosphate phosphatase like 1
INS	NM_000207.2	IDDM2,IDDM1;insulin-dependent diabetes mellitus 2	AACACCTGTGCGGCTCACACCTGGTGGAAGCTCTCTACCTAGTGTGCGGGGAACGAGGCTTCTTCTACACACCCAAGACCCGCCGGGAGGCAGAGGACCT	insulin
IRAK3	NM_007199.1	interleukin-1 receptor-associated kinase 3	AGGTAAATATAGATCCTTCTTCAGAAGCTCCAGGGCATTCTTGCAGGAGCAGGCCAGTGGAGAGCAGCTGTTCCTCCAAATTTTCCTGGGATGAATATGA	interleukin 1 receptor associated kinase 3
IRAK4	NM_001114182.1		GCTAGACAGACTCTCTTGCTTGGATGGTACTCCACCACTTTCTTGGCACATGAGATGCAAGATTGCTCAGGGTGCAGCTAATGGCATCAATTTTCTACAT	interleukin 1 receptor associated kinase 4
IRF2	NM_002199.3		GCTGCCCGGCATGGCGTCCTTCGTCACTTCCAACAAACCGGACCTCCAGGTCACCATCAAAGAGGAGAGCAATCCGGTGCCTTACAACAGCTCCTGGCCC	interferon regulatory factor 2
IRF4	NM_002460.1	MUM1	GGGCACTGTTTAAAGGAAAGTTCCGAGAAGGCATCGACAAGCCGGACCCTCCCACCTGGAAGACGCGCCTGCGGTGCGCTTTGAACAAGAGCAATGACTT	interferon regulatory factor 4
IRF8	NM_002163.2	ICSBP1;interferon consensus sequence binding protein 1	AGTTTAAAGAAGGGGACAAAGCTGAACCAGCCACTTGGAAGACGAGGTTACGCTGTGCTTTGAATAAGAGCCCAGATTTTGAGGAAGTGACGGACCGGTC	interferon regulatory factor 8
IRS1	NM_005544.2		TGAATTTGGGAGTGATCAGTCTGGCTACTTGTCTGGCCCGGTGGCTTTCCACAGCTCACCTTCTGTCAGGTGTCCATCCCAGCTCCAGCCAGCTCCCAGA	insulin receptor substrate 1
ITCH	NM_001257138.1	itchy (mouse homolog) E3 ubiquitin protein ligase,itchy E3 ubiquitin protein ligase homolog (mouse)	GAGGTGACAAAGAGCCAACAGAGACAATAGGAGACTTGTCAATTTGTCTTGATGGGCTACAGTTAGAGTCTGAAGTTGTTACCAATGGTGAAACTACATG	itchy E3 ubiquitin protein ligase
ITGA10	NM_003637.3	integrin, alpha 10	CCGGCGGCAGCGAGATCCCAGCTCTTTCCTGAGAGAAATTAGAACTATTGCCAGTGATCCAGATGAGCGATTCTTCTTCAATGTCACAGATGAGGCTGCT	integrin subunit alpha 10
ITGA6	NM_000210.1	integrin, alpha 6	CTCATGCGAGCCTTCATTGATGTGACTGCTGCTGCCGAAAATATCAGGCTGCCAAATGCAGGCACTCAGGTTCGAGTGACTGTGTTTCCCTCAAAGACTG	integrin subunit alpha 6
ITGAE	NM_002208.4	integrin, alpha E (antigen CD103, human mucosal lymphocyte antigen 1; alpha polypeptide)	GTCCAGAACATCACTCAAGTGGGGAGTGTCACCAAGACTGCCTCAGCCATGCAACACGTCTTAGACAGCATCTTCACCTCAAGCCACGGCTCCAGGAGAA	integrin subunit alpha E
ITGAL	NM_002209.2	CD11A;integrin, alpha L (antigen CD11A (p180), lymphocyte function-associated antigen 1; alpha polypeptide)	TTCTGGACACATTTGAGAAGCTGAAAGATCTATTCACTGAGCTGCAGAAGAAGATCTATGTCATTGAGGGCACAAGCAAACAGGACCTGACTTCCTTCAA	integrin subunit alpha L
ITGAV	NM_002210.2	VNRA,MSK8,VTNR;antigen identified by monoclonal antibody L230,vitronectin receptor,integrin, alpha V (vitronectin receptor, alpha polypeptide, antigen CD51),integrin, alpha V	TTTCTTCCGATTCCAAACTGGGAGCACAAGGAGAACCCTGAGACTGAAGAAGATGTTGGGCCAGTTGTTCAGCACATCTATGAGCTGAGAAACAATGGTC	integrin subunit alpha V
ITGAX	NM_000887.4	CD11C;integrin, alpha X (antigen CD11C (p150), alpha polypeptide),integrin, alpha X (complement component 3 receptor 4 subunit)	TGAGGGTACGGAGACCACAAGCAGTAGCTCCTTCGAATTGGAGATGGCACAGGAGGGCTTCAGCGCTGTGTTCACACCTGATGGCCCCGTTCTGGGGGCT	integrin subunit alpha X
ITGB3	NM_000212.2	GP3A;integrin, beta 3 (platelet glycoprotein IIIa, antigen CD61)	TTGATGCTTATGGGAAAATCCGTTCTAAAGTAGAGCTGGAAGTGCGTGACCTCCCTGAAGAGTTGTCTCTATCCTTCAATGCCACCTGCCTCAACAATGA	integrin subunit beta 3
ITGB8	NM_002214.2	integrin, beta 8	GGAAAACTGGAATTGTATGCAATGCCTTCACCCTCACAATTTGTCTCAGGCTATACTTGATCAGTGCAAAACCTCATGTGCTCTCATGGAACAACAGCAT	integrin subunit beta 8
ITPR1	NM_001099952.2	SCA15,SCA16,SCA29;spinocerebellar ataxia 15,spinocerebellar ataxia 16,spinocerebellar ataxia 29,inositol 1,4,5-trisphosphate receptor, type 1	TCTTCAGCTCTCCCTTCTCAGACCAGAGTACGACTTTGCAGACTCGCCAGCCTGTCTTTGTGCAACTGCTGCAAGGCGTGTTCAGGGTTTACCACTGCAA	inositol 1,4,5-trisphosphate receptor type 1
ITPR2	NM_002223.2	inositol 1,4,5-triphosphate receptor, type 2,inositol 1,4,5-trisphosphate receptor, type 2	CCCATAGACACAGATGAAGAGAGGCCTGTTATGTTAAAGATTGGAACCTGCCAAACCAAAGAAGATAAAGAAGCGTTCGCAATCGTGTCTGTTCCACTGT	inositol 1,4,5-trisphosphate receptor type 2
JAG1	NM_000214.2	AGS,JAGL1;Alagille syndrome,jagged 1	TTGCTTGTGGAGGCGTGGGATTCCAGTAATGACACCGTTCAACCTGACAGTATTATTGAAAAGGCTTCTCACTCGGGCATGATCAACCCCAGCCGGCAGT	jagged canonical Notch ligand 1
JAK1	NM_002227.1	JAK1B	GAGAACACCAAGCTCTGGTATGCTCCAAATCGCACCATCACCGTTGATGACAAGATGTCCCTCCGGCTCCACTACCGGATGAGGTTCTATTTCACCAATT	Janus kinase 1
JAK2	NM_004972.3		TTGATGTCAGTATTAAGCAAGCAAACCAAGAGGGTTCAAATGAAAGCCGAGTTGTAACTATCCATAAGCAAGATGGTAAAAATCTGGAAATTGAACTTAG	Janus kinase 2
JAK3	NM_000215.2		GTGCTGCTGAAGGTCATGGATGCCAAGCACAAGAACTGCATGGAGTCATTCCTGGAAGCAGCGAGCTTGATGAGCCAAGTGTCGTACCGGCATCTCGTGC	Janus kinase 3
JARID2	NM_001267040.1	JMJ;jumonji (mouse) homolog,Jumonji, AT rich interactive domain 2,jumonji, AT rich interactive domain 2	GAGCTCCCGCTCATAGGGGGCTGTGAGCTCGACCTGGCCTGCTTTTTCCGGCTGATTAATGAGATGGGCGGCATGCAGCAAGTGACTGACCTCAAAAAAT	jumonji and AT-rich interaction domain containing 2
JUN	NM_002228.4	v-jun avian sarcoma virus 17 oncogene homolog,jun oncogene	CCTACGGCGCGGCCGGCCTGGCCTTTCCCGCGCAACCCCAGCAGCAGCAGCAGCCGCCGCACCACCTGCCCCAGCAGATGCCCGTGCAGCACCCGCGGCT	Jun proto-oncogene, AP-1 transcription factor subunit
JUNB	NM_002229.2		GCGCGCCTGGAGGACAAGGTGAAGACGCTCAAGGCCGAGAACGCGGGGCTGTCGAGTACCGCCGGCCTCCTCCGGGAGCAGGTGGCCCAGCTCAAACAGA	JunB proto-oncogene, AP-1 transcription factor subunit
JUND	NM_005354.4		GCAAGCGGCTGCGCAACCGCATCGCCGCCTCCAAGTGCCGCAAGCGCAAGCTGGAGCGCATCTCGCGCCTGGAAGAGAAAGTGAAGACCCTCAAGAGTCA	JunD proto-oncogene, AP-1 transcription factor subunit
KCNK2	NM_001017424.2	potassium channel, subfamily K, member 2,potassium channel, two pore domain subfamily K, member 2	GGATGTCTTGCCTCCCTTACTGAAGACTGAGAGTATCTATCTGAATGGTTTGACGCCACACTGTGCTGGTGAAGAGATTGCTGTGATTGAGAACATCAAA	potassium two pore domain channel subfamily K member 2
KDM3A	NM_018433.6	JMJD1,JMJD1A;jumonji domain containing 1,jumonji domain containing 1A,lysine (K)-specific demethylase 3A	GATGTGTGCGACACCACCATCTTCAACCTGCACTGGGTGTGTCCTCGGTGTGGGTTTGGAGTATGTGTGGACTGCTACCGGATGAAGAGAAAGAATTGCC	lysine demethylase 3A
KIR2DL1/2	NM_014219.2	killer cell immunoglobulin-like receptor, two domains, long cytoplasmic tail, 2	TCTCCTTCATCGCTGGTGCTCCAACAAAAAAAATGCTGCGGTAATGGACCAAGAGTCTGCAGGGAACAGAACAGCGAATAGCGAGGACTCTGATGAACAA	killer cell immunoglobulin like receptor, two Ig domains and long cytoplasmic tail 1/2	KIR2DS2 (NM_001291700;NM_001291701;NM_012312;NM_001291696), LOC112267881 (NM_001368251), KIR3DL1 (NM_001322168;NM_013289)
KIR2DL3/4	NM_014511.3	killer cell immunoglobulin-like receptor, two domains, long cytoplasmic tail, 4	GGGAACAGAACAGTGAACAGGGAGGACTCTGATGAACAAGACCCTCAGGAGGTGACATATGCACAGTTGAATCACTGCGTTTTCACACAGAGAAAAATCA	killer cell immunoglobulin like receptor, two Ig domains and long cytoplasmic tail 3/4	KIR2DL2 (NM_014219), KIR2DL5A (NM_020535), KIR3DL3 (NM_153443), KIR2DL5B (NM_001018081)
KIR2DL5A/B	NM_020535.3	killer cell immunoglobulin-like receptor, two domains, long cytoplasmic tail, 5B	GACACGTGCTGTTCCACCTTCCCTCATGCTGTTTCACCTTTCCTCAGACTATTTTCCAGCCTTCTGTCAGTCAGCAGTGAAACTTATAAAATTTTTTGTG	killer cell immunoglobulin like receptor, two Ig domains and long cytoplasmic tail 5A/B
KIR2DS1/4	NM_014512.1	killer cell immunoglobulin-like receptor, two domains, short cytoplasmic tail, 4	TCCGAAACCGGTAACCCCAGACACCTACATGTTCTGATTGGGACCTCAGTGGTCAAAATCCCTTTCACCATCCTCCTCTTCTTTCTCCTTCATCGCTGGT	killer cell immunoglobulin like receptor, two Ig domains and short cytoplasmic tail 1/4	LOC102725023 (NM_001360171), KIR2DS5 (NM_014513), KIR2DS2 (NM_001291700;NM_012312;NM_001291695;NM_001291696), KIR2DS3 (NM_012313)
KIR3DL1/2	NM_001322168.1	killer cell immunoglobulin-like receptor, three domains, long cytoplasmic tail, 2	AATCAGGAGAGAGAGTCATCCTGCAATGTTGGTCAGATATCATGTTTGAGCACTTCTTTCTGCACAAAGAGGGGATCTCTAAGGACCCCTCACGCCTCGT	killer cell immunoglobulin like receptor, three Ig domains and long cytoplasmic tail 2/3	KIR3DS1 (NM_001282171;NM_001282170;NM_001083539), LOC112268355 (NM_001368254)
KIR3DL3	NM_153443.3	killer cell immunoglobulin-like receptor, three domains, long cytoplasmic tail, 3	GGGTTCCCAGGTCAACTATTCCATGGGTCCCATGACACCTGCCCTTGCAGGGACCTACAGATGCTTTGGTTCTGTCACTCACTTACCCTATGAGTTGTCG	killer cell immunoglobulin like receptor, three Ig domains and long cytoplasmic tail 3
KLF2	NM_016270.2	Kruppel-like factor 2 (lung)	GGAAGTTTGCGCGCTCAGACGAGCTCACGCGCCACTACCGAAAGCACACGGGCCACCGGCCATTCCAGTGCCATCTGTGCGATCGTGCCTTCTCGCGCTC	Kruppel like factor 2
KLRB1	NM_002258.2	NKR;killer cell lectin-like receptor subfamily B, member 1	TGAGTTAAACTTACCCACAGACTCAGGCCCAGAAAGTTCTTCACCTTCATCTCTTCCTCGGGATGTCTGTCAGGGTTCACCTTGGCATCAATTTGCCCTG	killer cell lectin like receptor B1
KLRC1	NM_002259.3	NKG2;killer cell lectin-like receptor subfamily C, member 1	ACCTATCACTGCAAAGATTTACCATCAGCTCCAGAGAAGCTCATTGTTGGGATCCTGGGAATTATCTGTCTTATCTTAATGGCCTCTGTGGTAACGATAG	killer cell lectin like receptor C1
KLRC2/3	NM_002260.3	killer cell lectin-like receptor subfamily C, member 3	ACAGGAAATATTCCAAGTAGAATTAAATCTTCAAAATCCTTCCCTGAATCATCAAGGGATTGATAAAATATATGACTGCCAAGGTTTACTGCCACCTCCA	killer cell lectin like receptor C2/3
KLRD1	NM_001351060.1	CD94;killer cell lectin-like receptor subfamily D, member 1	GTTGTGGGAGAATGGCTCTGCACTCTCCCAGTATCTATTTCCATCATTTGAAACTTTTAATACAAAGAACTGCATAGCGTATAATCCAAATGGAAATGCT	killer cell lectin like receptor D1
KLRG1	NM_001329099.1	killer cell lectin-like receptor subfamily G, member 1	TCTCAAGGATTTCTTCTAATAGCTTTGTGCAGACATGCGGTGCCATCAACAAAAATGGTCTTCAAGCCTCAAGCTGTGAAGTTCCTTTACACTGGGTGTG	killer cell lectin like receptor G1
KLRK1	NM_007360.1	D12S2489E;DNA segment on chromosome 12 (unique) 2489 expressed sequence,killer cell lectin-like receptor subfamily K, member 1	GGACCAGGATTTACTTAAACTGGTGAAGTCATATCATTGGATGGGACTAGTACACATTCCAACAAATGGATCTTGGCAGTGGGAAGATGGCTCCATTCTC	killer cell lectin like receptor K1
KRAS	NM_033360.2	KRAS2;v-Ki-ras2 Kirsten rat sarcoma 2 viral oncogene homolog,v-Ki-ras2 Kirsten rat sarcoma viral oncogene homolog,Kirsten rat sarcoma viral oncogene homolog	GGACGAATATGATCCAACAATAGAGGATTCCTACAGGAAGCAAGTAGTAATTGATGGAGAAACCTGTCTCTTGGATATTCTCGACACAGCAGGTCAAGAG	KRAS proto-oncogene, GTPase
LAG3	NM_002286.5	lymphocyte-activation gene 3	TTTTGGTGACTGGAGCCTTTGGCTTTCACCTTTGGAGAAGACAGTGGCGACCAAGACGATTTTCTGCCTTAGAGCAAGGGATTCACCCTCCGCAGGCTCA	lymphocyte activating 3
LAIR1	NM_001289023.2	leukocyte-associated Ig-like receptor 1,leukocyte-associated immunoglobulin-like receptor 1	GCAGAAGCCACAGCAGAGGCCTGACCTGGCTGTTGATGTTCTAGAGAGGACAGCAGACAAGGCCACAGTCAATGGACTTCCTGAGAAGGACAGAGAGACG	leukocyte associated immunoglobulin like receptor 1
LAMB4	NM_001318046.1	laminin, beta 4	GATCATGTCAGCATCAGACTGGACTTAGAGGCATTATTTCGGTTCAGCCACCTTATCCTGACCTTTAAGACTTTTCGGCCTGCTGCAATGTTAGTTGAAC	laminin subunit beta 4
LAMP1	NM_005561.3	lysosomal-associated membrane protein 1	TAAAAAATACAGATGTGTTAGTGGCACCCAGGTCCACATGAACAACGTGACCGTAACGCTCCATGATGCCACCATCCAGGCGTACCTTTCCAACAGCAGC	lysosomal associated membrane protein 1
LAMTOR3	NM_001243736.1	MAP2K1IP1,MAPKSP1;mitogen-activated protein kinase kinase 1 interacting protein 1,MAPK scaffold protein 1	CCTTTGGTGGTGAGTTTCATAGCCAGCAGCAGTGCCAATACAGGACTAATTGTCAGCCTAGAAAAGGAACTTGCTCCATTGTTTGAAGAACTGAGACAAG	late endosomal/lysosomal adaptor, MAPK and MTOR activator 3
LCK	NM_005356.2	lymphocyte-specific protein tyrosine kinase	ATTAAGTGGACAGCGCCAGAAGCCATTAACTACGGGACATTCACCATCAAGTCAGATGTGTGGTCTTTTGGGATCCTGCTGACGGAAATTGTCACCCACG	LCK proto-oncogene, Src family tyrosine kinase
LCP2	NM_005565.3	SLP76;lymphocyte cytosolic protein 2 (SH2 domain-containing leukocyte protein of 76kD),lymphocyte cytosolic protein 2 (SH2 domain containing leukocyte protein of 76kDa)	TTCCTATGAGCTCCAACACTTTCCCTTCAAGATCTACTAAGCCAAGTCCCATGAACCCTCTCCCATCCTCTCACATGCCTGGAGCATTCTCAGAAAGTAA	lymphocyte cytosolic protein 2
LDHA	NM_005566.3		GTCCTTGGGGAACATGGAGATTCCAGTGTGCCTGTATGGAGTGGAATGAATGTTGCTGGTGTCTCTCTGAAGACTCTGCACCCAGATTTAGGGACTGATA	lactate dehydrogenase A
LDHAL6A	NM_001144071.1		TCAAGAGTGAACTTATTAAGAATTTCGCGGAAGAGGAGGCCATTCATCACAATAAGATCTCCATTGTAGGAACTGGATCGGTTGGTGTGGCTTGTGCTAT	lactate dehydrogenase A like 6A
LEF1	NM_016269.3	lymphoid enhancer-binding factor 1	CCGTCACACATCCCATCAGATGTCAACTCCAAACAAGGCATGTCCAGACATCCTCCAGCTCCTGATATCCCTACTTTTTATCCCTTGTCTCCGGGTGGTG	lymphoid enhancer binding factor 1
LEFTY1/2	NM_020997.4	TGFB4,EBAF;endometrial bleeding associated factor (left-right determination, factor A; transforming growth factor beta superfamily)	CGGGCCCGGGTGACCGTCGAGTGGCTGCGCGTCCGCGACGACGGCTCCAACCGCACCTCCCTCATCGACTCCAGGCTGGTGTCCGTCCACGAGAGCGGCT	left-right determination factor 1/2
LEPR	NM_001003679.1		TTCCAGACTTGTGTGCAGTCTATGCTGTTCAGGTGCGCTGTAAGAGGCTAGATGGACTGGGATATTGGAGTAATTGGAGCAATCCAGCCTACACAGTTGT	leptin receptor
LGALS9	NM_002308.3	lectin, galactoside-binding, soluble, 9	GCTGGGGGCCCGAGGAGAGGAAGACACACATGCCTTTCCAGAAGGGGATGCCCTTTGACCTCTGCTTCCTGGTGCAGAGCTCAGATTTCAAGGTGATGGT	galectin 9	LGALS9C (NM_001040078), LGALS9B (NM_001367292;NM_001042685)
LIF	NM_002309.4	leukemia inhibitory factor,LIF, interleukin 6 family cytokine	GCAACGTGCTGTGCCGCCTGTGCAGCAAGTACCACGTGGGCCATGTGGACGTGACCTACGGCCCTGACACCTCGGGTAAGGATGTCTTCCAGAAGAAGAA	LIF interleukin 6 family cytokine
LIFR	NM_002310.3	leukemia inhibitory factor receptor,leukemia inhibitory factor receptor alpha,LIF receptor alpha	CCTATTGTCCACCCATCATTGAGGAAGAAATACCAAACCCAGCCGCAGATGAAGCTGGAGGGACTGCACAGGTTATTTACATTGATGTTCAGTCGATGTA	LIF receptor subunit alpha
LILRA1	NM_001278318.1	leukocyte immunoglobulin-like receptor, subfamily A (with TM domain), member 1	TGAAGAAGGGCCAGTTCCCCATCCCATCCATCACCTGGGAACACACAGGGCGGTATCGCTGTTTCTACGGTAGCCACACTGCAGGCTGGTCAGAGCCCAG	leukocyte immunoglobulin like receptor A1
LILRA3	NM_006865.3	leukocyte immunoglobulin-like receptor, subfamily A (without TM domain), member 3	GCTGTGTCAGTCACAGGGAGGGATGCACACTTTCCTTTTGACCAAGGAGGGGGCAGCTGATTCCCCGCTGCGTCTAAAATCAAAGCGCCAATCTCATAAG	leukocyte immunoglobulin like receptor A3
LILRA4	NM_012276.3	leukocyte immunoglobulin-like receptor, subfamily A (with TM domain), member 4	CGAGGCACATATTAAAAACACTGGAGTCTGAAAACAAGGTCAAACTCTCCATCCCATCCATGATGTGGGAACATGCAGGGCGATATCACTGTTACTATCA	leukocyte immunoglobulin like receptor A4
LILRB1	NM_001081637.1	leukocyte immunoglobulin-like receptor, subfamily B (with TM and ITIM domains), member 1	TGTGTCAGTCACAGGGATGGATGCAAACTTTCCTTCTGACCAAGGAGGGGGCAGCTGATGACCCATGGCGTCTAAGATCAACGTACCAATCTCAAAAATA	leukocyte immunoglobulin like receptor B1
LILRB2	NM_001278405.1	leukocyte immunoglobulin-like receptor, subfamily B (with TM and ITIM domains), member 2	GATACGACCAGAGCTTGTGAAGAACGGCCAGTTCCACATCCCATCCATCACCTGGGAACACACAGGGCGATATGGCTGTCAGTATTACAGCCGCGCTCGG	leukocyte immunoglobulin like receptor B2
LILRB3	NM_006864.3	leukocyte immunoglobulin-like receptor, subfamily B (with TM and ITIM domains), member 3	CGGGCCCCACAGTGGCCTCAGGAGAGAACATGACCCTGCTGTGTCAGTCACGGGGGTATTTTGACACTTTCCTTCTGACCAAAGAAGGGGCAGCCCATCC	leukocyte immunoglobulin like receptor B3	LILRA6 (NM_001360167)
LILRB4	NM_001278429.3	leukocyte immunoglobulin-like receptor, subfamily B (with TM and ITIM domains), member 4	GTAAACCCACCCTTTCAGCCCTGCCGAGTCCTCTTGTGACCTCAGGAAAGAGCGTGACCCTGCTGTGTCAGTCACGGAGCCCAATGGACACTTTTCTTCT	leukocyte immunoglobulin like receptor B4
LPAR1	NM_001401.3	EDG2;endothelial differentiation, lysophosphatidic acid G-protein-coupled receptor, 2	CCTAATGGCTAATCTGGCTGCTGCAGACTTCTTTGCTGGGTTGGCCTACTTCTATCTCATGTTCAACACAGGACCCAATACTCGGAGACTGACTGTTAGC	lysophosphatidic acid receptor 1
LPL	NM_000237.2	LIPD	GTGTCCGCGGGCTACACCAAACTGGTGGGACAGGATGTGGCCCGGTTTATCAACTGGATGGAGGAGGAGTTTAACTACCCTCTGGACAATGTCCATCTCT	lipoprotein lipase
LRP6	NM_002336.1	low density lipoprotein receptor-related protein 6	CTTAGATTATCCAGAAGGCATGGCAGTAGACTGGCTTGGGAAGAACTTGTACTGGGCAGACACAGGAACGAATCGAATTGAGGTGTCAAAGTTGGATGGG	LDL receptor related protein 6
LRRK2	NM_198578.3	PARK8;Parkinson disease (autosomal dominant) 8	ACAGTGAAATGTCCAACTCTGAAACAGTTTAACCTGTCATATAACCAGCTGTCTTTTGTACCTGAGAACCTCACTGATGTGGTAGAGAAACTGGAGCAGC	leucine rich repeat kinase 2
LTBP1	NM_000627.3		AAGTTTCTTGTGCATTTGCCCAGCAGGATTTATGGCCAGTGAGGAGGGTACTAACTGCATAGATGTTGACGAATGCCTGAGGCCGGACGTCTGTGGGGAG	latent transforming growth factor beta binding protein 1
LYN	NM_002350.3	v-yes-1 Yamaguchi sarcoma viral related oncogene homolog	CCACGAATCACTTTTCCCTGTATCAGCGACATGATTAAACATTACCAAAAGCAGGCAGATGGCTTGTGCAGAAGATTGGAGAAGGCTTGTATTAGTCCCA	LYN proto-oncogene, Src family tyrosine kinase
MAGI2	NM_012301.3		TTCGGAGGATGGAGTCTGGATTTGGCTTCAGAATCCTCGGGGGAGATGAGCCTGGACAGCCTATTTTGATTGGAGCTGTCATTGCCATGGGCTCAGCCGA	membrane associated guanylate kinase, WW and PDZ domain containing 2
MALT1	NM_006785.2	MLT;mucosa associated lymphoid tissue lymphoma translocation gene 1	AGTGTTGATGGCGTCTCTGAATCCAAGTTGCAAATCTGTGTTGAACCAACTTCCCAAAAGCTGATGCCAGGCAGCACATTGGTTTTACAGTGTGTTGCTG	MALT1 paracaspase
MAML3	NM_018717.4	TNRC3;trinucleotide repeat containing 3,mastermind-like 3 (Drosophila)	TGGAAGCCATCAACAATTTGCCCAGTAACATGCCACTGCCTTCAGCTTCTCCTCTTCACCAACTTGACCTGAAACCTTCTTTGCCCTTGCAGAACAGTGG	mastermind like transcriptional coactivator 3
MAP2K2	NM_030662.3	PRKMK2	GGTCACGGGATGGATAGCCGGCCTGCCATGGCCATCTTTGAACTCCTGGACTATATTGTGAACGAGCCACCTCCTAAGCTGCCCAACGGTGTGTTCACCC	mitogen-activated protein kinase kinase 2
MAP3K13	NM_004721.3		ATCATGGAATACTGTGCCCATGGACAACTCTACGAGGTCTTACGAGCTGGCAGGAAGATCACACCTCGATTGCTAGTAGACTGGTCCACAGGAATTGCAA	mitogen-activated protein kinase kinase kinase 13	sub-maximal isoform coverage due to non-overlapping transcript variants
MAP3K8	NM_001244134.1	COT,ESTF	AGCCAGCAGTTTATGAACCCAGTCTAATGACCATGTGTCAAGACAGTAATCAAAACGATGAGCGTTCTAAGTCTCTGCTGCTTAGTGGCCAAGAGGTACC	mitogen-activated protein kinase kinase kinase 8
MAPK1	NM_138957.2	PRKM2,PRKM1	ACTGCCAGAGAACCCTGAGGGAGATAAAAATCTTACTGCGCTTCAGACATGAGAACATCATTGGAATCAATGACATTATTCGAGCACCAACCATCGAGCA	mitogen-activated protein kinase 1
MAPK10	NM_138981.2	PRKM10	ATGGATGCCAACTTATGTCAAGTGATTCAGATGGAATTAGACCATGAGCGAATGTCTTACCTGCTGTACCAAATGTTGTGTGGCATTAAGCACCTCCATT	mitogen-activated protein kinase 10
MAPK11	NM_002751.6	PRKM11	CACCCTGATGGGCGCCGACCTGAACAACATCGTCAAGTGCCAGGCGCTGAGCGACGAGCACGTTCAATTCCTGGTTTACCAGCTGCTGCGCGGGCTGAAG	mitogen-activated protein kinase 11
MAPK13	NM_002754.3	PRKM13	CGGAGGCCCAGCAGCCGTTTGATGATTCCTTAGAACACGAGAAACTCACAGTGGATGAATGGAAGCAGCACATCTACAAGGAGATTGTGAACTTCAGCCC	mitogen-activated protein kinase 13
MAPK14	NM_001315.2	CSPB1,CSBP1,CSBP2	GGTGACCCATCTCATGGGGGCAGATCTGAACAACATTGTGAAATGTCAGAAGCTTACAGATGACCATGTTCAGTTCCTTATCTACCAAATTCTCCGAGGT	mitogen-activated protein kinase 14
MAPK3	NM_001040056.1	PRKM3	AACGTGCTCCACCGAGATCTAAAGCCCTCCAACCTGCTCATCAACACCACCTGCGACCTTAAGATTTGTGATTTCGGCCTGGCCCGGATTGCCGATCCTG	mitogen-activated protein kinase 3
MAPK8	NM_002750.2	PRKM8	TCTCTGTAGATGAAGCTCTCCAACACCCGTACATCAATGTCTGGTATGATCCTTCTGAAGCAGAAGCTCCACCACCAAAGATCCCTGACAAGCAGTTAGA	mitogen-activated protein kinase 8
MAPK9	NM_139069.2	PRKM9	TGCATTTGATACAGTTCTTGGGATAAATGTTGCAGTCAAGAAACTAAGCCGTCCTTTTCAGAACCAAACTCATGCAAAGAGAGCTTATCGTGAACTTGTC	mitogen-activated protein kinase 9
MBD3	NM_001281453.2		GACTCCTCCAACCAGGTCAAGGGCAAGCCCGACCTGAACACGGCGCTGCCCGTGCGCCAGACGGCGTCCATCTTCAAGCAGCCGGTGACCAAGATTACCA	methyl-CpG binding domain protein 3
MCL1	NM_021960.5	myeloid cell leukemia sequence 1 (BCL2-related),myeloid cell leukemia 1,MCL1, BCL2 family apoptosis regulator	CAGGCCACCGGCGCCAAGGACACAAAGCCAATGGGCAGGTCTGGGGCCACCAGCAGGAAGGCGCTGGAGACCTTACGACGGGTTGGGGATGGCGTGCAGC	MCL1 apoptosis regulator, BCL2 family member
MCM5	NM_006739.3	CDC46;minichromosome maintenance deficient (S. cerevisiae) 5 (cell division cycle 46),MCM5 minichromosome maintenance deficient 5, cell division cycle 46 (S. cerevisiae)	ATGAGACGAAGGGGGAGGACAACATTGACTTCATGCCCACCATCTTGTCGCGCTTCGACATGATCTTCATCGTCAAGGATGAGCACAATGAGGAGAGGGA	minichromosome maintenance complex component 5
MCM7	NM_182776.1	MCM2;minichromosome maintenance deficient (S. cerevisiae) 7,MCM7 minichromosome maintenance deficient 7 (S. cerevisiae)	TGGGAAATATCCCTCGTAGTATCACGGTGCTGGTAGAAGGAGAGAACACAAGGATTGCCCAGCCTGGAGACCACGTCAGCGTCACTGGTATTTTCTTGCC	minichromosome maintenance complex component 7
MIF	NM_002415.1	GLIF;macrophage migration inhibitory factor (glycosylation-inhibiting factor)	TCCTACAGCAAGCTGCTGTGCGGCCTGCTGGCCGAGCGCCTGCGCATCAGCCCGGACAGGGTCTACATCAACTATTACGACATGAACGCGGCCAATGTGG	macrophage migration inhibitory factor
MMP14	NM_004995.2	matrix metalloproteinase 14 (membrane-inserted),matrix metallopeptidase 14 (membrane-inserted)	GACAAGATTGATGCTGCTCTCTTCTGGATGCCCAATGGAAAGACCTACTTCTTCCGTGGAAACAAGTACTACCGTTTCAACGAAGAGCTCAGGGCAGTGG	matrix metallopeptidase 14
MMP3	NM_002422.3	STMY1,STMY;matrix metalloproteinase 3 (stromelysin 1, progelatinase),stromelysin 1	AAATGAGGTACGAGCTGGATACCCAAGAGGCATCCACACCCTAGGTTTCCCTCCAACCGTGAGGAAAATCGATGCAGCCATTTCTGATAAGGAAAAGAAC	matrix metallopeptidase 3
MMP9	NM_004994.2	CLG4B;matrix metalloproteinase 9 (gelatinase B, 92kDa gelatinase, 92kDa type IV collagenase)	CACTACTGTGCCTTTGAGTCCGGTGGACGATGCCTGCAACGTGAACATCTTCGACGCCATCGCGGAGATTGGGAACCAGCTGTATTTGTTCAAGGATGGG	matrix metallopeptidase 9
MRAS	NM_012219.4		AAAAGAAATGGCGACCAAACACAATATTCCGTACATAGAAACCAGTGCCAAGGACCCACCTCTCAATGTCGACAAAGCCTTCCATGACCTCGTTAGAGTA	muscle RAS oncogene homolog
MS4A1	NM_152866.2	CD20;membrane-spanning 4-domains, subfamily A, member 1	CTTCTGATGATCCCAGCAGGGATCTATGCACCCATCTGTGTGACTGTGTGGTACCCTCTCTGGGGAGGCATTATGTATATTATTTCCGGATCACTCCTGG	membrane spanning 4-domains A1
MS4A2	NM_000139.3	FCER1B,IGER,APY;IgE responsiveness (atopic),membrane-spanning 4-domains, subfamily A, member 2 (Fc fragment of IgE, high affinity I, receptor for; beta polypeptide),membrane-spanning 4-domains, subfamily A, member 2	GCAAATCTTGCTCTCCCACAGGAGCCTTCCAGTGTGCCTGCATTTGAAGTCTTGGAAATATCTCCCCAGGAAGTATCTTCAGGCAGACTATTGAAGTCGG	membrane spanning 4-domains A2
MS4A4A	NM_001243266.1	MS4A4;membrane-spanning 4-domains, subfamily A, member 4,membrane-spanning 4-domains, subfamily A, member 4A	GCAAGAGAAGTTCTTGAAGGGAGAACCCAAAGTCCTTGGGGTTGTGCAGATTCTGACTGCCCTGATGAGCCTTAGCATGGGAATAACAATGATGTGTATG	membrane spanning 4-domains A4A
MST1R	NM_002447.1	RON,PTK8,SEA;PTK8 protein tyrosine kinase 8,S13 erythroblastosis (avian) oncogene homolog,S13 avian erythroblastosis oncogene homolog	CCACTTTGGAGTTGTCTACCACGGAGAATACATAGACCAGGCCCAGAATCGAATCCAATGTGCCATCAAGTCACTAAGTCGCATCACAGAGATGCAGCAG	macrophage stimulating 1 receptor
MX1	NM_002462.2	myxovirus (influenza) resistance 1, homolog of murine (interferon-inducible protein p78),myxovirus (influenza virus) resistance 1, interferon-inducible protein p78 (mouse)	GCCTTTAATCAGGACATCACTGCTCTCATGCAAGGAGAGGAAACTGTAGGGGAGGAAGACATTCGGCTGTTTACCAGACTCCGACACGAGTTCCACAAAT	MX dynamin like GTPase 1
MX2	NM_002463.1	myxovirus (influenza) resistance 2, homolog of murine,myxovirus (influenza virus) resistance 2 (mouse)	GACTGGCAGAAAGACTTACCACTGAACTCATCATGCATATCCAAAAATCGCTCCCGTTGTTAGAAGGACAAATAAGGGAGAGCCACCAGAAGGCGACCGA	MX dynamin like GTPase 2
MYSM1	NM_001085487.2	Myb-like, SWIRM and MPN domains 1	TAATAGGCCACAAACAGTTGACAAAGTACGAATCAGAGACAGAAAAGATGCAGTAGAAGCATACCAACTTGCCCAGCGTCTGCAGTCTATGCGTACAAGG	Myb like, SWIRM and MPN domains 1
NAA50	NM_025146.1	MAK3,NAT13;Mak3 homolog (S. cerevisiae),N-acetyltransferase 13,N-acetyltransferase 13 (GCN5-related),N(alpha)-acetyltransferase 50, NatE catalytic subunit	GCTGTAGGGTGGATCATTCACAGAATCAGAAGAGACTTTACATCATGACACTAGGATGTCTGGCACCTTACCGAAGGCTAGGAATAGGAACTAAAATGTT	N-alpha-acetyltransferase 50, NatE catalytic subunit
NCF4	NM_000631.4	neutrophil cytosolic factor 4 (40kD),neutrophil cytosolic factor 4, 40kDa	CGAGAGTGACTTTGAACAGCTTCCGGATGATGTTGCCATCTCGGCCAACATTGCTGACATCGAGGAGAAGAGAGGCTTCACCAGCCACTTTGTTTTCGTC	neutrophil cytosolic factor 4
NCR1	NM_004829.5	LY94;lymphocyte antigen 94 (mouse) homolog (activating NK-receptor; NK-p46)	CGATGTTTTGGCTCCTATAACAACCATGCCTGGTCTTTCCCCAGTGAGCCAGTGAAGCTCCTGGTCACAGGCGACATTGAGAACACCAGCCTTGCACCTG	natural cytotoxicity triggering receptor 1
NCR2	NM_004828.3	LY95;lymphocyte antigen 95 (activating NK-receptor; NK-p44)	ACGATGGCTTGGACCTCTCGATTCACAATCTGGGACGACCCTGATGCTGGCTTCTTCACTGTCACCATGACTGATCTGAGAGAGGAAGACTCAGGACATT	natural cytotoxicity triggering receptor 2
NCR3	NM_147130.2	LY117;lymphocyte antigen 117	ATCCTCAGCTAGGGGCTGGTACAGTCCTCCTCCTTCGGGCTGGATTCTATGCTGTCAGCTTTCTCTCTGTGGCCGTGGGCAGCACCGTCTATTACCAGGG	natural cytotoxicity triggering receptor 3
NFAT5	NM_173214.1	nuclear factor of activated T-cells 5, tonicity-responsive,nuclear factor of activated T-cells 5	CCCTGACAACTATTCAAACCCAGGACATCTCACAGCCTGGTACTTTTCCAGCAGTTTCTGCTTCTAGTCAGCTGCCCAACAGCGATGCACTATTGCAGCA	nuclear factor of activated T cells 5
NFATC1	NM_172389.1	nuclear factor of activated T-cells, cytoplasmic, calcineurin-dependent 1,nuclear factor of activated T-cells 1	CGAATTCTCTGGTGGTTGAGATCCCGCCATTTCGGAATCAGAGGATAACCAGCCCCGTTCACGTCAGTTTCTACGTCTGCAACGGGAAGAGAAAGCGAAG	nuclear factor of activated T cells 1
NFATC2	NM_012340.3	nuclear factor of activated T-cells, cytoplasmic, calcineurin-dependent 2,nuclear factor of activated T-cells 2	GACGGACATTGGAAGAAAGAACACGCGGGTGAGACTGGTTTTCCGAGTTCACATCCCAGAGTCCAGTGGCAGAATCGTCTCTTTACAGACTGCATCTAAC	nuclear factor of activated T cells 2
NFATC3	NM_004555.2	nuclear factor of activated T-cells, cytoplasmic, calcineurin-dependent 3,nuclear factor of activated T-cells 3	GTCCTTGAAGTTCCTCCATATCATAACCCAGCAGTTACAGCTGCAGTGCAGGTGCACTTTTATCTTTGCAATGGCAAGAGGAAAAAAAGCCAGTCTCAAC	nuclear factor of activated T cells 3
NFATC4	NM_001136022.2	nuclear factor of activated T-cells, cytoplasmic, calcineurin-dependent 4,nuclear factor of activated T-cells 4	ACAAGAGGGTTTCCCGGCCAGTCCAGGTCTACTTTTATGTCTCCAATGGGCGGAGGAAACGCAGTCCTACCCAGAGTTTCAGGTTTCTGCCTGTGATCTG	nuclear factor of activated T cells 4
NFE2L2	NM_006164.3	nuclear factor (erythroid-derived 2)-like 2,nuclear factor, erythroid 2-like 2	TCCCGGTCACATCGAGAGCCCAGTCTTCATTGCTACTAATCAGGCTCAGTCACCTGAAACTTCTGTTGCTCAGGTAGCCCCTGTTGATTTAGACGGTATG	nuclear factor, erythroid 2 like 2
NFIL3	NM_001289999.1	IL3BP1;interleukin-3 binding protein 1	CAACTGTGGTTAAAGTTCCAGAAGTGAATTCCTCTGCCTTGCCACACAAGCTCCGGATCAAAGCCAAAGCCATGCAGATCAAAGTAGAAGCCTTTGATAA	nuclear factor, interleukin 3 regulated
NFKB1	NM_003998.2	nuclear factor of kappa light polypeptide gene enhancer in B-cells 1	AGGGTATAGCTTCCCACACTATGGATTTCCTACTTATGGTGGGATTACTTTCCATCCTGGAACTACTAAATCTAATGCTGGGATGAAGCATGGAACCATG	nuclear factor kappa B subunit 1
NFKB2	NM_002502.2	nuclear factor of kappa light polypeptide gene enhancer in B-cells 2 (p49/p100)	ATCTCCGGGGGCATCAAACCTGAAGATTTCTCGAATGGACAAGACAGCAGGCTCTGTGCGGGGTGGAGATGAAGTTTATCTGCTTTGTGACAAGGTGCAG	nuclear factor kappa B subunit 2
NFKBIA	NM_020529.1	NFKBI;nuclear factor of kappa light polypeptide gene enhancer in B-cells inhibitor, alpha	GGATGAGGAGAGCTATGACACAGAGTCAGAGTTCACGGAGTTCACAGAGGACGAGCTGCCCTATGATGACTGTGTGTTTGGAGGCCAGCGTCTGACGTTA	NFKB inhibitor alpha
NFKBIB	NM_002503.5	nuclear factor of kappa light polypeptide gene enhancer in B-cells inhibitor, beta	GAGGCCCAGGCAGCCGATGTGCTGGAGCTTCTCCTGAGGGCAGGCGCGAACCCTGCTGCCCGCATGTACGGTGGCCGCACCCCACTCGGCAGTGCCATGC	NFKB inhibitor beta
NFKBIE	NM_004556.2	nuclear factor of kappa light polypeptide gene enhancer in B-cells inhibitor, epsilon	AGCTGCAAAACTGGCAAGGTCTGGCTTGTCTCCACATTGCCACCCTTCAGAAGAACCAACCACTCATGGAATTGCTGCTTCGGAATGGAGCTGACATTGA	NFKB inhibitor epsilon
NKG7	NM_005601.3	natural killer cell group 7 sequence	TGTGGCGGTCCCCGTCCTGGCTATGAAACCTTGTGAGCAGAAGGCAAGAGCGGCAAGATGAGTTTTGAGCGTTGTATTCCAAAGGCCTCATCTGGAGCCT	natural killer cell granule protein 7
NOS2	NM_000625.4	NOS2A;nitric oxide synthase 2A (inducible, hepatocytes),nitric oxide synthase 2, inducible	TTGCCTGGGGTCCATTATGACTCCCAAAAGTTTGACCAGAGGACCCAGGGACAAGCCTACCCCTCCAGATGAGCTTCTACCTCAAGCTATCGAATTTGTC	nitric oxide synthase 2
NOTCH2	NM_024408.3	Notch (Drosophila) homolog 2,Notch homolog 2 (Drosophila),notch 2	AAGAGTCACCAAATTTTGAGAGTTATACTTGCTTGTGTGCTCCTGGCTGGCAAGGTCAGCGGTGTACCATTGACATTGACGAGTGTATCTCCAAGCCCTG	notch receptor 2
NPRL3	NM_001039476.2	C16orf35;chromosome 16 open reading frame 35,nitrogen permease regulator-like 3 (S. cerevisiae),NPR3-like, GATOR1 complex subunit	TGCAGGTTTTCCAGCTTGCAGCTCATCTGGTGTACTGGGGCAAGGCCATCATCATCTACCCGCTGTGTGAGAACAACGTCTACATGCTGTCTCCCAATGC	NPR3 like, GATOR1 complex subunit
NR4A1	NM_173157.1	HMR,GFRP1;nuclear receptor subfamily 4, group A, member 1	ACCGGCTGCAGTGTGCCCGTGGCTTCGGGGACTGGATTGACAGTATCCTGGCCTTCTCAAGGTCCCTGCACAGCTTGCTTGTCGATGTCCCTGCCTTCGC	nuclear receptor subfamily 4 group A member 1
NRAS	NM_002524.4	neuroblastoma RAS viral (v-ras) oncogene homolog,neuroblastoma RAS viral oncogene homolog	TGGCCAAGAGTTACGGGATTCCATTCATTGAAACCTCAGCCAAGACCAGACAGGGTGTTGAAGATGCTTTTTACACACTGGTAAGAGAAATACGCCAGTA	NRAS proto-oncogene, GTPase
NRL	NM_006177.3		CTGTCACCCTGAGCAAATCAGTTGCTTCCTGGACTTGTGTTACTTCATCTAATTCTCATGTGGATTGGACGACTTCTGCTCCCTTTCCAGTTCTGGCATC	neural retina leucine zipper
NT5E	NM_002526.2	NT5;5' nucleotidase (CD73),5'-nucleotidase, ecto (CD73)	ATTCGGGTTTTGAAATGGATAAACTCATCGCTCAGAAAGTGAGGGGTGTGGACGTCGTGGTGGGAGGACACTCCAACACATTTCTTTACACAGGCAATCC	5'-nucleotidase ecto
NTF3	NM_002527.4		AAGGAGTTTGCCAGAAGACTCGCTCAATTCCCTCATTATTAAGCTGATCCAGGCAGATATTTTGAAAAACAAGCTCTCCAAGCAGATGGTGGACGTTAAG	neurotrophin 3
NUP54	NM_001278603.1	nucleoporin 54kDa	CCTATTATCTGGGAACAGGCCAAGGTAGATAACCCTGATTCTGAAAAGTTAATTCCTGTACCAATGGTGGGTTTTAAGGAACTTCTCCGAAGACTGAAGG	nucleoporin 54
OAS1	NM_001032409.1	OIAS;2',5'-oligoadenylate synthetase 1 (40-46 kD),2'-5'-oligoadenylate synthetase 1, 40/46kDa	CTCCTGACGGTCTATGCTTGGGAGCGAGGGAGCATGAAAACACATTTCAACACAGCCCAGGGATTTCGGACGGTCTTGGAATTAGTCATAAACTACCAGC	2'-5'-oligoadenylate synthetase 1
OAS2	NM_016817.2	2'-5'-oligoadenylate synthetase 2 (69-71 kD),2'-5'-oligoadenylate synthetase 2, 69/71kDa	TGAAAAACAATTTCGAGATCCAGAAGTCCCTTGATGGGTTCACCATCCAGGTGTTCACAAAAAATCAGAGAATCTCTTTCGAGGTGCTGGCCGCCTTCAA	2'-5'-oligoadenylate synthetase 2
OAS3	NM_006187.3	2'-5'-oligoadenylate synthetase 3 (100 kD),2'-5'-oligoadenylate synthetase 3, 100kDa	GGGGACCTTGACAAGTTCATCAGTGAATTTCTCCAGCCCAACCGCCAGTTCCTGGCCCAGGTGAACAAGGCCGTTGATACCATCTGTTCATTTTTGAAGG	2'-5'-oligoadenylate synthetase 3
OAT	NM_000274.3		CTGGAGCGTGCTCTTCAGGATCCAAATGTGGCTGCGTTCATGGTAGAACCAATTCAGGGTGAAGCAGGCGTTGTTGTTCCGGATCCAGGTTACCTAATGG	ornithine aminotransferase
ORC2	NM_006190.3	ORC2L;origin recognition complex, subunit 2 (yeast homolog)-like,origin recognition complex, subunit 2-like (yeast),origin recognition complex, subunit 2 homolog (yeast),origin recognition complex, subunit 2	GAAACCTCCTATGAGAACTCTCTTCTGGTAAAGCAGTCTGGATCCCTGCCACTTAGCTCCCTTACTCATGTCTTACGAAGCCTTACCCCTAATGCAAGGG	origin recognition complex subunit 2
ORC4	NM_181742.1	ORC4L;origin recognition complex, subunit 4 (yeast homolog)-like,origin recognition complex, subunit 4-like (yeast),origin recognition complex, subunit 4-like (S. cerevisiae),origin recognition complex, subunit 4 homolog (S. cerevisiae),origin recognition complex, subunit 4	TGCTGAGAAGTGGAATGAAAATGTTCAGTATCTCTCAGAAGATAGAAGTGTGCAAGAAGTACTACAGAAGCATTTCAATATCAGCAAAAACCTGCGGTCA	origin recognition complex subunit 4
OSM	NM_020530.4		TGCCTCGGATGCTTTTCAGCGCAAGCTGGAGGGCTGCAGGTTCCTGCATGGCTACCATCGCTTCATGCACTCAGTGGGGCGGGTCTTCAGCAAGTGGGGG	oncostatin M
OSMR	NM_003999.2		CCCTTTGGAATGTGCCACACACTTTGTAAGAATAAAGAGTTTGGTGGACGATGCCAAGTTCCCTGAGCCAAATTTCTGGAGCAACTGGAGTTCCTGGGAG	oncostatin M receptor
PBX1	NM_002585.3	pre-B-cell leukemia transcription factor 1,pre-B-cell leukemia homeobox 1	CCAGATGCAGCTCAAGCAGAGCACGTGCGAGGCGGTGATGATCCTGCGTTCCCGATTTCTGGATGCGCGGCGGAAGAGACGGAATTTCAACAAGCAAGCG	PBX homeobox 1
PBX3	NM_006195.5	pre-B-cell leukemia transcription factor 3,pre-B-cell leukemia homeobox 3	GATTTTAAGATCAAGGTTCCTTGATGCCAGACGGAAAAGGCGTAACTTCAGTAAACAGGCCACAGAAATCTTGAATGAATATTTTTACTCACACCTCAGC	PBX homeobox 3
PCK1	NM_002591.2	phosphoenolpyruvate carboxykinase 1 (soluble)	GGGCACATCAACATGATGGAGCTTTTCAGCATCTCCAAGGAATTCTGGGAGAAGGAGGTGGAAGACATCGAGAAGTATCTGGAGGATCAAGTCAATGCCG	phosphoenolpyruvate carboxykinase 1
PCTP	NM_001102402.2		TGGGACCAGTATGTTAAAGAACTCTATGAACAAGAATGCAACGGAGAGACTGTGGTCTACTGGGAAGTGAAGTACCCTTTTCCCATGTCCAACAGAGACT	phosphatidylcholine transfer protein
PDCD1	NM_005018.2	SLEB2;systemic lupus erythematosus susceptibility 2	CTTCCCCGAGGACCGCAGCCAGCCCGGCCAGGACTGCCGCTTCCGTGTCACACAACTGCCCAACGGGCGTGACTTCCACATGAGCGTGGTCAGGGCCCGG	programmed cell death 1
PDCD1LG2	NM_025239.3		TGTGGAGCTGTGGCAAGTCCTCATATCAAATACAGAACATGATCTTCCTCCTGCTAATGTTGAGCCTGGAATTGCAGCTTCACCAGATAGCAGCTTTATT	programmed cell death 1 ligand 2
PDGFD	NM_025208.4		CATACCATGACCGGAAGTCAAAAGTTGACCTGGATAGGCTCAATGATGATGCCAAGCGTTACAGTTGCACTCCCAGGAATTACTCGGTCAATATAAGAGA	platelet derived growth factor D
PDGFRA	NM_006206.3	platelet-derived growth factor receptor, alpha polypeptide	TAGTGCTTGGTCGGGTCTTGGGGTCTGGAGCGTTTGGGAAGGTGGTTGAAGGAACAGCCTATGGATTAAGCCGGTCCCAACCTGTCATGAAAGTTGCAGT	platelet derived growth factor receptor alpha
PDGFRB	NM_002609.3	PDGFR;platelet-derived growth factor receptor, beta polypeptide	CCCCTTCCTCCATCCCTCTGTTCTCCTGAGCCTTCAGGAGCCTGCACCAGTCCTGCCTGTCCTTCTACTCAGCTGTTACCCACTCTGGGACCAGCAGTCT	platelet derived growth factor receptor beta
PDHB	NM_000925.3	pyruvate dehydrogenase (lipoamide) beta	CTTAAAGGTGGTCAGTCCCTGGAATTCAGAGGATGCTAAAGGACTTATTAAATCAGCCATTCGGGATAACAATCCAGTGGTGGTGCTAGAGAATGAATTG	pyruvate dehydrogenase E1 subunit beta
PDK4	NM_002612.3	pyruvate dehydrogenase kinase, isoenzyme 4,pyruvate dehydrogenase kinase, isozyme 4	CGATTTTACATGAACCGTATTTCTACTCGGATGCTGATGAACCAGCACATTCTTATATTTAGTGACTCACAGACAGGAAACCCAAGCCACATTGGAAGCA	pyruvate dehydrogenase kinase 4
PECAM1	NM_000442.3	platelet/endothelial cell adhesion molecule 1	ATCTGCACTGCAGGTATTGACAAAGTGGTCAAGAAAAGCAACACAGTCCAGATAGTCGTATGTGAAATGCTCTCCCAGCCCAGGATTTCTTATGATGCCC	platelet and endothelial cell adhesion molecule 1
PGLYRP2	NM_052890.3		CCAGTACACCTCCAGCTTCAGTGCATGAGCCAAGAACAGCTGGCCCAGGTGGCTGCCAATGCTACCAAGGAATTCACTGAGGCCTTCCTGGGATGCCCGG	peptidoglycan recognition protein 2
PGLYRP3	NM_052891.1		TCTCCTATGCCATCCAGAAGGGTCACCTGTCGCCCAGGTATATTCAGCCACTTCTTCTGAAAGAAGAGACCTGCCTGGACCCTCAACATCCAGTGATGCC	peptidoglycan recognition protein 3
PHC3	NM_024947.3	polyhomeotic like 3 (Drosophila),polyhomeotic homolog 3 (Drosophila)	GTCTATGCAGTCTTTACAAGTGCAGCCTGAAATTCTGTCCCAGGGCCAGGTTTTGGTGCAGAATGCTTTGGTGTCAGAAGAGGAACTTCCAGCTGCAGAA	polyhomeotic homolog 3
PIAS1	NM_016166.1	DDXBP1;DEAD/H (Asp-Glu-Ala-Asp/His) box binding protein 1	AGTTAAGTGCAGGAGGCAGTACTTCTCTGCCAACCACCAATGGAAGCAGTAGTGGCAGTAACAGCAGCCTGGTTTCTTCCAACAGCCTAAGGGAAAGCCA	protein inhibitor of activated STAT 1
PIAS2	NM_004671.3		AATCATCGGTTTTCAGTTTGGATGGTGGCTCATCACCTGTAGAACCTGACTTGGCCGTGGCTGGAATCCACTCGTTGCCTTCCACTTCAGTTACACCTCA	protein inhibitor of activated STAT 2
PIK3AP1	NM_152309.2		GGGAATTTATTGTCCAATGCCGCGAATCCTGTGGAATTCATGTGTCAGGCCTTTAAAATTGTGCCCTACAACACAGAGACCCTTGATAAACTGCTAACCG	phosphoinositide-3-kinase adaptor protein 1
PIK3CA	NM_006218.2	phosphoinositide-3-kinase, catalytic, alpha polypeptide,phosphatidylinositol-4,5-bisphosphate 3-kinase, catalytic subunit alpha	CCTCAGGCTTGAAGAGTGTCGAATTATGTCCTCTGCAAAAAGGCCACTGTGGTTGAATTGGGAGAACCCAGACATCATGTCAGAGTTACTGTTTCAGAAC	phosphatidylinositol-4,5-bisphosphate 3-kinase catalytic subunit alpha
PIK3CB	NM_006219.1	PIK3C1;phosphoinositide-3-kinase, catalytic, beta polypeptide,phosphatidylinositol-4,5-bisphosphate 3-kinase, catalytic subunit beta	CCGCCAGTGTTGTGAGGATGCATATCTGATTTTACGACGGCATGGGAATCTCTTCATCACTCTCTTTGCGCTGATGTTGACTGCAGGGCTTCCTGAACTC	phosphatidylinositol-4,5-bisphosphate 3-kinase catalytic subunit beta
PIK3CD	NM_005026.3	phosphoinositide-3-kinase, catalytic, delta polypeptide,phosphatidylinositol-4,5-bisphosphate 3-kinase, catalytic subunit delta	GAATCAACCGCGAGCGTGTCCCATTCATCCTCACCTACGACTTTGTCCATGTGATTCAGCAGGGGAAGACTAATAATAGTGAGAAATTTGAACGGTTCCG	phosphatidylinositol-4,5-bisphosphate 3-kinase catalytic subunit delta
PIK3R1	NM_181504.2	phosphoinositide-3-kinase, regulatory subunit 1 (alpha)	TCATGATGAGAAGACATGGAATGTTGGAAGCAGCAACCGAAACAAAGCTGAAAACCTGTTGCGAGGGAAGCGAGATGGCACTTTTCTTGTCCGGGAGAGC	phosphoinositide-3-kinase regulatory subunit 1
PIK3R2	NM_005027.3	phosphoinositide-3-kinase, regulatory subunit 2 (beta)	AAAGGCGGGAACAATAAGCTGATCAAGGTCTTCCACCGAGATGGGCACTATGGCTTCTCAGAGCCACTCACCTTCTGCTCCGTTGTGGACCTCATCAATC	phosphoinositide-3-kinase regulatory subunit 2
PIK3R3	NM_001114172.1	phosphoinositide-3-kinase, regulatory subunit 3 (gamma)	TGGTAAAAGAAGATAATATTGATGCAGTAGGTAAAAAACTGCAAGAATACCACTCTCAGTATCAGGAGAAGAGTAAAGAGTATGATAGGCTGTATGAAGA	phosphoinositide-3-kinase regulatory subunit 3
PITX2	NM_000325.5	IRID2,IHG2,RIEG,RIEG1,RGS;paired-like homeodomain transcription factor 2,paired-like homeodomain 2	CCTGAATAACTTGAACAACCTGAGTAGCCCGTCGCTGAATTCCGCGGTGCCGACGCCTGCCTGTCCTTACGCGCCGCCGACTCCTCCGTATGTTTATAGG	paired like homeodomain 2
PKN2	NM_006256.1	PRKCL2;protein kinase C-like 2	TCTTATGGGCTGCCAAGATATCCTAGAGAATGTCCCTGGACGGTCAAAAGCAACATCAGTTGCACTGCCTGGTTGGAGTCCAAGTGAAACCAGATCATCT	protein kinase N2
PLCG1	NM_002660.2	PLC1;phospholipase C, gamma 1 (formerly subtype 148),phospholipase C, gamma 1	GTGATGCTAGGGAACTCGGAGTTCGACAGCCTTGTTGACCTCATCAGCTACTATGAGAAACACCCGCTATACCGCAAGATGAAGCTGCGCTATCCCATCA	phospholipase C gamma 1
PLCG2	NM_002661.2	phospholipase C, gamma 2 (phosphatidylinositol-specific)	GCTTGAAAATCTTACACCAGGAAGCGATGAATGCGTCCACGCCCACCATTATCGAGAGTTGGCTGAGAAAGCAGATATATTCTGTGGATCAAACCAGAAG	phospholipase C gamma 2
PLSCR1	NM_021105.2		TGATGAACAGTGTGTGGTTGGCAAAATTTCCAAGCACTGGACTGGAATTTTGAGAGAGGCATTTACAGACGCTGATAACTTTGGAATCCAGTTCCCTTTA	phospholipid scramblase 1
PML	NM_033238.2	promyelocytic leukemia	CAGACACACCCGCCCTGGATAACGTCTTTTTCGAGAGTCTGCAGCGGCGCCTGTCGGTGTACCGGCAGATTGTGGATGCGCAGGCTGTGTGCACCCGCTG	PML nuclear body scaffold
PNOC	NM_001284244.1		CGGGGCCCGGAAGTCGGCCAGGAAGTTGGCCAATCAGAAGCGGTTCAGTGAGTTTATGAGGCAATACTTGGTCCTGAGCATGCAGTCCAGCCAGCGCCGG	prepronociceptin
PPARG	NM_005037.5	peroxisome proliferative activated receptor, gamma,peroxisome proliferator-activated receptor gamma	CAGATCCAGTGGTTGCAGATTACAAGTATGACCTGAAACTTCAAGAGTACCAAAGTGCAATCAAAGTGGAGCCTGCATCTCCACCTTATTATTCTGAGAA	peroxisome proliferator activated receptor gamma
PPARGC1A	NM_013261.3	PPARGC1;peroxisome proliferative activated receptor, gamma, coactivator 1,peroxisome proliferative activated receptor, gamma, coactivator 1, alpha,peroxisome proliferator-activated receptor gamma, coactivator 1 alpha	CTCCAGGCAGTAGATCCTCTTCAAGATCCTGCTATTACTATGAGTCAAGCCACTACAGACACCGCACGCACCGAAATTCTCCCTTGTATGTGAGATCACG	PPARG coactivator 1 alpha
PPM1A	NM_021003.4	protein phosphatase 1A (formerly 2C), magnesium-dependent, alpha isoform,protein phosphatase, Mg2+/Mn2+ dependent, 1A	TTGAAATGGAGGATGCACATACGGCTGTGATCGGTTTGCCAAGTGGACTTGAATCGTGGTCATTCTTTGCTGTGTATGATGGGCATGCTGGTTCTCAGGT	protein phosphatase, Mg2+/Mn2+ dependent 1A
PPM1F	NM_014634.3	protein phosphatase 1F (PP2C domain containing),protein phosphatase, Mg2+/Mn2+ dependent, 1F	ACCTTAAACATAGTCGCTGTCATTCAGACATTCAGAGAATGGTTGGCCACAAACAATGACCAAGTATTGCTTGGCTTAACTTGAAGGCCTGCTGTCTCCT	protein phosphatase, Mg2+/Mn2+ dependent 1F
PPP1CB	NM_002709.2	protein phosphatase 1, catalytic subunit, beta isoform,protein phosphatase 1, catalytic subunit, beta isozyme	GCCTCATCACCCGGCTGCTGGAGGTACGAGGATGTCGTCCAGGAAAGATTGTGCAGATGACTGAAGCAGAAGTTCGAGGCTTATGTATCAAGTCTCGGGA	protein phosphatase 1 catalytic subunit beta
PPP2CA	NM_002715.2	protein phosphatase 2 (formerly 2A), catalytic subunit, alpha isoform,protein phosphatase 2, catalytic subunit, alpha isozyme	GACATTTAATCATGCCAATGGCCTCACGTTGGTGTCTAGAGCTCACCAGCTAGTGATGGAGGGATATAACTGGTGCCATGACCGGAATGTAGTAACGATT	protein phosphatase 2 catalytic subunit alpha
PPP2CB	NM_001009552.1	protein phosphatase 2 (formerly 2A), catalytic subunit, beta isoform,protein phosphatase 2, catalytic subunit, beta isozyme	GGACAAGACATTTCTGAAACCTTTAACCATGCCAATGGTCTCACACTGGTTTCTCGTGCCCACCAGCTTGTAATGGAGGGATACAATTGGTGTCATGATC	protein phosphatase 2 catalytic subunit beta
PPP2R1A	NM_014225.3	protein phosphatase 2 (formerly 2A), regulatory subunit A (PR 65), alpha isoform	AACTTAACTCCTTGTGCATGGCCTGGCTTGTGGATCATGTATATGCCATCCGCGAGGCAGCCACCAGCAACCTGAAGAAGCTAGTGGAAAAGTTTGGGAA	protein phosphatase 2 scaffold subunit Aalpha
PPP2R1B	NM_002716.4	protein phosphatase 2 (formerly 2A), regulatory subunit A (PR 65), beta isoform,protein phosphatase 2 regulatory subunit A, beta	GCTGAATTCTTTATGTATGGCTTGGCTCGTGGACCATGTATACGCCATCCGAGAAGCTGCCACCAACAACCTCATGAAACTAGTTCAGAAGTTTGGTACA	protein phosphatase 2 scaffold subunit Abeta
PPP2R5A	NM_001199756.1	protein phosphatase 2, regulatory subunit B (B56), alpha isoform	GGAGAGCCCTGATTTCCAGCCTAGCATTGCAAAACGATACATTGATCAGAAATTCGTACAACAGCTCCTGGAGCTTTTTGATAGTGAAGATCCCAGAGAA	protein phosphatase 2 regulatory subunit B'alpha
PPP2R5B	NM_006244.3	protein phosphatase 2, regulatory subunit B (B56), beta isoform	GGTATATGAGTTTTTCCTGCGTTTCTTGGAGAGCCCAGACTTCCAGCCCTCCGTGGCCAAGAGATATGTGGATCAAAAGTTTGTCCTGATGCTCCTGGAG	protein phosphatase 2 regulatory subunit B'beta
PPP2R5C	NM_002719.3	protein phosphatase 2, regulatory subunit B (B56), gamma isoform	GCCCATCATGTTTCCTTCCTTGTACCGCAACTCAAAGACCCATTGGAACAAGACAATACATGGCTTGATATACAACGCCCTGAAGCTCTTCATGGAGATG	protein phosphatase 2 regulatory subunit B'gamma
PPP2R5E	NM_001282179.1	protein phosphatase 2, regulatory subunit B (B56), epsilon isoform	TAGGATTTCAAAAGAACATTGGAATCCGGCTATTGTGGCGTTGGTGTACAATGTGTTGAAGGCATTTATGGAAATGAACAGCACCATGTTTGACGAGCTG	protein phosphatase 2 regulatory subunit B'epsilon
PPP3CA	NM_000944.4	CALN,CALNA;protein phosphatase 3 (formerly 2B), catalytic subunit, alpha isoform (calcineurin A alpha),protein phosphatase 3 (formerly 2B), catalytic subunit, alpha isoform,protein phosphatase 3, catalytic subunit, alpha isozyme	TTCTTACAGCACAATAACTTGTTATCTATACTCCGAGCCCACGAAGCCCAAGATGCAGGGTACCGCATGTACAGGAAAAGCCAAACAACAGGCTTCCCTT	protein phosphatase 3 catalytic subunit alpha
PPP3CC	NM_005605.4	protein phosphatase 3 (formerly 2B), catalytic subunit, gamma isoform (calcineurin A gamma),protein phosphatase 3 (formerly 2B), catalytic subunit, gamma isoform,protein phosphatase 3, catalytic subunit, gamma isozyme	AGCACAAGATCCGGAGTTTTGAAGAAGCGCGAGGTCTGGACCGAATTAATGAGCGAATGCCACCCCGAAAGGATAGCATACACGCTGGTGGGCCAATGAA	protein phosphatase 3 catalytic subunit gamma
PPP3R1	NM_000945.3	protein phosphatase 3 (formerly 2B), regulatory subunit B (19kD), alpha isoform (calcineurin B, type I),protein phosphatase 3 (formerly 2B), regulatory subunit B, 19kDa, alpha isoform (calcineurin B, type I),protein phosphatase 3 (formerly 2B), regulatory subunit B, alpha isoform,protein phosphatase 3, regulatory subunit B, alpha	GGGAAATGAGGCAAGTTATCCTTTGGAAATGTGCTCACACTTTGATGCGGATGAAATTAAAAGGCTAGGAAAGAGATTTAAGAAGCTTGATTTGGACAAT	protein phosphatase 3 regulatory subunit B, alpha
PPT1	NM_000310.3	PPT	AGCATCTTCTTGGCAGATATAAATCAGGAGCGGGGTATCAATGAGTCCTACAAGAAAAACCTGATGGCCCTGAAGAAGTTTGTGATGGTGAAATTCCTCA	palmitoyl-protein thioesterase 1
PRDM1	NM_182907.1	BLIMP1;PR domain containing 1, with ZNF domain,PR domain 1	CATCCCTGCCAACCAGGAACTTCTTGTGTGGTATTGTCGGGACTTTGCAGAAAGGCTTCACTACCCTTATCCCGGAGAGCTGACAATGATGAATCTCACA	PR/SET domain 1
PRDM16	NM_022114.3	PR domain containing 16,PR domain 16	GCGACCGCTCCTTCAGCATCTCTTCGAACCTCCAGCGGCACGTCCGGAACATCCACAACAAGGAGAAGCCTTTCAAGTGCCACCTGTGCAACCGCTGCTT	PR/SET domain 16
PRF1	NM_001083116.1	perforin 1 (pore forming protein)	TGCAGCCCAGAAGACCCACCAGGACCAGTACAGCTTCAGCACTGACACGGTGGAGTGCCGCTTCTACAGTTTCCATGTGGTACACACTCCCCCGCTGCAC	perforin 1
PRKAA1	NM_006251.5	protein kinase, AMP-activated, alpha 1 catalytic subunit	AGGCTGGATGAAAAAGAAAGTCGGCGTCTGTTCCAACAGATCCTTTCTGGTGTGGATTATTGTCACAGGCATATGGTGGTCCATAGAGATTTGAAACCTG	protein kinase AMP-activated catalytic subunit alpha 1
PRKAA2	NM_006252.2	PRKAA;protein kinase, AMP-activated, alpha 2 catalytic subunit	ATAGTGGTGACCCTCAAGACCAGCTTGCAGTGGCTTATCATCTTATCATTGACAATCGGAGAATAATGAACCAAGCCAGTGAGTTCTACCTCGCCTCTAG	protein kinase AMP-activated catalytic subunit alpha 2
PRKAG3	NM_017431.2	protein kinase, AMP-activated, gamma 3 non-catalytic subunit	GACATCTTTGTGGACCGGCGTGTGTCTGCACTGCCTGTGGTCAACGAATGTGGTCAGGTCGTGGGCCTCTATTCCCGCTTTGATGTGATTCACCTGGCTG	protein kinase AMP-activated non-catalytic subunit gamma 3
PRKCB	NM_212535.1	PRKCB2,PKCB,PRKCB1;protein kinase C, beta 1,protein kinase C, beta	GCATTTGGAGTCCTGCTGTATGAAATGTTGGCTGGGCAGGCACCCTTTGAAGGGGAGGATGAAGATGAACTCTTCCAATCCATCATGGAACACAACGTAG	protein kinase C beta
PRKCZ	NM_002744.4	protein kinase C, zeta	GAGCTACGCCAAGGTTCTCCTGGTGCGGTTGAAGAAGAATGACCAAATTTACGCCATGAAAGTGGTGAAGAAAGAGCTGGTGCATGATGACGAGGATATT	protein kinase C zeta
PRKDC	NM_001081640.1	HYRC,HYRC1;protein kinase, DNA-activated, catalytic polypeptide	ACCTGTCATTTTCCTGGATGTGTTCCTGCCTCGAGTCACAGAATTAGCGCTCACAGCCAGTGACAGACAAACTAAAGTTGCAGCCTGTGAACTTTTACAT	protein kinase, DNA-activated, catalytic subunit
PRL	NM_000948.3		AAGACTTTCTGAGCCTGATAGTCAGCATATTGCGATCCTGGAATGAGCCTCTGTATCATCTGGTCACGGAAGTACGTGGTATGCAAGAAGCCCCGGAGGC	prolactin
PSMA1	NM_148976.2	proteasome (prosome, macropain) subunit, alpha type, 1,proteasome subunit alpha 1	GGTTGCATTGAAAAGGGCGCAATCAGAGCTTGCAGCTCATCAGAAAAAAATTCTCCATGTTGACAACCATATTGGTATCTCAATTGCGGGGCTTACTGCT	proteasome 20S subunit alpha 1
PSMA6	NM_002791.2	proteasome (prosome, macropain) subunit, alpha type, 6,proteasome subunit alpha 6	CAAGATAACTGAAAACATTGGTTGTGTGATGACCGGAATGACAGCTGACAGCAGATCCCAGGTACAGAGGGCACGCTATGAGGCAGCTAACTGGAAATAC	proteasome 20S subunit alpha 6
PSMB10	NM_002801.3	MECL1;proteasome (prosome, macropain) subunit, beta type, 10,proteasome subunit beta 10	CCATCGCGGGCCTGGTGTTCCAAGACGGGGTCATTCTGGGCGCCGATACGCGAGCCACTAACGATTCGGTCGTGGCGGACAAGAGCTGCGAGAAGATCCA	proteasome 20S subunit beta 10
PSMB9	NM_002800.4	LMP2;proteasome (prosome, macropain) subunit, beta type, 9 (large multifunctional protease 2),large multifunctional peptidase 2,proteasome (prosome, macropain) subunit, beta type, 9,proteasome subunit beta 9	TCAGGTATATGGAACCCTGGGAGGAATGCTGACTCGACAGCCTTTTGCCATTGGTGGCTCCGGCAGCACCTTTATCTATGGTTATGTGGATGCAGCATAT	proteasome 20S subunit beta 9
PSMC6	NM_002806.3	proteasome (prosome, macropain) 26S subunit, ATPase, 6	ATGAGGACCCTGGGAATGTTTCTTATTCTGAGATTGGAGGGCTATCAGAACAGATCCGGGAATTAAGAGAGGTGATAGAATTACCTCTTACAAACCCAGA	proteasome 26S subunit, ATPase 6
PSMD6	NM_001271779.1	proteasome (prosome, macropain) 26S subunit, non-ATPase, 6	CCAGATCTCAGGGAAAAGGTCATTAAAGGAGCAGAGATTCTTGAAGTGTTGCACAGTCTTCCAGCAGTTCGGCAGTATCTGTTTTCACTCTATGAATGCC	proteasome 26S subunit, non-ATPase 6
PSME2	NM_002818.2	proteasome (prosome, macropain) activator subunit 2 (PA28 beta)	AGAAGAAAGAAGTCCATAAGTGTGGATTTCTCCCTGGGAATGAGAAAGTCCTGTCCCTGCTTGCCCTGGTTAAGCCAGAAGTCTGGACTCTCAAAGAGAA	proteasome activator subunit 2
PTAFR	NM_000952.3		CCTCACCGAAAAGTTCTACAGCATGCGCAGTAGCCGGAAATGCTCCCGGGCCACCACGGATACGGTCACTGAAGTGGTTGTGCCATTCAACCAGATCCCT	platelet activating factor receptor
PTGER4	NM_000958.2	prostaglandin E receptor 4 (subtype EP4)	CACTACGTGGACAAGCGATTGGCGGGCCTCACGCTCTTTGCAGTCTATGCGTCCAACGTGCTCTTTTGCGCGCTGCCCAACATGGGTCTCGGTAGCTCGC	prostaglandin E receptor 4
PTGR1	NM_001146109.1	LTB4DH;leukotriene B4 12-hydroxydehydrogenase	TGATAATGTAGGTGGAGAGTTTTCAAACACTGTTATCGGCCAGATGAAGAAATTTGGAAGGATTGCCATATGTGGAGCCATCTCTACATATAACAGAACC	prostaglandin reductase 1
PTGS2	NM_000963.1	prostaglandin-endoperoxide synthase 2 (prostaglandin G/H synthase and cyclooxygenase)	GCTACAAAAGCTGGGAAGCCTTCTCTAACCTCTCCTATTATACTAGAGCCCTTCCTCCTGTGCCTGATGATTGCCCGACTCCCTTGGGTGTCAAAGGTAA	prostaglandin-endoperoxide synthase 2
PTK2B	NM_004103.3	FAK2;FAK2	CCAGTAGATGTGGAAAAGGAGGACGTGCGTATCCTCAAGGTCTGCTTCTATAGCAACAGCTTCAATCCTGGGAAAAACTTCAAACTGGTCAAATGCACTG	protein tyrosine kinase 2 beta
PTPN11	NM_002834.3	NS1;Noonan syndrome 1,protein tyrosine phosphatase, non-receptor type 11	TGTCAAATACTGGCCTGATGAGTATGCTCTAAAAGAATATGGCGTCATGCGTGTTAGGAACGTCAAAGAAAGCGCCGCTCATGACTATACGCTAAGAGAA	protein tyrosine phosphatase non-receptor type 11
PTPN18	NM_014369.4	protein tyrosine phosphatase, non-receptor type 18 (brain-derived)	TGGCCAGACCGTGGGGTCCCCAGCAGTCCTGACCACATGCTCGCCATGGTGGAGGAAGCCCGTCGCCTCCAGGGATCTGGCCCTGAACCCCTCTGTGTCC	protein tyrosine phosphatase non-receptor type 18
PTPN2	NM_002828.3	PTPT	CAATGGGAACAGAATAGGTCTAGAAGAAGAAAAACTGACAGGTGACCGATGTACAGGACTTTCCTCTAAAATGCAAGATACAATGGAGGAGAACAGTGAG	protein tyrosine phosphatase non-receptor type 2
PTPN22	NM_012411.5	PTPN8;protein tyrosine phosphatase, non-receptor type 8,protein tyrosine phosphatase, non-receptor type 22 (lymphoid)	CCGGGTAGAACTATCCCTGATAACCTCTGATGAGGATTCCAGCTACATCAATGCCAACTTCATTAAGGGAGTTTATGGACCCAAGGCTTATATTGCCACC	protein tyrosine phosphatase non-receptor type 22
PTPN6	NM_002831.5		TGGTGCAGACGGAGGCGCAGTACAAGTTCATCTACGTGGCCATCGCCCAGTTCATTGAAACCACTAAGAAGAAGCTGGAGGTCCTGCAGTCGCAGAAGGG	protein tyrosine phosphatase non-receptor type 6
PTPN7	NM_001199797.1		CCTGGACATCCCTGGCCACGCCTCCAAGGACCGATACAAGACCATCTTGCCAAATCCCCAGAGCCGTGTCTGTCTAGGCCGGGCACAGAGCCAGGAGGAC	protein tyrosine phosphatase non-receptor type 7
PTPRC	NM_080921.3	CD45	CTAGCAAGTGGTTTGTTCTTAGGGTAACAGAGGAGGAAATTGTTCCTCGTCTGATAAGACAACAGTGGAGAAAGGACGCATGCTGTTTCTTAGGGACACG	protein tyrosine phosphatase receptor type C
PTPRJ	NM_001098503.1		CTGTTCCAGTTTCTGACTTCCGAGTGACAGTGGTCAGCACGACGGAGATCGGCTTAGCATGGAGCAGCCATGATGCAGAATCATTTCAGATGCATATCAC	protein tyrosine phosphatase receptor type J
PTPRK	NM_001135648.1		TGTACTTTTGATGATGGTCCAGGGGCCTGTGATTACCACCAGGATCTGTATGATGACTTTGAATGGGTGCATGTTAGTGCTCAAGAGCCTCATTATCTAC	protein tyrosine phosphatase receptor type K
PTPRS	NM_002850.3		TACAATGGGCTCACACTGGATGTGGATGGCCGTACCACCAAGAAGCTCATCACGCACCTCAAGCCCCACACCTTCTACAACTTTGTGCTGACCAATCGCG	protein tyrosine phosphatase receptor type S
PVRIG	NM_024070.3	poliovirus receptor related immunoglobulin domain containing	GAGGTGTGGGTTCAAGTTCGGATGGAGGCCACCGAGCTCTCGTCCTTCACCATCCGTTGTGGGTTCCTGGGGTCTGGCTCCATCTCCCTGGTGACTGTGA	PVR related immunoglobulin domain containing
PYCR1	NM_006907.2		TGGATGAAATAGGCGCCGACATTGAGGACAGACACATTGTGGTGTCCTGCGCGGCCGGCGTCACCATCAGCTCCATTGAGAAGAAGCTGTCAGCGTTTCG	pyrroline-5-carboxylate reductase 1
PYCR2	NM_001271681.1	pyrroline-5-carboxylate reductase family member 2	TATGCTCTGGCGCGGGGCTTCACGGCCGCAGGCATCCTGTCGGCTCACAAGATAATAGCCAGCTCCCCAGAAATGAACCTGCCCACGGTGTCCGCGCTCA	pyrroline-5-carboxylate reductase 2
RAC1	NM_006908.4	ras-related C3 botulinum toxin substrate 1 (rho family, small GTP binding protein Rac1)	CTGCATCATTTGAAAATGTCCGTGCAAAGTGGTATCCTGAGGTGCGGCACCACTGTCCCAACACTCCCATCATCCTAGTGGGAACTAAACTTGATCTTAG	Rac family small GTPase 1
RAG1	NM_000448.2	recombination activating gene 1	CAGTCTACATTTGTACTCTTTGTGATGCCACCCGTCTGGAAGCCTCTCAAAATCTTGTCTTCCACTCTATAACCAGAAGCCATGCTGAGAACCTGGAACG	recombination activating 1
RARA	NM_001024809.3	retinoic acid receptor, alpha	CCCCAAGATGCTAATGAAGATTACTGACCTGCGAAGCATCAGCGCCAAGGGGGCTGAGCGGGTGATCACGCTGAAGATGGAGATCCCGGGCTCCATGCCG	retinoic acid receptor alpha
RARB	NM_000965.5	retinoic acid receptor, beta	AAAATCACAGATCTCCGTAGCATCAGTGCTAAAGGTGCAGAGCGTGTAATTACCTTGAAAATGGAAATTCCTGGATCAATGCCACCTCTCATTCAAGAAA	retinoic acid receptor beta
RASGRF1	NM_001145648.1	GRF1	CTGGAGATCGCGGAGCAGCTGACCCTGCTAGATCACCTCGTCTTCAAGAAGATTCCTTATGAGGAGTTCTTCGGACAAGGATGGATGAAACTGGAAAAGA	Ras protein specific guanine nucleotide releasing factor 1
RASGRP1	NM_005739.3	RAS guanyl releasing protein 1 (calcium and DAG-regulated)	ACGATCTCATTGACAGCTGCATTCAATCTTTTGATGCAGATGGAAACCTGTGTCGAAGTAACCAACTGTTGCAAGTCATGCTGACCATGCACCGAATTGT	RAS guanyl releasing protein 1
RASGRP3	NM_170672.2	RAS guanyl releasing protein 3 (calcium and DAG-regulated)	ACAAAGTGAACATTGTGAAAATGCACCAGCTCTCCGTTACCCTGAGTGAACTAGTCTCCCTGCAGAATGCCTCTCACCACTTAGAACCCAACATGGATTT	RAS guanyl releasing protein 3
RBL2	NM_005611.3	retinoblastoma-like 2	GAATCTCCACACCACTAACTGGTGTTAGGTACATTAAGGAGAATAGCCCTTGTGTGACTCCAGTTTCTACAGCTACGCATAGCTTGAGTCGTCTTCACAC	RB transcriptional corepressor like 2
RBX1	NM_014248.2		ATTATGGATCTTTGCATAGAATGTCAAGCTAACCAGGCGTCCGCTACTTCAGAAGAGTGTACTGTCGCATGGGGAGTCTGTAACCATGCTTTTCACTTCC	ring-box 1
RELA	NM_021975.4	NFKB3;nuclear factor of kappa light polypeptide gene enhancer in B-cells 3,v-rel avian reticuloendotheliosis viral oncogene homolog A	TCCGCGGGCAGCATCCCAGGCGAGAGGAGCACAGATACCACCAAGACCCACCCCACCATCAAGATCAATGGCTACACAGGACCAGGGACAGTGCGCATCT	RELA proto-oncogene, NF-kB subunit
RELN	NM_005045.2		GGCAACCCCACCTACTACGTTCCGGGACAAGAATACCATGTGACAATTTCAACAAGCACCTTTTTTGACGGCTTGCTGGTGACAGGACTATACACATCTA	reelin
RGS16	NM_002928.2	regulator of G-protein signalling 16,regulator of G-protein signaling 16	CAAGACACGTCTGGGGATCTTTCTTCACAAATCAGAGCTGGGCTGCGATACTGGGAGTACTGGCAAGTTCGAGTGGGGCAGTAAACACAGCAAAGAGAAT	regulator of G protein signaling 16
RGS2	NM_002923.3	G0S8;regulator of G-protein signalling 2, 24kD,regulator of G-protein signalling 2, 24kDa,regulator of G-protein signaling 2, 24kDa,regulator of G-protein signaling 2	GACTTCATAGAAAAGGAAGCTCCAAAAGAGATAAACATAGATTTTCAAACCAAAACTCTGATTGCCCAGAATATACAAGAAGCTACAAGTGGCTGCTTTA	regulator of G protein signaling 2
RHEB	NM_005614.3	RHEB2;Ras homolog enriched in brain 2,Ras homolog enriched in brain	TGGCAAATTGTTGGATATGGTGGGGAAAGTACAAATACCTATTATGTTGGTTGGGAATAAGAAAGACCTGCATATGGAAAGGGTGATCAGTTATGAAGAA	Ras homolog, mTORC1 binding
RICTOR	NM_152756.3	RPTOR independent companion of MTOR, complex 2	ACTCGGAGTCAACCAGCTCTAGACATAATAGTGAAAGTGAATCTGTGCCATCGAGTATGTTCATATTGGAGGATGACCGGTTTGGCAGCAGCTCTACTAG	RPTOR independent companion of MTOR complex 2
RIMKLA	NM_173642.4	FAM80A;family with sequence similarity 80, member A	GCAACTGCTCTCTCGGTGGCGTGGGCGTCAAGTGTCCGCTGACAGAACAAGGCAAGCAGTTGGCTATTCAGGTGTCCAACATCCTAGGCATGGACTTCTG	ribosomal modification protein rimK like family member A
ROCK1	NM_005406.1		TCTTGCTACTCAGTTGGATCTAGCAGAAACAAAAGCTGAGTCTGAGCAGTTGGCGCGAGGCCTTCTGGAAGAACAGTATTTTGAATTGACGCAAGAAAGC	Rho associated coiled-coil containing protein kinase 1
RORA	NM_002943.3	RAR-related orphan receptor A	TCCAGCAGATAACGTGGCAGACCTTTTTACAGGAAGAAATTGAGAACTATCAAAACAAGCAGCGGGAGGTGATGTGGCAATTGTGTGCCATCAAAATTAC	RAR related orphan receptor A
RORg	NM_005060.3	RAR-related orphan receptor C	GGCCCCACAGAGACAGCACCGAGCCTCACGGGAGCTGCTGGCTGCAAAGAAGACCCACACCTCACAAATTGAAGTGATCCCTTGCAAAATCTGTGGGGAC	RAR related orphan receptor C	RORC (NM_001001523) isoform specific
RORgt	NM_001001523.1		GCTAGGTGCAGAGCTTCAGGCTGAGGCGCTGCTGAGAGGGCCTCGCCCCGCCTCTGCCGCCAGCTGCACCCCACTCCTGGACCACCCCCTGCTGAGAAGG	RAR related orphan receptor C t	RORC (NM_001001523) isoform specific
RRAGC	NM_001271851.1	Ras-related GTP binding C	TGAGGTTTTTGAGGTGGGTGTGACTTCTCACAGGAGCTGTGGTCACCAGACTAGTGCCTCCAGTCTGAAAGCGCTGACACACAATGGCACGCCACGAAAC	Ras related GTP binding C
RRAS	NM_006270.3	related RAS viral (r-ras) oncogene homolog	CAGTACATGCGTGCTGGCCACGGCTTCCTGCTGGTGTTCGCCATTAACGACCGGCAGAGTTTCAACGAGGTGGGCAAGCTCTTCACGCAGATTCTGCGGG	RAS related
RSAD2	NM_080657.4		ACCTTATTCTGGATGAATATATGCGCTTTCTGAACTGTAGAAAGGGACGGAAGGACCCTTCCAAGTCCATCCTGGATGTTGGTGTAGAAGAAGCTATAAA	radical S-adenosyl methionine domain containing 2
RXRG	NM_006917.3	retinoid X receptor, gamma	TATGTCATGCTGCTGACAAGCAGCTTTTCACCCTCGTTGAATGGGCCAAGCGTATTCCCCACTTCTCTGACCTCACCTTGGAGGACCAGGTCATTTTGCT	retinoid X receptor gamma	sub-maximal isoform coverage due to non-overlapping transcript variants
S100A12	NM_005621.1	S100 calcium-binding protein A12 (calgranulin C)	AGCTGTCATTGATGAAATATTCCAAGGCCTGGATGCTAATCAAGATGAACAGGTCGACTTTCAAGAATTCATATCCCTGGTAGCCATTGCGCTGAAGGCT	S100 calcium binding protein A12
S1PR1	NM_001400.4	EDG1;endothelial differentiation, sphingolipid G-protein-coupled receptor, 1	GCCTACACAGCTAACCTGCTCTTGTCTGGGGCCACCACCTACAAGCTCACTCCCGCCCAGTGGTTTCTGCGGGAAGGGAGTATGTTTGTGGCCCTGTCAG	sphingosine-1-phosphate receptor 1
SCN2A	NM_021007.2	SCN2A1,SCN2A2;sodium channel, voltage-gated, type II, alpha 2 polypeptide,sodium channel, voltage-gated, type II, alpha 1 polypeptide,sodium channel, voltage-gated, type II, alpha subunit,sodium channel, voltage gated, type II alpha subunit	AAACTGAATGAGAATTCAACTCCAGAGAAAACCGATATGACGCCTTCCACCACGTCTCCACCCTCGTATGATAGTGTGACCAAACCAGAAAAAGAAAAAT	sodium voltage-gated channel alpha subunit 2
SCP2	NM_001007100.2		AGTCGGCCTTCTTTCAAGGCAAATTGAAAATCACTGGCAACATGGGTCTCGCTATGAAGTTACAAAATCTTCAGCTTCAGCCAGGCAACGCTAAGCTCTG	sterol carrier protein 2	sub-maximal isoform coverage due to non-overlapping transcript variants
SEL1L	NM_005065.5	sel-1 suppressor of lin-12-like (C. elegans),SEL1L, ERAD E3 ligase adaptor subunit	GATGTATCAAACTGGAATGAAAATCCTTAATGGAAGCAATAAGAAAAGCCAAAAAAGAGAAGCATATCGGTATCTCCAAAAGGCAGCAAGCATGAACCAT	SEL1L adaptor subunit of ERAD E3 ubiquitin ligase
SELE	NM_000450.2	ELAM1,ELAM;endothelial adhesion molecule 1	AATTCACCTACAAGTCCTCTTGTGCCTTCAGCTGTGAGGAGGGATTTGAATTACATGGATCAACTCAACTTGAGTGCACATCTCAGGGACAATGGACAGA	selectin E
SELL	NM_000655.4	LYAM1,LNHR;lymphocyte adhesion molecule 1	AACCATTTGTGAATCATCTGGAATCTGGTCAAATCCTAGTCCAATATGTCAAAAATTGGACAAAAGTTTCTCAATGATTAAGGAGGGTGATTATAACCCC	selectin L
SEMA4D	NM_001142287.1	SEMAJ,C9orf164;chromosome 9 open reading frame 164,sema domain, immunoglobulin domain (Ig), transmembrane domain (TM) and short cytoplasmic domain, (semaphorin) 4D	AAGTGAACCCATCATCTCCCGAAATTCTTCCCACAGTCCTCTGAGGACAGAATATGCAATCCCTTGGCTGAACGAGCCTAGTTTCGTGTTTGCTGACGTG	semaphorin 4D
SESN1	NM_014454.2		GCAATCACAGTGTGGATGAGATGCCGGTCAACTCAGCAGAAAATGTTTCTGTAAGTGATTCTTTCTTTGAGGTTGAAGCCCTCATGGAAAAGATGAGGCA	sestrin 1
SESN2	NM_031459.4		CTTGCTGAAGACCGGCGAGCACACTTGGTCCCTGGCCGAGCTCATTCAGGCTCTGGTCCTGCTCACCCACTGCCACTCGCTCTCCTCCTTCGTGTTTGGC	sestrin 2
SESN3	NM_001271594.1		CTTGAAAGAAGCCTGAAGGTTTACATTAAGACAGTGACCTGCTATCCTGAGAGAACTACAAAACGCATGTATGATAGTTACTGGCGGCAGTTCAAACACT	sestrin 3
SF3B1	NM_001005526.1	splicing factor 3b, subunit 1, 155kD,splicing factor 3b, subunit 1, 155kDa	AGATATTGAAGCACAGATTCGAGAAATTCAAGGCAAGAAGGCAGCTCTTGATGAAGCTCAAGGAGTGGGCCTCGATTCTACAGGTTATTATGACCAGGAA	splicing factor 3b subunit 1
SFN	NM_006142.3		TGGGCCTGGCCCTGAACTTTTCCGTCTTCCACTACGAGATCGCCAACAGCCCCGAGGAGGCCATCTCTCTGGCCAAGACCACTTTCGACGAGGCCATGGC	stratifin
SFRP1	NM_003012.4		CCCAAGGCACAACGGTGTGTCCTCCCTGTGACAACGAGTTGAAATCTGAGGCCATCATTGAACATCTCTGTGCCAGCGAGTTTGCACTGAGGATGAAAAT	secreted frizzled related protein 1
SFTPA1	NM_005411.5	SFTP1;surfactant, pulmonary-associated protein A1	TCGTGAAGAAGTACAACACATATGCCTATGTAGGCCTGACTGAGGGTCCCAGCCCTGGAGACTTCCGCTACTCAGACGGGACCCCTGTAAACTACACCAA	surfactant protein A1	SFTPA2 (NM_001098668;NM_001320813;NM_001320814)
SH2D1A	NM_002351.4	IMD5,LYP;lymphoproliferative syndrome,SH2 domain protein 1A	GCTGTATCACGGTTACATTTATACATACCGAGTGTCCCAGACAGAAACAGGTTCTTGGAGTGCTGAGACAGCACCTGGGGTACATAAAAGATATTTCCGG	SH2 domain containing 1A
SHC4	NM_203349.2	SHC (Src homology 2 domain containing) family, member 4	AGCAGCCACCAGTAGGTGGTGTTTCAGATATGCGGATCAAAGTTCAAGCCACGGAACAAATGGCTTACTGCCCCATACAGTGTGAAAAGTTGTGCTATTT	SHC adaptor protein 4
SIGLEC1	NM_023068.3	SN;sialoadhesin,sialic acid binding Ig-like lectin 1, sialoadhesin	CAGCCCGAGGACTCTGGTTCCTACAACTTCCGCTTCGAGATCAGTGAGGTCAACCGCTGGTCAGATGTGAAAGGCACCTTGGTCACAGTAACAGAGGAGC	sialic acid binding Ig like lectin 1
SIGLEC5	NM_003830.3	CD33L2;sialic acid binding Ig-like lectin 5	GAGATCGAACCTCGGGACAGGAGTGGTTCCTGCAGCCCTTGGTGGTGCTGGTGTCATGGCCCTGCTCTGTATCTGTCTGTGCCTCATCTTCTTTTTAATA	sialic acid binding Ig like lectin 5
SIGLEC6	NM_001177548.1	CD33L,CD33L1;sialic acid binding Ig-like lectin 6	ATGCCCGGAGGAGGGACAATGCTGCATACTTCTTTCGGTTGAAGTCCAAATGGATGAAATACGGTTATACATCTTCCAAGCTCTCTGTGCGTGTGATGGC	sialic acid binding Ig like lectin 6
SLAMF6	NM_001184714.1		TCCAACGAACAACACTGTGTATGCTTCAGTCACTCATTCAAACAGGGAAACAGAAATCTGGACACCTAGAGAAAATGATACTATCACAATTTACTCCACA	SLAM family member 6
SLC2A12	NM_145176.2	solute carrier family 2 (facilitated glucose transporter), member 12	TTCTATCAACCAGTCCTTGGATGAGTCTGTGATTTATGGACCAGGAAACCTGTCAACCAACAACAATACTCTCAGAGACCACTTCAAAGGGATTTCTTCC	solute carrier family 2 member 12
SLC2A3/14	NM_006931.2	SLC2A3P3;solute carrier family 2 (facilitated glucose transporter), member 3 pseudogene 3,solute carrier family 2 (facilitated glucose transporter), member 14	GTGTTCTATTACTCAACAGGAATCTTCAAGGATGCAGGTGTTCAAGAGCCCATCTATGCCACCATCGGCGCGGGTGTGGTTAATACTATCTTCACTGTAG	solute carrier family 2 member 3/14
SLC2A6	NM_001145099.1	solute carrier family 2 (facilitated glucose transporter), member 6	GGGCGCGGGTCGGGACCCTGCAGAACAAAAGGGTGTTCCTGGCCACCTTCGCCGCAGTGCTCGGCAATTTCAGCTTTGGGTATGCCCTGGTCTACACATC	solute carrier family 2 member 6
SLC7A5	NM_003486.5	solute carrier family 7 (amino acid transporter light chain, L system), member 5	GGATGTGGGGAACATTGTGCTGGCATTATACAGCGGCCTCTTTGCCTATGGAGGATGGAATTACTTGAATTTCGTCACAGAGGAAATGATCAACCCCTAC	solute carrier family 7 member 5
SLC8A1	NM_021097.1	NCX1;solute carrier family 8 (sodium/calcium exchanger), member 1	GAGACCACCAAGACAACTGTGAGGATCTGGAATGAAACAGTTTCTAACCTGACCTTGATGGCCCTGGGATCTTCTGCTCCTGAGATTCTCCTTTCAGTAA	solute carrier family 8 member A1
SMAD2	NM_001003652.3	MADH2;MAD, mothers against decapentaplegic homolog 2 (Drosophila),SMAD, mothers against DPP homolog 2 (Drosophila)	GTATGTGTAAACCCTTACCACTATCAGAGAGTTGAGACACCAGTTTTGCCTCCAGTATTAGTGCCCCGACACACCGAGATCCTAACAGAACTTCCGCCTC	SMAD family member 2
SMAD3	NM_001145104.1	MADH3;MAD, mothers against decapentaplegic homolog 3 (Drosophila),SMAD, mothers against DPP homolog 3 (Drosophila)	AATAACTTGGACCTGCAGCCAGTTACCTACTGCGAGCCGGCCTTCTGGTGCTCCATCTCCTACTACGAGCTGAACCAGCGCGTCGGGGAGACATTCCACG	SMAD family member 3
SMAD4	NM_005359.3	MADH4;MAD, mothers against decapentaplegic homolog 4 (Drosophila),SMAD, mothers against DPP homolog 4 (Drosophila)	AGGTTGCACATAGGCAAAGGTGTGCAGTTGGAATGTAAAGGTGAAGGTGATGTTTGGGTCAGGTGCCTTAGTGACCACGCGGTCTTTGTACAGAGTTACT	SMAD family member 4
SMAD9	NM_001127217.2	MADH6,MADH9;MAD, mothers against decapentaplegic homolog 9 (Drosophila),SMAD, mothers against DPP homolog 9 (Drosophila)	CCAGCACTGGTGCTCGGTCGCCTACTATGAACTGAACAACCGAGTTGGGGAGACATTCCAGGCTTCCTCCCGAAGTGTGCTCATAGATGGGTTCACCGAC	SMAD family member 9
SMARCA4	NM_001128849.1	SNF2L4	GCAGAAGCACCAGGAATACCTCAATAGCATTCTCCAGCATGCCAAGGATTTCAAGGAATATCACAGATCCGTCACAGGCAAAATCCAGAAGCTGACCAAG	SWI/SNF related, matrix associated, actin dependent regulator of chromatin, subfamily a, member 4
SMC3	NM_005445.3	CSPG6;chondroitin sulfate proteoglycan 6 (bamacan)	TGTGACCCGGCTCCATTTTACTTGTTTGATGAAATTGACCAGGCTCTGGATGCTCAGCACAGAAAGGCTGTGTCAGATATGATTATGGAACTTGCTGTAC	structural maintenance of chromosomes 3
SNAI2	NM_003068.3	SLUG;slug homolog, zinc finger protein (chicken),snail homolog 2 (Drosophila),snail family zinc finger 2	GCGTTTTCCAGACCCTGGTTGCTTCAAGGACACATTAGAACTCACACGGGGGAGAAGCCTTTTTCTTGCCCTCACTGCAACAGAGCATTTGCAGACAGGT	snail family transcriptional repressor 2
SOCS1	NM_003745.1		AGATGGCCTCGGGACCCACGAGCATCCGCGTGCACTTTCAGGCCGGCCGCTTTCACCTGGATGGCAGCCGCGAGAGCTTCGACTGCCTCTTCGAGCTGCT	suppressor of cytokine signaling 1
SOCS2	NM_003877.3		GGAACGGCACTGTTCACCTTTATCTGACCAAACCGCTCTACACGTCAGCACCATCTCTGCAGCATCTCTGTAGGCTCACCATTAACAAATGTACCGGTGC	suppressor of cytokine signaling 2
SOCS3	NM_003955.4		AGAGCGGCTTCTACTGGAGCGCAGTGACCGGCGGCGAGGCGAACCTGCTGCTCAGTGCCGAGCCCGCCGGCACCTTTCTGATCCGCGACAGCTCGGACCA	suppressor of cytokine signaling 3
SOS1	NM_005633.2	GINGF;gingival fibromatosis, hereditary, 1,son of sevenless homolog 1 (Drosophila)	TACCGGAGTACACTGGAAAGGATGCTTGATGTAACAATGCTACAGGAAGAGAAAGAGGAGCAGATGAGGCTGCCTAGTGCTGATGTTTATAGATTTGCAG	SOS Ras/Rac guanine nucleotide exchange factor 1
SP100	NM_003113.3	nuclear antigen Sp100	TGGGGATGCTGGAAGGGAGATGCCCTGCCCGTTGCCCTGTGATGAAGAAAGCCCAGAGGCAGAGCTACACAACCATGGAATCCAAATTAATTCCTGTTCT	SP100 nuclear antigen
SPAG9	NM_001130528.2		CTCTCTTTGAAGAACTGTCTTCAGCTGGCTCAGGCCTAATAGGAGATGTGGATGAAGGAGCAGATTTACTAGGAATGGGTCGGGAAGTTGAGAATCTTAT	sperm associated antigen 9
SPIB	NM_003121.4	Spi-B transcription factor (Spi-1/PU.1 related)	CTCGCCCTGGAGGCTGCACAGCTCGACGGGCCACACTTCAGCTGTCTGTACCCAGATGGCGTCTTCTATGACCTGGACAGCTGCAAGCATTCCAGCTACC	Spi-B transcription factor
ST3GAL6	NM_001271148.1	SIAT10;sialyltransferase 10 (alpha-2,3-sialyltransferase VI)	AATACAACTTTTCTGACCTCAAGAGTCCTTTGCACTACTATGGGAATGCCACCATGTCTTTGATGAATAAGAACGCGTATCACAATGTGACTGCAGAGCA	ST3 beta-galactoside alpha-2,3-sialyltransferase 6
STAG2	NM_001042749.1		ATGTCCTCAGAAGGGAGGATTGAGGATCTTAATGAGGGAATGGATTTTGACACCATGGATATAGATTTGCCACCATCAAAGAACAGACGAGAGAGAACAG	stromal antigen 2
STAT1	NM_007315.3	signal transducer and activator of transcription 1, 91kD,signal transducer and activator of transcription 1, 91kDa	TCATTTGCTGTATGCCATCCTCGAGAGCTGTCTAGGTTAACGTTCGCACTCTGTGTATATAACCTCGACAGTCTTGGCACCTAACGTGCTGTGCGTAGCT	signal transducer and activator of transcription 1
STAT3	NM_003150.3	signal transducer and activator of transcription 3 (acute-phase response factor)	AAAGAAGGAGGCGTCACTTTCACTTGGGTGGAGAAGGACATCAGCGGTAAGACCCAGATCCAGTCCGTGGAACCATACACAAAGCAGCAGCTGAACAACA	signal transducer and activator of transcription 3
STAT4	NM_003151.2		AGACAATGGATCAGAGTGACAAGAATAGTGCCATGGTGAATCAGGAAGTTTTGACACTGCAGGAAATGCTTAACAGCCTCGATTTCAAGAGAAAGGAGGC	signal transducer and activator of transcription 4
STAT5A	NM_003152.3	STAT5	ACCATCGCCTGGAAGTTTGACTCCCCGGAACGCAACCTGTGGAACCTGAAACCATTCACCACGCGGGATTTCTCCATCAGGTCCCTGGCTGACCGGCTGG	signal transducer and activator of transcription 5A
STAT5B	NM_012448.3		AAGGAGAAGCCCTTCATCAGATGCAAGCGTTATATGGCCAGCATTTTCCCATTGAGGTGCGGCATTATTTATCCCAGTGGATTGAAAGCCAAGCATGGGA	signal transducer and activator of transcription 5B
STC1	NM_003155.2	STC	AGCATTCGTCAAAGAGAGCTTAAAATGCATCGCCAACGGGGTCACCTCCAAGGTCTTCCTCGCCATTCGGAGGTGCTCCACTTTCCAAAGGATGATTGCT	stanniocalcin 1
STC2	NM_003714.2		AGCACTGTTTGGTCAACGCTGGCGATGTGGGGTGTGGCGTGTTTGAATGTTTCGAGAACAACTCTTGTGAGATTCGGGGCTTACATGGGATTTGCATGAC	stanniocalcin 2
STIM1	NM_003156.4		CTTGACTCGCCATAATCACCTCAAGGACTTCATGCTGGTGGTGTCTATCGTTATTGGTGTGGGCGGCTGCTGGTTTGCCTATATCCAGAACCGTTACTCC	stromal interaction molecule 1
SUMO1	NM_003352.4	UBL1;ubiquitin-like 1 (sentrin),SMT3 suppressor of mif two 3 homolog 1 (yeast),SMT3 suppressor of mif two 3 homolog 1 (S. cerevisiae)	CTGTACAGTGATGATGTTAATGACTTTGAAGCACTGAAAGTTACTGAAGTGCCTTCTGAATCAAGGATTTAATTAAGGCCACAATACCTTTTTAATACTC	small ubiquitin like modifier 1
SYK	NM_003177.5	spleen tyrosine kinase	TCCTACGCCCTGTGCCTGCTGCACGAAGGGAAGGTGCTGCACTATCGCATCGACAAAGACAAGACAGGGAAGCTCTCCATCCCCGAGGGAAAGAAGTTCG	spleen associated tyrosine kinase
TAB2	NM_015093.3	MAP3K7IP2;mitogen-activated protein kinase kinase kinase 7 interacting protein 2,TGF-beta activated kinase 1/MAP3K7 binding protein 2	CATGCGGAATCAGCCCACACTCTTCATATCCACAAACTCTGGAGCATCTGCTGCCTCCAGGAACATGTCTGGGCAAGTGAGCATGGGTCCTGCCTTTATT	TGF-beta activated kinase 1 (MAP3K7) binding protein 2	sub-maximal isoform coverage due to non-overlapping transcript variants
TAF6L	NM_006473.3	TAF6-like RNA polymerase II, p300/CBP-associated factor (PCAF)-associated factor, 65 kD,TAF6-like RNA polymerase II, p300/CBP-associated factor (PCAF)-associated factor, 65kDa	CCAGGACTTGCAGACGAACTCCAAGATTGGGGCACTCCTGCCTTACTTTGTTTATGTGGTCAGTGGGGTGAAATCTGTAAGCCATGACCTGGAGCAACTG	TATA-box binding protein associated factor 6 like
TAPBP	NM_003190.4	TAP binding protein (tapasin)	CATGGGGCCCATGGACCGGAAATGGGACCTTCTGGCTGCCTACAGTTCAACCCTTTCAGGAGGGCACCTATCTGGCCACCATACACCTGCCATACCTGCA	TAP binding protein
TAX1BP1	NM_001206901.1	Tax1 (human T-cell leukemia virus type I) binding protein 1	TGACATCCTTTCAAGAAGTCCCATTGCAGACTTCCAACTTTGCCCATGTCATCTTTCAAAATGTGGCCAAGAGTTACCTTCCTAATGCACACCTGGAATG	Tax1 binding protein 1
TBK1	NM_013254.2	TANK-binding kinase 1	ACCAGTCTTCAGGATATCGACAGCAGATTATCTCCAGGTGGATCACTGGCAGACGCATGGGCACATCAAGAAGGCACTCATCCGAAAGACAGAAATGTAG	TANK binding kinase 1
TBL1XR1	NM_024665.4	transducin (beta)-like 1X-linked receptor 1,transducin beta like 1 X-linked receptor 1	GGGCAAGATGTTCCAAGCAACAAGGATGTCACATCTCTAGATTGGAATAGTGAAGGTACACTTCTAGCAACTGGTTCCTATGATGGGTTTGCCAGAATAT	TBL1X receptor 1
TBX21	NM_013351.1	T-box 21	ACACAGGAGCGCACTGGATGCGCCAGGAAGTTTCATTTGGGAAACTAAAGCTCACAAACAACAAGGGGGCGTCCAACAATGTGACCCAGATGATTGTGCT	T-box transcription factor 21
TCF7	NM_201633.2	transcription factor 7 (T-cell specific, HMG-box)	GGAGGCCAAGAAGCCAACCATCAAGAAGCCCCTCAATGCCTTCATGCTGTACATGAAGGAGATGAGAGCCAAGGTCATTGCAGAGTGCACACTTAAGGAG	transcription factor 7
TCL1A	NM_001098725.1	T cell leukemia/lymphoma 1A	GATGGACGATACCGATCCTCAGACTCCAGTTTCTGGCGCTTAGTGTACCACATCAAGATTGACGGCGTGGAGGACATGCTTCTCGAGCTGCTGCCAGATG	TCL1 family AKT coactivator A
TDRD1	NM_198795.1		GTGATGAGTTTTGTGGTGTGGTTGCCCACATTCAAACACCAGAAGACTTCTTTTGTCAACAACTGCAAAGTGGCCGAAAGCTTGCTGAACTTCAGGCATC	tudor domain containing 1
TELO2	NM_016111.3	TEL2, telomere maintenance 2, homolog (S. cerevisiae)	GAGCCAGCACCCTCAGAGGTTCGACTCGCCGTCCGGGAAGCCATTCATGCCCTCTCGTCTTCGGAGGATGGCGGCCACATCTTCTGCACCCTGGAGTCCC	telomere maintenance 2
TERT	NM_198253.2		TTTGGAAGAACCCCACATTTTTCCTGCGCGTCATCTCTGACACGGCCTCCCTCTGCTACTCCATCCTGAAAGCCAAGAACGCAGGGATGTCGCTGGGGGC	telomerase reverse transcriptase
TGFB1	NM_000660.3	TGFB,DPD1;transforming growth factor, beta 1	TATATGTTCTTCAACACATCAGAGCTCCGAGAAGCGGTACCTGAACCCGTGTTGCTCTCCCGGGCAGAGCTGCGTCTGCTGAGGCTCAAGTTAAAAGTGG	transforming growth factor beta 1
TGFB2	NM_003238.2	transforming growth factor, beta 2	AAGCCAGAGTGCCTGAACAACGGATTGAGCTATATCAGATTCTCAAGTCCAAAGATTTAACATCTCCAACCCAGCGCTACATCGACAGCAAAGTTGTGAA	transforming growth factor beta 2
TICAM1	NM_014261.1	toll-like receptor adaptor molecule 1	CCCCAGTCTCTCCCCTTGCCTATTCTGGAGCCGGTCAAAAACCCCTGCTCTGTCAAAGACCAGACGCCACTCCAACTTTCTGTAGAAGATACCACCTCTC	toll like receptor adaptor molecule 1
TIGIT	NM_173799.2	VSIG9,VSTM3;VSIG9, VSTM3	TGGATCTTAGAAGACTTTTATCCTTCCACCATCTCTCTCAGAGGAATGAGCGGGGAGGTTGGATTTACTGGTGACTGATTTTCTTTCATGGGCCAAGGAA	T cell immunoreceptor with Ig and ITIM domains
TIMP1	NM_003254.2	TIMP,CLGI;tissue inhibitor of metalloproteinase 1 (erythroid potentiating activity, collagenase inhibitor)	CGTGGGGACACCAGAAGTCAACCAGACCACCTTATACCAGCGTTATGAGATCAAGATGACCAAGATGTATAAAGGGTTCCAAGCCTTAGGGGATGCCGCT	TIMP metallopeptidase inhibitor 1
TLE4	NM_007005.3	transducin-like enhancer of split 4 (E(sp1) homolog, Drosophila),transducin like enhancer of split 4	CTTTGGCCTCAAGCCTAAGGACCCCAATGGCAGTACCTTGTCCATATCCAACTCCATTTGGGATTGTGCCCCATGCTGGAATGAACGGAGAGCTGACCAG	TLE family member 4, transcriptional corepressor
TLR1	NM_003263.3	toll-like receptor 1	TCAACCAGGAATTGGAATACTTGGATTTGTCCCACAACAAGTTGGTGAAGATTTCTTGCCACCCTACTGTGAACCTCAAGCACTTGGACCTGTCATTTAA	toll like receptor 1
TLR10	NM_030956.2	toll-like receptor 10	TGGTTGGATGGTCAGATTCATACACCTGTGAATACCCTTTAAACCTAAGGGGAACTAGGTTAAAAGACGTTCATCTCCACGAATTATCTTGCAACACAGC	toll like receptor 10
TLR2	NM_003264.3	toll-like receptor 2	CAATGATGCTGCCATTCTCATTCTTCTGGAGCCCATTGAGAAAAAAGCCATTCCCCAGCGCTTCTGCAAGCTGCGGAAGATAATGAACACCAAGACCTAC	toll like receptor 2
TLR7	NM_016562.3	toll-like receptor 7	TCTTGATATTTCTTGAGAAGCCCTTTCAGAAGTCCAAGTTCCTCCAGCTCCGGAAAAGGCTCTGTGGGAGTTCTGTCCTTGAGTGGCCAACAAACCCGCA	toll like receptor 7
TMED2	NM_006815.3	transmembrane emp24 domain trafficking protein 2	AGAGCCATCAACGACAACACAAACAGCAGAGTGGTCCTTTGGTCCTTCTTTGAAGCTCTTGTTCTAGTTGCCATGACATTGGGACAGATCTACTACCTGA	transmembrane p24 trafficking protein 2
TNF	NM_000594.2	TNFA;tumor necrosis factor (TNF superfamily, member 2)	CTCTGGCCCAGGCAGTCAGATCATCTTCTCGAACCCCGAGTGACAAGCCTGTAGCCCATGTTGTAGCAAACCCTCAAGCTGAGGGGCAGCTCCAGTGGCT	tumor necrosis factor
TNFAIP3	NM_006290.2	tumor necrosis factor, alpha-induced protein 3	CAAAGCCCTCATCGACAGAAACATCCAGGCCACCCTGGAAAGCCAGAAGAAACTCAACTGGTGTCGAGAAGTCCGGAAGCTTGTGGCGCTGAAAACGAAC	TNF alpha induced protein 3
TNFRSF10A	NM_003844.2	tumor necrosis factor receptor superfamily, member 10a	CACAACGAGATTCTGAGCAACGCAGACTCGCTGTCCACTTTCGTCTCTGAGCAGCAAATGGAAAGCCAGGAGCCGGCAGATTTGACAGGTGTCACTGTAC	TNF receptor superfamily member 10a
TNFRSF14	NM_003820.3	tumor necrosis factor receptor superfamily, member 14 (herpesvirus entry mediator),tumor necrosis factor receptor superfamily, member 14	CTGCAGCCCAGGCCACTTCTGCATCGTCCAGGACGGGGACCACTGCGCCGCGTGCCGCGCTTACGCCACCTCCAGCCCGGGCCAGAGGGTGCAGAAGGGA	TNF receptor superfamily member 14
TNFRSF17	NM_001192.2	BCMA;tumor necrosis factor receptor superfamily, member 17	TCTGACCATTGCTTTCCACTCCCAGCTATGGAGGAAGGCGCAACCATTCTTGTCACCACGAAAACGAATGACTATTGCAAGAGCCTGCCAGCTGCTTTGA	TNF receptor superfamily member 17
TNFRSF18	NM_148901.1	tumor necrosis factor receptor superfamily, member 18	GCGCTGCTGCCGCGATTACCCGGGCGAGGAGTGCTGTTCCGAGTGGGACTGCATGTGTGTCCAGCCTGAATTCCACTGCGGAGACCCTTGCTGCACGACC	TNF receptor superfamily member 18
TNFRSF1A	NM_001065.2	TNFR1;tumor necrosis factor receptor superfamily, member 1A	ACGGACTGCAGGGAGTGTGAGAGCGGCTCCTTCACCGCTTCAGAAAACCACCTCAGACACTGCCTCAGCTGCTCCAAATGCCGAAAGGAAATGGGTCAGG	TNF receptor superfamily member 1A
TNFRSF1B	NM_001066.2	TNFR2;tumor necrosis factor receptor superfamily, member 1B	CCCAGCTGAAGGGAGCACTGGCGACTTCGCTCTTCCAGTTGGACTGATTGTGGGTGTGACAGCCTTGGGTCTACTAATAATAGGAGTGGTGAACTGTGTC	TNF receptor superfamily member 1B
TNFRSF4	NM_003327.3	TXGP1L;tumor necrosis factor receptor superfamily, member 4	AGGCGACAACCAGGCCTGCAAGCCCTGGACCAACTGCACCTTGGCTGGGAAGCACACCCTGCAGCCGGCCAGCAATAGCTCGGACGCAATCTGTGAGGAC	TNF receptor superfamily member 4
TNFRSF9	NM_001561.4	ILA;tumor necrosis factor receptor superfamily, member 9	AGATTTGCAGTCCCTGTCCTCCAAATAGTTTCTCCAGCGCAGGTGGACAAAGGACCTGTGACATATGCAGGCAGTGTAAAGGTGTTTTCAGGACCAGGAA	TNF receptor superfamily member 9
TNFSF10	NM_003810.2	tumor necrosis factor (ligand) superfamily, member 10	GGGGGGACCCAGCCTGGGACAGACCTGCGTGCTGATCGTGATCTTCACAGTGCTCCTGCAGTCTCTCTGTGTGGCTGTAACTTACGTGTACTTTACCAAC	TNF superfamily member 10
TNFSF18	NM_005092.2	tumor necrosis factor (ligand) superfamily, member 18	GACTGCTAAGGAGCCCTGTATGGCTAAGTTTGGACCATTACCCTCAAAATGGCAAATGGCATCTTCTGAACCTCCTTGCGTGAATAAGGTGTCTGACTGG	TNF superfamily member 18
TNFSF4	NM_003326.2	TXGP1;tax-transcriptionally activated glycoprotein 1, 34kD,tumor necrosis factor (ligand) superfamily, member 4	GAAGGTCAGGTCTGTCAACTCCTTGATGGTGGCCTCTCTGACTTACAAAGACAAAGTCTACTTGAATGTGACCACTGACAATACCTCCCTGGATGACTTC	TNF superfamily member 4
TNFSF9	NM_003811.3	tumor necrosis factor (ligand) superfamily, member 9	ACGGGGGGCCTGAGCTACAAAGAGGACACGAAGGAGCTGGTGGTGGCCAAGGCTGGAGTCTACTATGTCTTCTTTCAACTAGAGCTGCGGCGCGTGGTGG	TNF superfamily member 9
TOX	NM_014729.2		CACAGTCTCCAATATGCTGGGCCAGGATGGAACACTGCTTTCTAATTCCATTTCTGTGATGCCAGATATACGAAACCCAGAAGGAACTCAGTACAGTTCC	thymocyte selection associated high mobility group box
TOX2	NM_001098798.1	C20orf100;chromosome 20 open reading frame 100	GAAGCCTGTGTCGGCCTACGCACTCTTCTTCAGAGACACTCAGGCCGCCATCAAGGGTCAGAACCCCAGTGCCACTTTCGGTGACGTGTCCAAAATCGTG	TOX high mobility group box family member 2
TOX3	NM_001080430.4	TNRC9;trinucleotide repeat containing 9	AGCAGACCCTGGCGTCGACCAATCTAACATCCTCTCTCCTTCTCAACACTCCACTGTCTCAACATGGAACAGTGTCAGCATCACCTCAGACTCTCCAGCA	TOX high mobility group box family member 3
TOX4	NM_014828.2	C14orf92,KIAA0737;chromosome 14 open reading frame 92,KIAA0737	TGTTGTTAACTCCACCCTTTCATCCTATGTGGCAAACCAGGCATCTTCTGGAGCTGGGGGTCAGCCCAATATCACCAAGTTGATTATTACCAAACAAATG	TOX high mobility group box family member 4
TPP2	NM_003291.2	tripeptidyl peptidase II	AAGAAGCCCAAGAATATGGCTCTTTTGGCACAGCTGAGATGTTGAATTACTCCGTTAATATATACGATGATGGAAACCTGCTCTCCATTGTGACCAGTGG	tripeptidyl peptidase 2
TPSAB1/B2	NM_003294.3		GCAGGTGAAGGTCCCCATAATGGAAAACCACATTTGTGACGCAAAATACCACCTTGGCGCCTACACGGGAGACGACGTCCGCATCGTCCGTGACGACATG	tryptase alpha/beta 1/2
TRAC	ENST00000611116.1		AATCCTCCTCCTGAAAGTGGCCGGGTTTAATCTGCTCATGACGCTGCGGCTGTGGTCCAGCTGAGATCTGCAAGATTGTAAGACAGCCTGTGCTCCCTCG	T cell receptor alpha constant
TRAF2	NM_021138.3		GTGGCCCTTCAACCAGAAGGTGACCTTAATGCTGCTCGACCAGAATAACCGGGAGCACGTGATTGACGCCTTCAGGCCCGACGTGACTTCATCCTCTTTT	TNF receptor associated factor 2
TRAT1	NM_016388.3	TCRIM;TCRIM	GTTAAGGGGAAGCGTAGAAAGCCCAGGAAACAGAATACTCATTTCTCAGACAAGGATGGAGATGAGCAACTACATGCAATAGATGCCAGCGTTTCTAAGA	T cell receptor associated transmembrane adaptor 1
TRBC1/2	ENST00000466254.1		GCTGTCAAGTCCAGTTCTACGGGCTCTCGGAGAATGACGAGTGGACCCAGGATAGGGCCAAACCTGTCACCCAGATCGTCAGCGCCGAGGCCTGGGGTAG	T cell receptor beta constant 1/2
TRDC	ENST00000390477.1		AAAGCAACCTTCAAAGAGCTGCCATAAACCCAAAGCCATAGTTCATACCGAGAAGGTGAACATGATGTCCCTCACAGTGCTTGGGCTACGAATGCTGTTT	T cell receptor delta constant
TRDV1	ENST00000390452.1		ATGCAAAAAGTGGTCGCTATTCTGTCAACTTCAAGAAAGCAGCGAAATCCGTCGCCTTAACCATTTCAGCCTTACAGCTAGAAGATTCAGCAAAGTACTT	T cell receptor delta variable 1
TRDV2	ENST00000390469.1		CCATGCAGAGGATCTCCTCCCTCATCCATCTCTCTCTCTTCTGGGCAGGAGTCATGTCAGCCATTGAGTTGGTGCCTGAACACCAAACAGTGCCTGTGTC	T cell receptor delta variable 2
TRDV3	ENST00000535880.1		GGATAACAGCAGATCAGAAGGTGCAGATTTTACTCAAGGACGGTTTTCTGTGAAACACATTCTGACCCAGAAAGCCTTTCACTTGGTGATCTCTCCAGTA	T cell receptor delta variable 3
TREM2	NM_018965.3	triggering receptor expressed on myeloid cells 2a	CACAGACGATACCCTGGGTGGCACTCTCACCATTACGCTGCGGAATCTACAACCCCATGATGCGGGTCTCTACCAGTGCCAGAGCCTCCATGGCAGTGAG	triggering receptor expressed on myeloid cells 2
TRGC1	ENST00000443402.1	TCRGC1;TCRGC1	TTTAATTGGATGACATCAAATTGAACATCCAAGGTAAGAAACAGCATGGCAATTGGGCTGTGGAATTCTGTATTGGTTGTAAGAATGGTCCAACACCCCA	T cell receptor gamma constant 1
TRGC2	ENST00000436911.1	TCRGC2;TCRGC2	ATCAAGAAATTATCTTTCCTCCAATAAAGACAGATGTCACCACAGTGGATCCCAAATACAATTATTCAAAGGATGCAAATGATGTCATCACAATGGATCC	T cell receptor gamma constant 2
TRGV2	ENST00000426402.1	TCRGV2;TCRGV2	GCGTCTTCAGTACTATGACTCCTACAACTCCAAGGTTGTGTTGGAATCAGGAGTCAGTCCAGGGAAGTATTATACTTACGCAAGCACAAGGAACAACTTG	T cell receptor gamma variable 2
TRGV3/5	ENST00000390346.1	TCRGV5;TCRGV5	TTCTGTACTATGACGTCTCCACCGCAAGGGATGTGTTGGAATCAGGACTCAGTCCAGGAAAGTATTATACTCATACACCCAGGAGGTGGAGCTGGATATT	T cell receptor gamma variable 3/5
TRGV4	ENST00000390345.1	TCRGV4;TCRGV4	CTGAGCTCTCCTGGCCCCTGGCTCTCTTCTGCAGAGGGCCTGCTCTCAGCTGCCACAAGAGGGCGCCGGAGAACGGACCTGAGCAAGAGAGGCAGGAGCT	T cell receptor gamma variable 4
TRGV8	ENST00000390343.1	TCRGV8;TCRGV8	ATGACTCCTACAACTCCAGGGTTGTGTTGGAATCAGGAATCAGTCGAGAAAAGTATCATACTTATGCAAGCACAGGGAAGAGCCTTAAATTTATACTGGA	T cell receptor gamma variable 8
TRGV9	ENST00000444775.1	TCRGV9;TCRGV9	TGGCTATGAGCAGACTTTGTTTGAGATCCCATGTCAGACGTACTTGAAAATGTCCAAGAGTTAGCTGGATATGGGTACAGACAGCTTTCGATTTAACTGA	T cell receptor gamma variable 9
TRIM2	NM_001302694.1	tripartite motif-containing 2	GGATGGCCAGTGAAGGCACCAACATCCCAAGTCCTGTGGTGCGCCAGATTGACAAGCAGTTTCTGATTTGCAGTATATGCCTGGAACGGTACAAGAATCC	tripartite motif containing 2
TRIM29	NM_001330382.1	tripartite motif-containing 29	CGTTGAGAAGATGTGCAAGGCGGACCTGAGCCGTAACTTCATTGAGAGGAACCACATGGAGAACGGTGGTGACCATCGCTATGTGAACAACTACACGAAC	tripartite motif containing 29
TRIM33	NM_015906.3	tripartite motif-containing 33	TTCAGAAGTAGCTCAGGCAGGGAAAGCAGTTGCATTGTACTTTGAAGATAAACTCACAGAGATCTACTCAGACAGGACCTTCGCACCTTTGCCAGAGTTT	tripartite motif containing 33
TRIM35	NM_171982.3	tripartite motif-containing 35	CCAGAGCCAGTCCAGCCCGGCATGCTTATCGATGTCTGCAAGTACCTGGGCTCCCTGCAGTACCGCGTCTGGAAGAAGATGCTTGCATCTGTGGAATCTG	tripartite motif containing 35
TRIM36	NM_001017397.1	tripartite motif-containing 36	GCGGGGAGCTCGGCAAAACTCAGACTAAAAACAGAAAAAGAGAAAAGAAAGGACAAATTCGATACACCCGCGTCGGTCCTCCAGAGTTTGTGAAGGGGTG	tripartite motif containing 36	sub-maximal isoform coverage due to non-overlapping transcript variants
TRIM46	NM_025058.4	tripartite motif-containing 46	GGGCCTTATGTGCCCAGACCACAAGGAAGAGGTGACCCACTACTGCAAGACATGCCAACGCCTGGTATGTCAACTCTGCCGGGTGCGGCGCACCCACAGC	tripartite motif containing 46
TRIM48	NM_024114.3	tripartite motif-containing 48	GCTTGTGAAAATCAGAGAAACCTGAATGTGGAAACCACCAGAATCAGCCACTGGAAGGCTTTTGGAGACATATTATACAGGAGTGAGTCCGTGCTGCTGC	tripartite motif containing 48
TRIM9	NM_015163.5	tripartite motif-containing 9	AGGTCTCATGGAGTACTGCTTGGAGGTGATTAAGGAAAATGATCCTAGTGGTTTTTTGCAGATTTCTGACGCCCTCATAAGAAGAGTGCACCTGACTGAG	tripartite motif containing 9
TRPC1	NM_003304.4	transient receptor potential cation channel, subfamily C, member 1	AGAGTTTGTCTCCCAGTCTAACTGCCAGCAGTTCCTGAACACTGTTTGGTTTGGACAGATGTCGGGTTACCGACGCAAGCCCACCTGTAAGAAGATAATG	transient receptor potential cation channel subfamily C member 1
TRPC6	NM_004621.5	FSGS2;focal segmental glomerulosclerosis 2,transient receptor potential cation channel, subfamily C, member 6	AGCAACCAGCCCTAGCCAGTCTGAACTCCAGCAAGATGATTTTTATGCCTATGATGAAGATGGGACACGGTTCTCCCATGATGTGACTCCAATCATTCTG	transient receptor potential cation channel subfamily C member 6
TRPM7	NM_017672.4	transient receptor potential cation channel, subfamily M, member 7	TATATAATAGTCTTGGTGGAAATAATCGGAGGTCTGGCCGAAATACCTCCAGCAGCACTCCTCAGTTGCGAAAGAGTCATGAATCTTTTGGCAATAGGGC	transient receptor potential cation channel subfamily M member 7
TSLP	NM_033035.4		CCACATTGCCTTACTGAAATCCAGAGCCTAACCTTCAATCCCACCGCCGGCTGCGCGTCGCTCGCCAAAGAAATGTTCGCCATGAAAACTAAGGCTGCCT	thymic stromal lymphopoietin
TTK	NM_003318.3		AACCAGAGGTTCCAGAGAGTAACCAGAAACAGTGGCAATCTAAGAGAAAGTCAGAGTGTATTAACCAGAATCCTGCTGCATCTTCAAATCACTGGCAGAT	TTK protein kinase
TUSC2	NM_007275.2	PDAP2;PDGFA associated protein 2,tumor suppressor candidate 2	GCCGCGGCTCTATGTTCTATGATGAGGATGGGGATCTGGCTCACGAGTTCTATGAGGAGACAATCGTCACCAAGAACGGGCAGAAGCGGGCCAAGCTGAG	tumor suppressor 2, mitochondrial calcium regulator
TWIST1	NM_000474.3	ACS3,BPES3,TWIST,CRS;blepharophimosis, epicanthus inversus and ptosis 3,acrocephalosyndactyly 3,twist homolog 1 (Drosophila),twist basic helix-loop-helix transcription factor 1,craniosynostosis	CGCGCGGGGGAAGCTGGCGGGCTGAGGCGCCCCGCTCTTCTCCTCTGCCCCGGGCCCGCGAGGCCACGCGTCGCCGCTCGAGAGATGATGCAGGACGTGT	twist family bHLH transcription factor 1
TYK2	NM_003331.4		GGCTGCTTGCTGAGGGCCGGGGATGACTGCTTCTCTCTGCGTCGCTGTTGCCTGCCCCAACCAGGAGAAACCTCCAATCTCATCATCATGCGGGGGGCTC	tyrosine kinase 2
TYROBP	NM_003332.3	PLOSL;polycystic lipomembranous osteodysplasia with sclerosing leukoencephalopathy,TYRO protein tyrosine kinase binding protein	TACGGTGAGCCCGGGCGTGCTGGCAGGGATCGTGATGGGAGACCTGGTGCTGACAGTGCTCATTGCCCTGGCCGTGTACTTCCTGGGCCGGCTGGTCCCT	transmembrane immune signaling adaptor TYROBP
UBE2D1	NM_003338.4	SFT;stimulator of Fe transport,ubiquitin-conjugating enzyme E2D 1 (UBC4/5 homolog, yeast),ubiquitin-conjugating enzyme E2D 1	TACTTTGTGATCCTAATCCAGATGACCCCTTAGTACCAGATATTGCACAAATCTATAAATCAGACAAAGAAAAATACAACAGACATGCAAGAGAATGGAC	ubiquitin conjugating enzyme E2 D1
UBE2I	NM_194260.2	ubiquitin-conjugating enzyme E2I (homologous to yeast UBC9),ubiquitin-conjugating enzyme E2I (UBC9 homolog, yeast),ubiquitin-conjugating enzyme E2I	CGCCCAGGAGAGGAAAGCATGGAGGAAAGACCACCCATTTGGTTTCGTGGCTGTCCCAACAAAAAATCCCGATGGCACGATGAACCTCATGAACTGGGAG	ubiquitin conjugating enzyme E2 I
UCP1	NM_021833.4	UCP;uncoupling protein 1 (mitochondrial, proton carrier)	AATGCGTACAGAATAATAGCAACAACCGAAGGCTTGACGGGTCTTTGGAAAGGGACTACTCCCAATCTGATGAGAAGTGTCATCATCAATTGTACAGAGC	uncoupling protein 1
UHRF1	NM_001290050.1		AGACTGACAGCAGGCCAGCCGATGAGGACATGTGGGATGAGACGGAATTGGGGCTGTACAAGGTCAATGAGTACGTCGATGCTCGGGACACGAACATGGG	ubiquitin like with PHD and ring finger domains 1
ULBP2	NM_025217.3		GGTCCCGGGCTGGGCGAGCCGACCCTCACTCTCTTTGCTATGACATCACCGTCATCCCTAAGTTCAGACCTGGACCACGGTGGTGTGCGGTTCAAGGCCA	UL16 binding protein 2	RAET1L (NM_130900)
ULBP3	NM_024518.1		CCGCGCCTCGCGATTCTTCCGTACCTGCTATTCGACTGGTCCGGGACGGGGCGGGCCGACGCTCACTCTCTCTGGTATAACTTCACCATCATTCATTTGC	UL16 binding protein 3
USP15	NM_001252078.1	ubiquitin specific protease 15	GGGACACCTGGTACCTAGTCGATAGTCGCTGGTTCAAACAGTGGAAAAAATATGTTGGCTTTGACAGTTGGGACAAATACCAGATGGGAGATCAAAATGT	ubiquitin specific peptidase 15
VAV2	NM_001134398.1	vav 2 oncogene,vav 2 guanine nucleotide exchange factor	CACAGTTTCCAGATGTACACGTTTGACAAGACCACCAACTGCAAAGCCTGCAAAATGTTCCTCAGGGGCACCTTCTACCAGGGATACATGTGTACCAAGT	vav guanine nucleotide exchange factor 2
VAV3	NM_001079874.1	vav 3 oncogene,vav 3 guanine nucleotide exchange factor	GCAGTCAAGCCTTGCCCATGTGTGCCCAAACCAGTAGATTATTCTTGCCAACCCTGGTATGCTGGAGCAATGGAAAGATTGCAAGCAGAGACCGAACTTA	vav guanine nucleotide exchange factor 3
VCAM1	NM_001199834.1		CCTTGGAGCCTCAAATATACTTTGGATAATGTTTGCAGCTTCTCAAGCTTTTAAAATCGAGACCACCCCAGAATCTAGATATCTTGCTCAGATTGGTGAC	vascular cell adhesion molecule 1
VDAC1	NM_003374.3		CAAGTATCAGATTGACCCTGACGCCTGCTTCTCGGCTAAAGTGAACAACTCCAGCCTGATAGGTTTAGGATACACTCAGACTCTAAAGCCAGGTATTAAA	voltage dependent anion channel 1
VEGFA	NM_001025366.1	VEGF;vascular endothelial growth factor	GAGTCCAACATCACCATGCAGATTATGCGGATCAAACCTCACCAAGGCCAGCACATAGGAGAGATGAGCTTCCTACAGCACAACAAATGTGAATGCAGAC	vascular endothelial growth factor A
VSIR	NM_022153.1	C10orf54;chromosome 10 open reading frame 54	ATCCCTGCTCTTCGCTCTCTTCCTGGCTGCGTCCCTAGGTCCGGTGGCAGCCTTCAAGGTCGCCACGCCGTATTCCCTGTATGTCTGTCCCGAGGGGCAG	V-set immunoregulatory receptor
VTCN1	NM_001253849.1		AATGACATTGCCAAAGCAACAGGGGATATCAAAGTGACAGAATCGGAGATCAAAAGGCGGAGTCACCTACAGCTGCTAAACTCAAAGGCTTCTCTGTGTG	V-set domain containing T cell activation inhibitor 1
WNT11	NM_004626.2	wingless-type MMTV integration site family, member 11	CCTGACTTCTGCATGAAGAATGAGAAGGTGGGCTCCCACGGGACACAAGACAGGCAGTGCAACAAGACATCCAACGGAAGCGACAGCTGCGACCTTATGT	Wnt family member 11
WNT2	NM_003391.2	INT1L1;wingless-type MMTV integration site family member 2	TTCAGGAAAACGGGCGATTATCTCTGGAGGAAGTACAATGGGGCCATCCAGGTGGTCATGAACCAGGATGGCACAGGTTTCACTGTGGCTAACGAGAGGT	Wnt family member 2
WNT3	NM_030753.4	INT4;wingless-type MMTV integration site family, member 3	GCGCGCGAGAACAGGCCGGACGCGCGCTCGGCCATGAACAAGCACAACAACGAGGCGGGCCGCACGACTATCCTGGACCACATGCACCTCAAATGCAAGT	Wnt family member 3
WNT3A	NM_033131.3	wingless-type MMTV integration site family, member 3A	CTACCAGGGAGTCGGCCTTTGTCCACGCCATTGCCTCAGCCGGTGTGGCCTTTGCAGTGACACGCTCATGTGCAGAAGGCACGGCCGCCATCTGTGGCTG	Wnt family member 3A
WNT4	NM_030761.5	wingless-type MMTV integration site family, member 4	GGGCCTGATCCAGAGGCAGGTGCAGATGTGCAAGCGGAACCTGGAAGTCATGGACTCGGTGCGCCGCGGTGCCCAGCTGGCCATTGAGGAGTGCCAGTAC	Wnt family member 4
WNT6	NM_006522.3	wingless-type MMTV integration site family, member 6	ACCGCCAGGAGAGCGTGCAGCTCGAAGAGAACTGCCTGTGCCGCTTCCACTGGTGCTGCGTAGTACAGTGCCACCGCTGCCGTGTGCGCAAGGAGCTCAG	Wnt family member 6
XAF1	NM_199139.2		GGCTTACTGCCTGCGGTTCCTGGTCCTGTGTCCGGAGTGTGAGGAGCCTGTCCCCAAGGAAACCATGGAGGAGCACTGCAAGCTTGAGCACCAGCAGGCC	XIAP associated factor 1
XCL1/2	NM_002995.2	SCYC2;small inducible cytokine subfamily C, member 2,chemokine (C motif) ligand 2	CCTCACTACCCAGCGACTGCCGGTTAGCAGAATCAAGACCTACACCATCACGGAAGGCTCCTTGAGAGCAGTAATTTTTATTACCAAACGTGGCCTAAAA	X-C motif chemokine ligand 1/2
XIAP	NM_001167.3	API3,BIRC4;baculoviral IAP repeat-containing 4,X-linked inhibitor of apoptosis, E3 ubiquitin protein ligase	GAGCAACTATAAATCACTTGAGGTTCTGGTTGCAGATCTAGTGAATGCTCAGAAAGACAGTATGCAAGATGAGTCAAGTCAGACTTCATTACAGAAAGAG	X-linked inhibitor of apoptosis
YES1	NM_005433.3	v-yes-1 Yamaguchi sarcoma viral oncogene homolog 1	ATACAGACCTGAAAATACTCCAGAGCCTGTCAGTACAAGTGTGAGCCATTATGGAGCAGAACCCACTACAGTGTCACCATGTCCGTCATCTTCAGCAAAG	YES proto-oncogene 1, Src family tyrosine kinase
YWHAZ	NM_001135699.1	YWHAD;tyrosine 3-monooxygenase/tryptophan 5-monooxygenase activation protein, delta polypeptide,tyrosine 3-monooxygenase/tryptophan 5-monooxygenase activation protein, zeta polypeptide	ATGAAAGGAGATTACTACCGTTACTTGGCTGAGGTTGCCGCTGGTGATGACAAGAAAGGGATTGTCGATCAGTCACAACAAGCATACCAAGAAGCTTTTG	tyrosine 3-monooxygenase/tryptophan 5-monooxygenase activation protein zeta
YY1	NM_003403.3		GACCCTGGAGGGCGAGTTCTCGGTCACCATGTGGTCCTCAGATGAAAAAAAAGATATTGACCATGAGACAGTGGTTGAAGAACAGATCATTGGAGAGAAC	YY1 transcription factor
ZAP70	NM_001079.3	SRK;SRK	GGAGCTCAAGGACAAGAAGCTCTTCCTGAAGCGCGATAACCTCCTCATAGCTGACATTGAACTTGGCTGCGGCAACTTTGGCTCAGTGCGCCAGGGCGTG	zeta chain of T cell receptor associated protein kinase 70
ZBTB16	NM_006006.4	ZNF145;zinc finger protein 145 (Kruppel-like, expressed in promyelocytic leukemia)	CATGGTGGACCAGAGCCCTTCAGTCTCCACTTCATTTGGTCTTTCAGCCATGAGTCCCACCAAGGCTGCAGTGGACAGTTTGATGACCATAGGACAGTCT	zinc finger and BTB domain containing 16
ZFP36L2	NM_006887.4	BRF2;butyrate response factor 2 (EGF-response factor 2),zinc finger protein 36, C3H type-like 2	CGGCGGCCGGCGGTCCGACCTCCTACGGCACCCTTAAGGAGCCGTCGGGGGGCGGCGGCACAGCCCTGCTCAACAAGGAGAACAAATTCCGGGACCGCTC	ZFP36 ring finger protein like 2
ZNF683	NM_001114759.1		ATCTTATGGCGGTGGCATCTGAGAAACACATGGGCTATGACATAGATGAGGTCAAAGTGTCCTCGACATCCCAGGGGAAAGCAAGAGCAGTGAGCCTGAG	zinc finger protein 683
Internal Reference Genes
ABCF1	NM_001090.2	ABC50;ATP-binding cassette, sub-family F (GCN20), member 1;EST123147	TCCCGCCAAGCCATGTTAGAAAATGCATCTGACATCAAGCTGGAGAAGTTCAGCATCTCCGCTCATGGCAAGGAGCTGTTCGTCAATGCAGACCTGTACA	ATP binding cassette subfamily F member 1
G6PD	NM_000402.4	G6PD1	ACATCGCCTGCGTTATCCTCACCTTCAAGGAGCCCTTTGGCACTGAGGGTCGCGGGGGCTATTTCGATGAATTTGGGATCATCCGGGACGTGATGCAGAA	glucose-6-phosphate dehydrogenase
NRDE2	NM_017970.3	C14orf102;chromosome 14 open reading frame 102;FLJ14051	TGGAGGTCCTATGTACAGATTCAGAATAAGTCCCACAGTGCCAGCAAAACCAGGAGATTTTTTGACACAATCACCAGGTCTGCCAAACCCTTGGAGCCTT	NRDE-2, necessary for RNA interference, domain containing
OAZ1	NM_004152.2	OAZ;AZI,MGC138338,AZ1	GGTGGGCGAGGGAATAGTCAGAGGGATCACAATCTTTCAGCTAACTTATTCTACTCCGATGATCGGCTGAATGTAACAGAGGAACTAACGTCCAACGACA	ornithine decarboxylase antizyme 1
PGK1	NM_000291.2		GCAAGAAGTATGCTGAGGCTGTCACTCGGGCTAAGCAGATTGTGTGGAATGGTCCTGTGGGGGTATTTGAATGGGAAGCTTTTGCCCGGGGAACCAAAGC	phosphoglycerate kinase 1
POLR2A	NM_000937.2	POLR2;polymerase (RNA) II (DNA directed) polypeptide A, 220kDa;POLRA,RPB1	TTCCAAGAAGCCAAAGACTCCTTCGCTTACTGTCTTCCTGTTGGGCCAGTCCGCTCGAGATGCTGAGAGAGCCAAGGATATTCTGTGCCGTCTGGAGCAT	RNA polymerase II subunit A
PPIA	NM_021130.4	CYPA	AGTGGTTGGATGGCAAGCATGTGGTGTTTGGCAAAGTGAAAGAAGGCATGAATATTGTGGAGGCCATGGAGCGCTTTGGGTCCAGGAATGGCAAGACCAG	peptidylprolyl isomerase A
SDHA	NM_004168.3	SDH2;succinate dehydrogenase complex, subunit A, flavoprotein (Fp),succinate dehydrogenase complex subunit A, flavoprotein (Fp);FP,SDHF	AGGGGCAGGCTTGCGAGCTGCATTTGGCCTTTCTGAGGCAGGGTTTAATACAGCATGTGTTACCAAGCTGTTTCCTACCAGGTCACACACTGTTGCAGCA	succinate dehydrogenase complex flavoprotein subunit A
STK11IP	NM_052902.2	LIP1,KIAA1898,LKB1IP,STK11IP1	GCTCTGCTTTCTGCCAACTTCAGCTACAATGCACTGACCGCCTTAGACAGCTCCCTGCGCCTCTTGTCAGCTCTGCGTTTCTTGAACCTAAGCCACAATC	serine/threonine kinase 11 interacting protein
TBC1D10B	NM_015527.3	TBC1 domain family, member 10B;DKFZP434P1750,Rab27A-GAPbeta,FLJ13130,EPI64B	GCGTTGGCCTGGGGTGGGGGTGCTCGCTTTGTCTTCTGTCCTTTGGTTCTCCTTCCATAATGCTCCTGTACCCAGTTTATTTAAGGGGACATGCACTGGA	TBC1 domain family member 10B
TBP	NM_001172085.1	GTF2D1,SCA17;TFIID	ACAGTGAATCTTGGTTGTAAACTTGACCTAAAGACCATTGCACTTCGTGCCCGAAACGCCGAATATAATCCCAAGCGGTTTGCTGCGGTAATCATGAGGA	TATA-box binding protein
UBB	NM_018955.3	MGC8385,FLJ25987	ACCTGGTCCTGCGCCTGAGGGGTGGCTGTTAATTCTTCAGTCATGGCATTCGCAGTGCCCAGTGATGGCATTACTCTGCACTATAGCCATTTGCCCCAAC	ubiquitin B
© 2020 NanoString Technologies, all rights reserved					LBL-10807-01

## Sheet: T2 Functional Themes
Supplementary Material 1: Table 2 Immune Exhaustion Panel Functional Themes
nCounter® Immune Exhaustion Panel - Functional Themes
Gene	Epigenetics	Immune Activation	Immune Checkpoints	Immune Status	Immune Suppression	Microenvironment & Metabolism
ABCF1	-	-	-	-	-	-
ACACA	-	-	-	-	-	+
ACADL	-	-	-	-	-	+
ACADVL	-	-	-	-	-	+
ACAT2	-	-	-	-	-	+
ACOT1/2	-	-	-	-	-	+
ACSL3	-	-	-	-	-	+
ACSL4	-	-	-	-	-	+
ACSL6	-	-	-	-	-	+
ADH1A/B/C	-	-	-	-	-	+
ADH6	-	-	-	-	-	+
ADORA2A	-	-	+	-	+	-
ADORA2B	-	-	-	-	+	-
AHR	-	-	-	+	+	-
AIFM1	-	+	-	-	-	-
AK4	-	-	-	-	-	+
AKT1	-	+	-	-	-	-
AKT2	-	+	-	-	-	-
AKT3	-	+	-	-	-	-
ALDH1A1	-	-	-	-	+	-
ALDH1A3	-	-	-	-	+	+
ALDH1B1	-	-	-	-	-	+
ALDH3A1	-	-	-	-	-	+
ALDH3B2	-	-	-	-	-	+
ALDOA	-	-	-	-	-	+
ALDOB	-	-	-	-	-	+
ALOX5	-	+	-	-	-	-
ANAPC4	-	+	-	+	-	-
ANGPT1	-	+	-	-	-	+
APH1A	-	-	-	-	+	-
APOB	-	+	-	-	-	-
APOC3	-	-	-	-	-	+
AQP1	-	-	-	-	-	+
AQP7	-	-	-	-	-	+
ARG1	-	-	-	-	+	-
ASB4	-	+	-	-	-	-
ATF4	-	+	-	-	-	-
ATM	+	+	-	+	-	-
ATP6V1G3	-	+	-	-	-	-
ATP7A	-	-	-	-	-	+
ATR	-	+	-	+	-	-
B4GALT1	-	-	-	-	+	-
BAK1	-	+	-	-	-	-
BATF	-	+	-	+	-	-
BAX	-	+	-	-	-	-
BCL2	-	+	-	-	-	-
BCL2L1	-	+	-	-	-	-
BCL6	+	-	-	-	-	-
BID	-	+	-	-	-	-
BLK	-	+	-	-	-	-
BMP2	-	-	-	-	+	-
BMP8A/B	-	-	-	-	+	-
BPI	-	+	-	-	-	-
BRWD1	-	+	-	-	-	-
BST2	-	+	-	-	-	-
BTK	-	+	-	-	-	-
BTLA	-	-	+	-	-	-
BTRC	-	+	-	+	-	-
CACNB2	-	+	-	-	-	-
CACNB4	-	+	-	-	-	-
CALM1	-	+	-	+	-	-
CAMK2D	+	+	-	-	-	+
CARD11	-	+	-	-	-	-
CARD16	-	-	-	-	-	+
CASP3	-	+	-	+	-	-
CASP8	-	+	-	-	-	-
CASP9	-	+	-	-	-	-
CBL	-	+	-	-	+	-
CBLB	-	+	-	-	-	-
CCL13	-	+	-	-	-	-
CCL2	-	+	-	-	+	-
CCL20	-	+	-	-	+	-
CCL21	-	+	-	-	-	-
CCL22	-	+	-	-	+	-
CCL3/L1	-	+	-	+	+	-
CCL4/L1	-	+	-	-	+	-
CCL5	-	+	-	-	+	-
CCNA1	-	+	-	+	-	-
CCNB1	+	+	-	+	-	-
CCNB3	-	+	-	+	-	-
CCNC	-	-	-	-	+	-
CCNT1	-	-	-	-	+	-
CCNT2	-	-	-	-	+	-
CCR1	-	+	-	-	+	-
CCR2	-	+	-	-	+	-
CCR5	-	+	-	-	+	-
CCR7	-	+	-	+	-	-
CD101	-	+	-	-	-	-
CD14	-	+	-	-	+	-
CD160	-	+	-	+	-	-
CD163	-	-	-	-	+	-
CD180	-	+	-	-	-	-
CD19	-	+	-	-	-	-
CD200R1	-	-	+	-	-	-
CD209	-	-	-	-	+	-
CD22	-	+	-	+	-	-
CD226	-	+	-	+	-	-
CD244	-	+	-	+	-	-
CD27	-	+	+	+	-	-
CD274	-	-	+	-	-	-
CD276	-	-	+	-	-	-
CD28	-	+	+	-	-	-
CD33	-	+	-	-	+	-
CD38	-	-	-	-	+	-
CD3D	-	+	+	-	-	-
CD3E	-	+	+	-	-	-
CD3G	-	+	+	-	-	-
CD4	-	+	+	-	-	-
CD40	-	+	+	-	-	-
CD40LG	-	+	+	-	-	-
CD45R0	-	+	-	-	-	-
CD45RA	-	+	-	+	-	-
CD48	-	+	-	-	-	-
CD5	-	+	-	-	-	-
CD6	-	+	-	-	-	-
CD68	-	-	-	-	+	-
CD69	-	+	-	-	-	-
CD70	-	-	+	-	-	-
CD72	-	+	-	+	-	-
CD79B	-	+	-	-	-	-
CD80	-	+	+	-	+	-
CD84	-	-	-	-	+	-
CD86	-	+	+	+	+	-
CD8A	-	+	-	-	-	-
CD8B	-	+	-	-	-	-
CD96	-	+	-	+	-	-
CDC14B	-	+	-	-	-	-
CDC16	-	+	-	+	-	-
CDC20	-	+	-	-	-	-
CDC25A	-	+	-	+	-	-
CDC42	-	+	-	-	-	-
CDH1	-	-	+	-	-	-
CDKN1C	-	+	-	-	-	-
CDKN2C	-	+	-	+	-	-
CDY2A	+	-	-	-	-	-
CEACAM1	-	+	-	-	-	-
CEACAM3	-	-	-	-	-	-
CEBPB	-	+	-	+	-	-
CEBPD	-	+	-	-	-	-
CER1	-	-	-	-	+	-
CFLAR	-	+	-	-	-	+
CHEK1	+	+	-	+	-	-
CHRD	-	-	-	-	+	-
CHRDL1	-	-	-	-	+	-
CHUK	-	+	-	-	-	-
CIITA	-	+	-	-	-	-
CISH	-	+	-	-	-	-
CLCA1	-	-	-	-	-	+
CLCF1	-	+	-	-	-	-
CMKLR1	-	+	-	-	-	-
CMV UL83	-	-	-	-	-	-
CNTF	-	+	-	-	-	-
CPA3	-	-	-	-	+	-
CPA4	+	-	-	-	-	-
CPT1C	-	-	-	-	-	+
CR2	-	+	-	+	-	-
CREB3L2	-	+	-	-	-	-
CREB5	-	+	-	-	-	-
CREBBP	+	+	-	-	+	+
CRLF1	-	+	-	-	-	-
CRLF2	-	+	-	-	-	-
CRTAM	-	+	-	-	-	-
CSF1	-	+	-	-	+	-
CSF1R	-	+	-	-	-	-
CSF2	-	+	-	-	+	-
CSF3	-	+	-	-	+	-
CSF3R	-	+	-	-	-	-
CSH2/GH2	-	+	-	-	-	-
CTBP2	-	-	-	-	+	-
CTF1	-	+	-	-	-	-
CTLA4	-	+	+	+	-	-
CTSW	-	+	-	-	-	-
CUL1	-	+	-	-	+	-
CUL2	-	+	-	-	-	+
CXCL1/2/3	-	+	-	-	-	-
CXCL11	-	+	-	-	-	-
CXCL8	-	+	-	+	+	-
CXCL9	-	+	-	-	-	-
CXCR3	-	+	-	+	-	-
CXCR6	-	+	-	-	-	-
CYLD	-	+	-	-	-	-
CYP26A1	-	-	-	-	+	-
CYP26C1	-	-	-	-	+	-
CYP4A11/22	-	-	-	-	-	+
CYP7A1	-	-	-	-	-	+
CYP8B1	-	-	-	-	-	+
DAPP1	-	+	-	-	-	-
DCN	-	-	-	-	+	-
DCTN6	-	+	-	-	-	-
DGKA	-	-	-	+	-	-
DGKZ	-	-	-	+	-	-
DHRS3	-	-	-	-	+	-
DIABLO	-	+	-	-	-	-
DLD	-	-	-	-	+	+
DLL3	-	-	-	-	+	-
DLL4	-	-	-	-	+	-
DNM1L	-	+	-	-	-	-
DNMT3A	+	-	-	-	-	+
DNMT3L	+	-	-	-	-	-
DRAP1	-	-	-	-	+	-
DTX4	-	-	-	-	+	-
DUSP1	-	+	-	-	-	-
DUSP9	-	+	-	-	-	-
DVL1	-	+	-	-	+	-
DYDC1	+	-	-	-	-	-
E2F1	-	+	-	+	+	+
E2F2	-	+	-	+	-	-
E2F5	-	+	-	+	+	-
EBV LMP2	-	-	-	-	-	-
ECHS1	-	-	-	-	-	+
EFNA1	-	+	-	-	-	-
EGF	-	+	-	-	-	+
EGFR	-	+	-	-	-	+
EHHADH	-	-	-	-	-	+
EIF4B	-	+	-	-	-	-
ELOVL2	-	-	-	-	-	+
ELOVL3	-	-	-	-	-	+
ELOVL4	-	-	-	-	-	+
ELOVL7	-	-	-	-	-	+
ENTPD1	-	-	-	-	+	-
ENTPD2	-	-	-	-	+	-
EOMES	-	-	-	+	-	-
EYA1	+	-	-	-	-	-
EYA4	+	-	-	-	-	-
FABP1	-	-	-	-	-	+
FABP4	-	-	-	-	-	+
FADD	-	+	-	-	-	-
FAM30A	-	-	-	-	-	-
FAS	-	+	-	-	-	-
FASLG	-	+	-	+	-	-
FBLL1	+	-	-	-	-	-
FBP2	-	-	-	-	-	+
FBXW4	-	+	-	-	-	-
FCAR	-	-	-	-	-	-
FCER1G	-	+	-	-	-	-
FCER2	-	+	-	-	+	-
FCGR1A/B	-	+	-	-	-	-
FCGR2B	-	+	-	+	-	-
FCGR3A/B	-	+	-	-	-	-
FCRL2	-	-	-	-	-	-
FCRL4	-	-	-	+	-	-
FGA	-	+	-	-	-	-
FGF10	-	+	-	-	-	-
FGF18	-	+	-	-	-	-
FGF19	-	+	-	-	-	-
FGF2	-	+	-	-	-	-
FGF22	-	+	-	-	-	-
FOS	-	+	-	-	-	-
FOXO1	-	+	-	+	-	-
FOXO3	-	+	-	+	-	+
FOXP3	+	-	-	-	-	-
FPR1	-	-	-	-	+	-
FUT4	-	-	-	-	+	-
FYN	-	+	+	-	-	-
FZD2	-	+	-	-	-	-
FZD7	-	+	-	-	-	-
G6PD	-	-	-	-	-	-
GADD45A	-	+	-	+	-	-
GAPDHS	-	-	-	-	-	+
GATA3	+	+	-	-	-	-
GATA6	-	-	-	-	-	+
GBP2	-	+	-	-	-	-
GBP3	-	+	-	+	-	-
GCKR	-	-	-	-	-	+
GDF6	-	-	-	-	+	-
GHR	-	+	-	-	-	-
GK	-	-	-	-	-	+
GLS	-	-	-	-	-	+
GLS2	-	-	-	-	-	+
GLUD1/2	-	-	-	-	-	+
GNG12	-	+	-	-	-	-
GNLY	-	+	-	-	-	-
GOT2	-	-	-	-	-	+
GRAP2	-	+	-	-	-	-
GRB10	-	+	-	-	-	-
GRB2	-	+	-	-	-	-
GREM2	-	-	-	-	+	-
GSK3B	+	+	-	-	-	-
GYS2	-	+	-	-	-	-
GZMA	-	+	-	-	-	-
GZMB	-	+	-	-	+	-
GZMH	-	+	-	-	-	-
GZMK	-	+	-	-	-	-
GZMM	-	+	-	-	-	-
HADHB	-	-	-	-	-	+
HAVCR2	-	+	+	+	-	-
HCST	-	+	-	-	-	-
HDAC7	+	-	-	-	+	-
HDAC9	+	-	-	-	+	-
HDC	-	-	-	-	-	-
HEY1	-	-	-	-	+	-
HEY2	-	-	-	-	+	-
HGF	-	+	-	-	-	-
HIPK1	-	-	-	+	-	-
HLA-DPA1	-	+	+	-	-	-
HLA-DPB1	-	+	+	-	-	-
HLA-DQA1	-	+	+	-	-	-
HLA-DQA2	-	+	+	-	-	-
HLA-DQB1	-	+	+	-	-	-
HLA-DQB2	-	+	+	-	-	-
HLA-DRA	-	+	+	-	-	-
HLA-DRB1/3	-	+	+	-	-	-
HLA-E	-	+	-	+	-	-
HMGB1	-	+	-	-	-	-
HNF1A	+	-	-	-	-	-
HRAS	-	+	-	-	-	-
HSD11B1	-	-	-	-	-	-
ICAM1	-	+	-	-	+	+
ICOS	-	+	+	-	-	-
ICOSLG	-	-	+	-	-	-
ID2	-	+	-	-	+	-
IDO1	-	-	-	-	+	-
IDO2	-	-	-	-	+	-
IFIT1	-	+	-	-	-	-
IFIT3	-	+	-	-	-	-
IFNA1/13	-	+	-	-	-	-
IFNA4/7/10/17/21	-	+	-	-	-	-
IFNA5	-	+	-	-	-	-
IFNA6	-	+	-	-	-	-
IFNG	-	+	-	+	+	+
IFNK	-	+	-	-	-	-
IGHA1	-	+	-	-	-	-
IGHD	-	+	-	-	-	-
IGHG1	-	+	-	-	-	-
IGHG2	-	+	-	-	-	-
IGHG3	-	+	-	-	-	-
IGHG4	-	+	-	-	-	-
IGHM	-	+	-	-	-	-
IGHV4-59	-	+	-	-	-	-
IGKC	-	+	-	-	-	-
IGLC1	-	+	-	-	-	-
IKZF1	-	-	-	+	-	-
IL10	-	-	-	+	+	-
IL10RA	-	-	-	-	+	-
IL10RB	-	-	-	-	+	-
IL11	-	+	-	-	-	-
IL11RA	-	+	-	-	-	-
IL12A	-	+	-	-	+	-
IL12B	-	+	-	-	+	-
IL12RB1	-	+	-	-	-	-
IL13	-	+	-	-	-	-
IL13RA1	-	+	-	-	-	-
IL15	-	+	-	+	-	-
IL16	-	+	-	-	-	-
IL17A	-	+	-	-	-	-
IL18	-	+	-	-	+	-
IL1A	-	+	-	+	+	-
IL1B	-	+	-	-	-	-
IL1R1	-	+	-	-	+	-
IL1R2	-	+	-	-	+	-
IL1RAPL1	-	+	-	-	-	-
IL1RL1	-	+	-	-	-	-
IL1RL2	-	+	-	-	-	-
IL1RN	-	+	-	-	+	-
IL2	-	+	-	+	-	-
IL21	-	+	-	-	-	-
IL21R	-	+	-	-	-	-
IL24	-	+	-	-	-	-
IL27RA	-	+	-	-	-	-
IL2RA	-	+	-	-	-	-
IL3	-	+	-	-	-	-
IL31	-	+	-	-	-	-
IL31RA	-	+	-	-	-	-
IL36G	-	+	-	-	-	-
IL4	-	+	-	-	-	-
IL5	-	+	-	-	-	-
IL6	-	+	-	-	-	-
IL6R	-	+	-	-	-	+
IL6ST	-	+	-	-	-	-
IL7	-	+	-	-	-	-
IL7R	-	+	-	-	-	-
IL9	-	+	-	-	-	-
IL9R	-	+	-	-	-	-
INPP5D	-	+	-	-	-	-
INPPL1	-	+	-	-	-	-
INS	-	+	-	-	-	+
IRAK3	-	+	-	-	-	-
IRAK4	-	+	-	-	-	-
IRF2	-	+	-	-	-	-
IRF4	+	+	-	+	-	-
IRF8	-	+	-	-	-	-
IRS1	-	+	-	-	-	-
ITCH	-	+	-	-	+	-
ITGA10	-	+	-	-	-	-
ITGA6	-	+	-	-	-	-
ITGAE	-	+	-	-	-	-
ITGAL	-	+	-	-	-	-
ITGAV	-	+	-	-	-	-
ITGAX	-	+	-	+	-	-
ITGB3	-	+	-	-	-	-
ITGB8	-	+	-	-	-	-
ITPR1	-	+	-	+	-	-
ITPR2	-	+	-	+	-	-
JAG1	-	+	-	-	+	-
JAK1	-	+	-	-	-	-
JAK2	+	+	-	-	-	-
JAK3	-	+	-	-	-	-
JARID2	+	-	-	+	-	-
JUN	-	+	-	-	+	-
JUNB	-	+	-	-	+	-
JUND	-	+	-	-	-	-
KCNK2	-	-	-	-	-	+
KDM3A	+	-	-	-	-	-
KIR2DL1/2	-	+	-	+	-	-
KIR2DL3/4	-	+	-	+	-	-
KIR2DL5A/B	-	+	-	+	-	-
KIR2DS1/4	-	+	-	-	-	-
KIR3DL1/2	-	+	-	-	-	-
KIR3DL3	-	+	-	-	-	-
KLF2	-	-	-	+	-	-
KLRB1	-	+	-	-	-	-
KLRC1	-	+	-	+	-	-
KLRC2/3	-	+	-	-	-	-
KLRD1	-	+	-	+	-	-
KLRG1	-	+	-	+	-	-
KLRK1	-	+	-	+	-	-
KRAS	-	+	-	+	-	-
LAG3	-	-	+	+	-	-
LAIR1	-	+	-	+	-	-
LAMB4	-	+	-	-	-	-
LAMP1	-	+	-	+	-	-
LAMTOR3	-	+	-	-	-	-
LCK	-	+	+	-	-	-
LCP2	-	+	-	-	-	-
LDHA	-	-	-	+	-	+
LDHAL6A	-	-	-	-	-	+
LEF1	+	-	-	-	-	-
LEFTY1/2	-	-	-	-	+	-
LEPR	-	+	-	-	-	-
LGALS9	-	+	-	-	-	-
LIF	+	+	-	-	+	-
LIFR	-	+	-	-	-	-
LILRA1	-	+	-	-	-	-
LILRA3	-	+	-	-	-	-
LILRA4	-	+	-	-	-	-
LILRB1	-	+	-	+	-	-
LILRB2	-	+	-	+	-	-
LILRB3	-	+	-	-	-	-
LILRB4	-	+	-	+	-	-
LPAR1	-	+	-	-	-	-
LPL	-	-	-	-	-	+
LRP6	-	+	-	-	-	-
LRRK2	+	-	-	-	-	-
LTBP1	-	-	-	-	+	-
LYN	-	+	+	-	-	-
MAGI2	-	+	-	-	-	-
MALT1	-	+	-	-	-	-
MAML3	-	-	-	-	+	-
MAP2K2	-	+	-	-	-	-
MAP3K13	-	+	-	-	-	-
MAP3K8	-	+	-	-	-	-
MAPK1	-	+	-	-	-	-
MAPK10	-	+	-	+	-	-
MAPK11	-	+	-	+	-	-
MAPK13	-	+	-	+	-	-
MAPK14	-	+	-	+	-	-
MAPK3	-	+	-	-	-	-
MAPK8	-	+	-	-	-	-
MAPK9	-	+	-	+	-	-
MBD3	+	-	-	-	-	-
MCL1	-	+	-	-	-	-
MCM5	-	+	-	-	-	-
MCM7	-	+	-	-	-	-
MIF	-	+	-	-	-	-
MMP14	-	+	-	-	-	-
MMP3	-	+	-	-	-	-
MMP9	-	+	-	-	-	-
MRAS	-	+	-	+	-	-
MS4A1	-	+	-	+	-	-
MS4A2	-	-	-	-	+	-
MS4A4A	-	-	-	-	+	-
MST1R	-	-	-	-	+	-
MX1	-	+	-	-	-	-
MX2	-	+	-	-	-	-
MYSM1	+	-	-	-	-	-
NAA50	+	-	-	-	-	-
NCF4	-	+	-	-	-	-
NCR1	-	+	-	+	-	-
NCR2	-	+	-	-	-	-
NCR3	-	+	-	+	-	-
NFAT5	-	+	-	-	-	-
NFATC1	-	+	-	+	-	-
NFATC2	-	+	-	+	-	-
NFATC3	-	+	-	+	-	-
NFATC4	-	-	-	+	-	-
NFE2L2	-	-	-	-	-	+
NFIL3	-	+	-	+	-	-
NFKB1	-	+	-	-	-	-
NFKB2	-	+	-	-	-	-
NFKBIA	-	+	-	-	-	-
NFKBIB	-	+	-	-	-	-
NFKBIE	-	+	-	-	-	-
NKG7	-	+	-	-	-	-
NOS2	-	+	-	-	+	+
NOTCH2	-	-	-	-	+	-
NPRL3	-	+	-	-	-	-
NR4A1	-	+	-	-	-	-
NRAS	-	+	-	-	-	-
NRDE2	-	-	-	-	-	-
NRL	-	+	-	-	-	-
NT5E	-	-	-	-	+	-
NTF3	-	+	-	-	-	-
NUP54	-	-	-	-	-	+
OAS1	-	+	-	-	-	-
OAS2	-	+	-	-	-	-
OAS3	-	+	-	-	-	-
OAT	-	-	-	-	-	+
OAZ1	-	-	-	-	-	-
ORC2	-	+	-	-	-	-
ORC4	-	+	-	-	-	-
OSM	-	+	-	-	-	-
OSMR	-	+	-	-	-	-
PBX1	-	-	-	-	+	-
PBX3	-	-	-	+	-	-
PCK1	-	+	-	-	-	+
PCTP	-	-	-	-	-	+
PDCD1	-	+	+	+	-	-
PDCD1LG2	-	+	+	-	-	-
PDGFD	-	+	-	-	-	-
PDGFRA	-	+	-	-	-	-
PDGFRB	-	+	-	-	-	-
PDHB	-	-	-	-	+	+
PDK4	-	-	-	-	+	-
PECAM1	-	-	+	-	-	-
PGK1	-	-	-	-	-	-
PGLYRP2	-	+	-	-	-	-
PGLYRP3	-	+	-	-	-	-
PHC3	-	-	-	+	-	-
PIAS1	-	+	-	-	-	-
PIAS2	-	+	-	-	-	-
PIK3AP1	-	+	-	-	-	-
PIK3CA	-	+	-	-	-	-
PIK3CB	-	+	-	-	-	-
PIK3CD	-	+	-	-	-	-
PIK3R1	-	+	-	-	-	-
PIK3R2	-	+	-	-	-	-
PIK3R3	-	+	-	-	-	-
PITX2	-	-	-	-	+	-
PKN2	-	+	-	-	-	-
PLCG1	-	+	-	-	-	+
PLCG2	-	+	-	-	-	+
PLSCR1	-	-	-	+	-	-
PML	+	+	-	-	-	-
PNOC	-	-	-	-	-	-
POLR2A	-	-	-	-	-	-
PPARG	-	-	-	-	-	+
PPARGC1A	+	-	-	-	-	-
PPIA	-	-	-	-	-	-
PPM1A	-	+	-	-	+	-
PPM1F	+	-	-	-	-	-
PPP1CB	-	-	-	+	+	-
PPP2CA	-	+	+	-	-	+
PPP2CB	-	+	+	-	-	+
PPP2R1A	-	+	+	-	-	+
PPP2R1B	-	+	+	-	-	+
PPP2R5A	-	+	+	-	-	-
PPP2R5B	-	+	+	-	-	-
PPP2R5C	-	+	+	-	-	-
PPP2R5E	-	+	+	-	-	-
PPP3CA	-	+	-	+	-	-
PPP3CC	-	+	-	+	-	-
PPP3R1	-	+	-	+	-	-
PPT1	-	-	-	-	-	+
PRDM1	-	+	-	-	-	-
PRDM16	+	-	-	-	-	-
PRF1	-	+	-	-	-	-
PRKAA1	-	+	-	-	-	-
PRKAA2	-	+	-	-	-	+
PRKAG3	-	+	-	-	-	-
PRKCB	+	+	-	-	-	-
PRKCZ	-	-	-	-	+	-
PRKDC	-	+	-	-	-	-
PRL	-	+	-	-	-	-
PSMA1	-	+	-	-	-	-
PSMA6	-	+	-	-	-	-
PSMB10	-	+	-	-	-	-
PSMB9	-	+	-	-	-	-
PSMC6	-	+	-	-	-	-
PSMD6	-	+	-	-	-	-
PSME2	-	+	-	-	-	-
PTAFR	-	+	-	-	+	-
PTGER4	-	-	-	+	-	-
PTGR1	-	-	-	+	-	-
PTGS2	-	+	-	-	+	+
PTK2B	-	+	-	-	-	-
PTPN11	-	+	+	-	-	-
PTPN18	-	+	-	-	-	-
PTPN2	-	+	-	-	-	-
PTPN22	-	+	-	-	-	-
PTPN6	-	+	+	-	-	-
PTPN7	-	+	-	-	-	-
PTPRC	-	+	-	-	-	-
PTPRJ	-	+	-	-	-	-
PTPRK	-	-	-	+	-	-
PTPRS	-	-	-	+	-	-
PVRIG	-	-	+	-	-	-
PYCR1	-	-	-	-	-	+
PYCR2	-	-	-	-	-	+
RAC1	-	+	-	-	-	-
RAG1	+	+	-	-	-	-
RARA	-	-	-	-	+	-
RARB	-	-	-	-	+	-
RASGRF1	-	+	-	-	-	-
RASGRP1	-	+	-	-	-	-
RASGRP3	-	+	-	-	-	-
RBL2	-	+	-	+	-	-
RBX1	-	+	-	-	+	+
RELA	-	+	-	-	-	-
RELN	-	+	-	-	-	-
RGS16	-	-	-	+	-	-
RGS2	-	-	-	+	-	-
RHEB	-	+	-	+	-	-
RICTOR	-	+	-	-	-	-
RIMKLA	-	-	-	-	-	+
ROCK1	-	-	-	-	+	-
RORA	-	+	-	-	-	+
RORg	-	+	-	-	-	-
RORgt	-	+	-	-	-	-
RRAGC	-	+	-	-	-	-
RRAS	-	+	-	+	-	-
RSAD2	-	+	-	-	-	-
RXRG	-	-	-	-	+	+
S100A12	-	+	-	-	-	-
S1PR1	-	+	-	-	-	-
SCN2A	-	-	-	-	-	+
SCP2	-	-	-	-	-	+
SDHA	-	-	-	-	-	-
SEL1L	-	-	-	-	+	-
SELE	-	+	-	-	-	-
SELL	-	+	-	+	+	-
SEMA4D	-	+	-	-	-	-
SESN1	-	-	-	+	-	-
SESN2	-	+	-	+	-	-
SESN3	-	-	-	+	-	-
SF3B1	+	-	-	-	-	-
SFN	-	+	-	-	-	-
SFRP1	-	-	-	-	-	+
SFTPA1	-	+	-	-	-	-
SH2D1A	-	+	-	-	-	-
SHC4	-	+	-	-	-	-
SIGLEC1	-	+	-	-	-	-
SIGLEC5	-	-	-	-	-	-
SIGLEC6	-	-	-	+	-	-
SLAMF6	-	+	-	-	-	-
SLC2A12	-	-	-	-	-	+
SLC2A3/14	-	-	-	-	-	+
SLC2A6	-	-	-	-	-	+
SLC7A5	-	+	-	+	-	-
SLC8A1	-	-	-	-	-	+
SMAD2	-	-	-	+	+	-
SMAD3	-	-	-	+	+	-
SMAD4	+	-	-	-	+	-
SMAD9	-	-	-	-	+	-
SMARCA4	-	+	-	-	-	-
SMC3	-	+	-	-	-	-
SNAI2	+	-	-	-	-	-
SOCS1	-	+	-	-	-	-
SOCS2	-	+	-	+	-	-
SOCS3	-	+	-	-	-	-
SOS1	-	+	-	-	-	-
SP100	-	+	-	-	-	-
SPAG9	-	+	-	-	-	-
SPIB	-	-	-	-	-	-
ST3GAL6	-	-	-	-	+	-
STAG2	-	+	-	-	-	-
STAT1	-	+	-	-	+	-
STAT3	-	+	-	-	-	+
STAT4	-	+	-	-	-	-
STAT5A	-	+	-	-	-	-
STAT5B	-	+	-	+	-	-
STC1	-	-	-	-	-	+
STC2	-	-	-	-	-	+
STIM1	-	+	-	-	-	-
STK11IP	-	-	-	-	-	-
SUMO1	-	+	-	-	-	-
SYK	-	+	-	-	-	-
TAB2	-	+	-	-	-	-
TAF6L	+	-	-	-	-	-
TAPBP	-	+	-	-	-	-
TAX1BP1	-	+	-	-	-	-
TBC1D10B	-	-	-	-	-	-
TBK1	-	+	-	-	-	-
TBL1XR1	+	-	-	-	+	-
TBP	-	-	-	-	-	-
TBX21	-	-	-	-	-	-
TCF7	-	+	-	-	-	-
TCL1A	-	+	-	-	-	-
TDRD1	+	-	-	-	-	-
TELO2	-	+	-	-	-	-
TERT	-	-	-	+	-	+
TGFB1	+	-	-	+	+	-
TGFB2	-	-	-	+	+	-
TICAM1	-	+	-	-	-	-
TIGIT	-	-	+	+	-	-
TIMP1	-	+	-	-	+	+
TLE4	-	-	-	+	+	-
TLR1	-	+	-	-	-	-
TLR10	-	+	-	-	-	-
TLR2	-	+	-	-	-	-
TLR7	-	+	-	-	-	-
TMED2	-	-	-	-	+	-
TNF	-	+	-	-	+	-
TNFAIP3	-	+	-	-	-	-
TNFRSF10A	-	+	-	-	-	-
TNFRSF14	-	-	+	-	-	-
TNFRSF17	-	-	-	-	-	-
TNFRSF18	-	-	+	-	-	-
TNFRSF1A	-	+	-	-	+	-
TNFRSF1B	-	+	-	-	+	-
TNFRSF4	-	-	+	-	-	-
TNFRSF9	-	-	+	+	-	-
TNFSF10	-	+	-	+	-	-
TNFSF18	-	-	+	-	-	-
TNFSF4	-	-	+	-	-	-
TNFSF9	-	-	+	+	-	-
TOX	-	+	-	-	-	-
TOX2	-	-	-	+	-	-
TOX3	-	-	-	+	-	-
TOX4	-	-	-	+	-	-
TPP2	-	+	-	-	-	-
TPSAB1/B2	-	-	-	-	-	-
TRAC	-	+	+	-	-	-
TRAF2	-	+	-	-	-	-
TRAT1	-	+	-	-	-	-
TRBC1/2	-	+	-	-	-	-
TRDC	-	+	-	-	-	-
TRDV1	-	+	-	-	-	-
TRDV2	-	+	-	-	-	-
TRDV3	-	+	-	-	-	-
TREM2	-	+	-	-	-	-
TRGC1	-	+	-	-	-	-
TRGC2	-	+	-	-	-	-
TRGV2	-	+	-	-	-	-
TRGV3/5	-	+	-	-	-	-
TRGV4	-	+	-	-	-	-
TRGV8	-	+	-	-	-	-
TRGV9	-	+	-	-	-	-
TRIM2	-	+	-	-	-	-
TRIM29	-	+	-	-	-	-
TRIM33	-	-	-	-	+	-
TRIM35	-	+	-	-	-	-
TRIM36	-	+	-	-	-	-
TRIM46	-	+	-	-	-	-
TRIM48	-	+	-	-	-	-
TRIM9	-	+	-	-	-	-
TRPC1	-	+	-	-	-	-
TRPC6	-	-	-	-	-	+
TRPM7	-	-	-	+	-	-
TSLP	-	+	-	-	-	-
TTK	-	+	-	-	-	-
TUSC2	-	+	-	-	-	-
TWIST1	+	+	-	-	-	+
TYK2	-	+	-	-	+	-
TYROBP	-	+	-	-	-	-
UBB	-	-	-	-	-	-
UBE2D1	-	+	-	+	+	+
UBE2I	-	+	-	-	-	-
UCP1	-	-	-	-	-	+
UHRF1	+	-	-	-	-	-
ULBP2	-	+	-	-	-	-
ULBP3	-	+	-	-	-	-
USP15	+	-	-	-	+	-
VAV2	-	+	-	-	-	-
VAV3	-	+	-	-	-	-
VCAM1	-	+	-	-	-	-
VDAC1	-	-	-	+	-	-
VEGFA	-	+	-	+	-	+
VSIR	-	-	+	-	-	-
VTCN1	-	-	+	-	-	-
WNT11	-	+	-	-	-	-
WNT2	-	+	-	-	-	-
WNT3	-	+	-	-	-	-
WNT3A	-	+	-	-	-	-
WNT4	-	+	-	-	-	-
WNT6	-	+	-	-	-	-
XAF1	-	+	-	-	-	-
XCL1/2	-	+	-	-	-	-
XIAP	-	+	-	-	-	-
YES1	-	+	+	-	-	-
YWHAZ	-	+	-	-	+	-
YY1	+	-	-	+	-	-
ZAP70	-	+	-	-	-	-
ZBTB16	-	+	-	-	-	-
ZFP36L2	-	-	-	+	-	-
ZNF683	-	+	-	-	-	-
© 2020 NanoString Technologies, all rights reserved						LBL-10807-01

## Sheet: T3 Summary
Supplementary Material 1: Table 3 Immune Exhaustion Panel Summary
nCounter® Immune Exhaustion Panel - Summary
Table 1. Pathway Summary			Table 2. Cell Type Summary			Table 4. Annotation to Functional Theme Map
Annotation	# Genes		Cell Type	# Genes		Annotation	Theme
Anergy	14		B-cells	9		Anergy	Immune Status
Antigen Presentation	35		CD45	1		Antigen Presentation	Immune Activation
AP-1 Signaling	14		CD8 T cells	2		AP-1 Signaling	Immune Activation
Apoptosis	19		Cytotoxic cells	10		Apoptosis	Immune Activation
B Cell Exhaustion	14		DC	3		B Cell Exhaustion	Immune Status
B Cell Memory	5		Exhausted CD8	4		B Cell memory	Immune Activation
BCR Signaling	64		Macrophages	4		BCR Signaling	Immune Activation
Cell Cycle	32		Mast cells	4		Cell Cycle	Immune Activation
Chemokine Signaling	20		Neutrophils	7		Chemokine Signaling	Immune Activation
CTLA4 Signaling	16		NK CD56dim cells	3		CTLA4 Signaling	Immune Checkpoints
Cytotoxicity	56		NK cells	2		Cytotoxicity	Immune Activation
DAP12 Signaling	22		T-cells	6		DAP12 Signaling	Immune Activation
Epigenetic Modification	47		Th1 cells	1		Epigenetic Modification	Epigenetics
Fatty Acid Metabolism	23		Treg	1		Fatty Acid Metabolism	Microenvironment & Metabolism
Glutamine Metabolism	8					Glutamine Metabolism	Microenvironment & Metabolism
Glycolysis and Glucose Import	24					Glycolysis and Glucose Import	Microenvironment & Metabolism
Hypoxia Response	47		Table 3. Functional Theme Summary			Hypoxia Response	Microenvironment & Metabolism
IL-1 Signaling	26		Functional Theme	# Genes		IL-1 Signaling	Immune Activation
IL-10 Signaling	36		Epigenetics	47		IL-10 Signaling	Immune Suppression
IL-2 Signaling	17		Immune Status	132		IL-2 Signaling	Immune Activation
IL-6 Signaling	20		Immune Activation	539		IL-6 Signaling	Immune Activation
IL-7 Signaling	12		Immune Checkpoints	59		IL-7 Signaling	Immune Activation
JAK/STAT Signaling	44		Immune Suppression	132		JAK/STAT Signaling	Immune Activation
MAPK Signaling	64		Microenvironment & Metabolism	104		MAPK Signaling	Immune Activation
mTOR Signaling	33					mTOR Signaling	Immune Activation
Myeloid Immune Evasion	24					Myeloid Immune Evasion	Immune Suppression
Naïve	3					Naïve	Immune Status
NF-kB Signaling	39					NF-kB Signaling	Immune Activation
NK Activity	38					NK Activity	Immune Activation
NK Exhaustion	26					NK Exhaustion	Immune Status
NK Receptors	23					NK Receptors	Immune Activation
Notch Signaling	32					Notch Signaling	Immune Suppression
Other Interleukin Signaling	54					Other Interleukin Signaling	Immune Activation
PD1 Signaling	19					PD1 Signaling	Immune Checkpoints
PI3K-AKT Pathway	65					PI3K-AKT Pathway	Immune Activation
PPAR signaling	20					PPAR signaling	Microenvironment & Metabolism
RAR Signaling	11					RAR Signaling	Immune Suppression
Senescence & Quiescence	60					Senescence & Quiescence	Immune Status
T Cell Checkpoint Signaling	32					T Cell Checkpoint Signaling	Immune Checkpoints
T Cell Exhaustion	30					T Cell Exhaustion	Immune Status
T Cell Memory	5					T Cell memory	Immune Activation
TCR Signaling	75					TCR Signaling	Immune Activation
TGF-beta Signaling	36					TGF-beta Signaling	Immune Suppression
TLR Signaling	41					TLR Signaling	Immune Activation
TNF Signaling	38					TNF Signaling	Immune Activation
Type I Interferon	23					Type I Interferon	Immune Activation
Type II Interferon	30					Type II Interferon	Immune Activation
Virus	2					Virus
Internal Reference Gene	12

## Sheet: T4 Housekeeping raw
Supplementary Material 1: Table 4 Housekeeping Genes
GWI01	GWI02	GWI03	GWI04	GWI05	GWI06	GWI07	GWI08	GWI09	GWI10	GWI11	GWI12	GWI13	GWI14	GWI15	GWI16	GWI17	GWI18	GWI19	GWI20	HC01	HC02	HC03	HC04	HC05	HC06	HC07	HC08	HC09	HC10	HC11	HC12	HC13	HC14	HC15
ABCF1	251	312	462	353	377	281	378	408	590	385	498	399	422	362	315	357	328	258	397	161	593	463	420	312	318	353	407	354	479	247	1007	596	451	437	359
G6PD	260	305	628	541	266	197	230	472	436	319	505	364	322	388	338	434	305	316	320	238	743	500	307	378	344	284	382	359	429	237	779	322	321	461	304
NRDE2	159	111	179	149	118	115	122	149	195	164	138	181	141	117	101	107	101	110	293	96	146	173	122	105	102	85	128	101	147	146	462	316	227	160	87
OAZ1	4186	3901	12565	9368	5019	4974	4708	10276	8828	7688	9544	8417	6134	6818	6819	7866	6686	6450	3441	2677	13332	10143	6855	8786	7177	5535	7589	7588	7242	3781	11925	4039	4673	7006	7511
PGK1	2761	2427	6907	4873	3008	2790	3719	5990	5172	5267	5679	5183	3950	4635	4233	4852	3946	3656	2671	1877	7210	6409	3925	5093	4571	3484	4945	4065	4130	2706	7150	3455	3098	4477	4343
POLR2A	935	821	1175	971	911	599	821	849	966	907	930	917	873	861	589	781	581	554	2168	833	1009	987	705	588	677	521	893	642	810	645	2318	1696	1255	1081	589
PPIA	4251	5140	8340	5512	5840	5327	7433	9756	9536	9062	10127	8929	8391	8073	7539	7678	8408	7772	6245	3172	10255	10639	7974	9044	8901	7587	8946	7884	8690	4540	12957	8598	6876	8358	7852
SDHA	533	403	665	463	538	220	614	620	622	633	747	585	553	514	439	431	481	453	841	557	809	762	591	525	491	435	430	569	620	454	1335	1053	685	782	498
STK11IP	68	43	94	84	44	66	33	61	90	74	56	62	40	40	41	30	41	32	112	72	112	94	48	46	35	42	46	42	37	53	154	68	71	77	50
TBC1D10B	103	73	218	153	89	55	93	160	176	136	158	155	121	126	117	136	112	95	251	169	267	168	110	132	105	118	137	148	145	63	229	150	140	145	115
TBP	259	265	373	335	343	283	318	348	495	464	394	296	324	308	276	316	323	248	489	203	419	371	389	265	306	305	412	323	399	245	886	610	408	373	323
UBB	3483	7258	8377	6244	5089	3438	6645	10614	10141	8565	10226	8315	6941	7774	6924	6509	6916	6453	3756	1851	10244	10055	7819	8099	6922	7215	6574	6076	7164	4278	12398	6261	5645	7881	7543

## Sheet: T5 Normalised counts
Supplementary Material 1: Table 5 Normalised RNA Counts
Symbol	GeneID	Alias	Description	GWI01	GWI02	GWI03	GWI04	GWI05	GWI06	GWI07	GWI08	GWI09	GWI10	GWI11	GWI12	GWI13	GWI14	GWI15	GWI16	GWI17	GWI18	GWI19	GWI20	HC01	HC02	HC03	HC04	HC05	HC06	HC07	HC08	HC09	HC10	HC11	HC12	HC13	HC14	HC15
ACACA	31	ACAC|ACACAD|ACC|ACC1|ACCA	acetyl-CoA carboxylase alpha	4.45998	4.74816	4.33035	4.14108	4.27897	5.19694	5.15514	4.59131	4.59382	4.45603	4.08157	4.16622	4.06647	4.22561	4.47137	4.202	4.20577	4.59361	5.59911	5.32387	4.07171	4.52852	4.96154	3.76873	4.17311	3.46404	3.97504	4.11291	4.18417	5.58193	5.02663	5.68078	5.99479	4.90261	4.4006
ACADVL	37	ACAD6|LCACD|VLCAD	acyl-CoA dehydrogenase, very long chain	10.2958	10.515	10.3543	10.3047	10.2605	10.6468	10.2227	10.2212	10.2645	9.96825	10.049	10.2355	9.86089	9.85658	9.90644	9.9235	9.97064	10.0651	10.6419	10.7728	10.2577	10.189	10.077	10.2826	10.0076	10.2278	9.784	9.98328	10.0264	10.5955	10.3852	10.0997	10.4833	10.1109	10.0215
ACAT2	39	-	acetyl-CoA acetyltransferase 2	7.98723	8.22065	8.30107	7.99644	8.72191	8.43216	8.93475	8.65814	8.414	8.49516	8.55034	8.56539	8.77728	8.34109	8.8159	8.42288	8.60238	8.75931	7.91587	7.85993	8.1161	8.66972	8.56245	8.52773	8.5085	8.66043	8.51032	8.33208	8.24458	8.46235	8.41321	8.61447	8.58334	8.33557	8.71491
ACSL3	2181	ACS3|FACL3|PRO2194	acyl-CoA synthetase long-chain family member 3	5.5018	5.78379	5.54537	5.89315	6.00689	5.51887	5.6058	5.73333	5.87922	5.81217	5.5719	5.91038	5.79439	5.69954	5.89587	5.94743	6.11266	6.04612	5.85784	5.76748	5.87906	5.76414	5.98539	5.11269	5.98047	6.3602	6.0625	6.04365	6.10617	5.625	6.52204	6.10705	6.07845	5.72752	5.70726
ACSL4	2182	ACS4|FACL4|LACS4|MRX63|MRX68	acyl-CoA synthetase long-chain family member 4	8.89215	8.65506	9.36378	9.1716	8.53635	9.02137	8.11862	8.62207	8.47647	8.60333	8.4035	8.58576	8.3426	8.52329	8.74308	8.80803	8.72541	8.89257	8.56654	8.7353	8.97304	8.44468	8.29306	8.63054	8.69668	8.47402	8.81424	8.72394	8.71761	9.10739	9.07466	8.32103	8.78668	8.47376	8.52771
ACSL6	23305	ACS2|FACL6|LACS 6|LACS2|LACS5	acyl-CoA synthetase long-chain family member 6	6.81546	7.1677	6.61046	6.52251	8.03385	7.4064	8.71993	7.74456	7.67597	7.68869	8.03798	8.0092	8.29047	7.87586	7.47137	7.05705	7.5277	7.78031	6.78044	6.23461	6.77215	7.5401	7.74115	7.18724	7.928	7.94516	7.41798	6.71282	7.60867	7.23798	7.17863	8.18461	7.42055	7.50124	7.57052
ADORA2A	135	A2aR|ADORA2|RDC8	adenosine A2a receptor	7.1407	7.25913	7.13771	7.50048	7.97941	7.10383	7.51504	7.57253	7.86529	7.69481	7.68361	7.7868	7.96734	7.45656	7.63284	7.72187	7.62362	7.91553	7.97166	7.96542	7.31378	7.27476	8.31675	7.46917	7.7277	7.84101	7.6044	7.34173	7.80043	6.82294	7.07102	7.96155	7.64295	7.38065	7.92746
ADORA2B	136	ADORA2	adenosine A2b receptor	5.17987	4.5137	4.47719	5.47811	4.44889	5.0043	4.49618	4.86261	4.72311	5.33573	5.08157	5.09222	4.82136	4.448	5.31091	4.92189	4.59809	4.86924	3.87921	5.58691	5.09919	4.61871	4.86201	5.15576	5.17311	4.68643	5.01943	5.60476	4.39568	5.18139	4.8567	4.48814	4.32102	4.41718	4.96002
AHR	196	bHLHe76	aryl hydrocarbon receptor	11.1555	10.6247	11.1141	10.6074	10.1859	11.0203	10.1248	10.6098	9.66663	10.1239	9.71578	10.9304	9.86575	10.1312	10.5941	10.4499	10.0715	10.2511	10.735	10.9456	10.3607	10.5051	10.0715	10.3664	10.6305	10.0423	9.99185	10.2043	10.3286	11.064	11.1786	9.87184	10.3508	10.4045	9.98556
AIFM1	9131	AIF|CMT2D|CMTX4|COWCK|COXPD6|NADMR|NAMSD|PDCD8	apoptosis-inducing factor, mitochondrion-associated, 1	7.08676	7.25913	7.31741	7.02243	7.27897	7.0043	7.05561	7.09088	7.39472	7.00199	7.42396	7.21061	7.35187	7.3503	7.08143	7.29445	7.217	7.28819	7.09553	6.90884	7.33705	7.26781	7.52226	7.04557	7.41152	7.2828	7.45886	6.98328	7.28497	7.26546	7.34454	7.25821	7.37165	7.35075	7.4746
AK4	205	AK 4|AK3|AK3L1|AK3L2	adenylate kinase 4	5.73007	4.59616	5.22344	5.28547	5.40825	5.41934	5.29265	5.64022	5.23768	4.71906	5.30396	5.75118	4.65143	4.96257	5.31091	5.6381	5.4537	5.34568	6.55994	6.70239	5.6192	5.35568	5.05465	5.27775	5.63255	5.65166	5.33259	5.81335	5.7436	5.74699	6.06616	6.4752	6.07845	5.19959	5.01065
AKT1	207	AKT|CWS6|PKB|PKB-ALPHA|PRKBA|RAC|RAC-ALPHA	v-akt murine thymoma viral oncogene homolog 1	8.38933	8.31498	8.61575	8.63462	8.45888	8.50072	8.62329	8.62207	8.34202	8.34744	8.5627	8.57561	8.27104	8.51921	8.40832	8.49824	8.36059	8.58408	8.43921	8.71894	8.37689	8.41037	8.35386	8.75479	8.58674	8.77793	8.23714	8.70163	8.38746	8.45043	7.94681	8.19648	8.15752	8.33557	8.57052
AKT2	208	HIHGHH|PKBB|PKBBETA|PRKBB|RAC-BETA	v-akt murine thymoma viral oncogene homolog 2	10.1257	10.5308	10.2661	10.2106	10.4426	10.4129	10.5092	10.1235	10.0085	10.307	10.2089	10.1606	10.1312	10.0358	10.1378	10.0861	9.90621	10.1006	10.3777	10.1759	9.79963	10.3048	10.1099	10.247	10.3229	10.2454	9.95803	9.91866	10.0911	10.4048	10.3038	10.463	10.1611	10.1132	10.1888
AKT3	10000	MPPH|MPPH2|PKB-GAMMA|PKBG|PRKBG|RAC-PK-gamma|RAC-gamma|STK-2	v-akt murine thymoma viral oncogene homolog 3	9.97985	10.7583	9.7626	9.96997	10.901	10.9585	11.1995	10.834	10.7719	10.9764	11.1097	11.0136	10.9861	10.6759	10.635	10.6518	10.3221	11.0496	10.4517	10.4841	10.0223	10.4439	11.0405	11.1464	10.8744	11.0169	10.5219	10.4901	10.8394	10.6117	10.4026	11.2535	10.6836	10.6243	11.0368
ALDH1A1	216	ALDC|ALDH-E1|ALDH1|ALDH11|HEL-9|HEL-S-53e|HEL12|PUMB1|RALDH1	aldehyde dehydrogenase 1 family, member A1	9.62045	9.59866	9.75061	9.80154	8.91921	10.7034	8.4577	9.82741	9.11738	9.64189	8.74454	9.72081	8.37481	9.60835	9.61576	10.123	10.4584	9.68553	8.86053	10.1271	10.3305	9.96771	9.17619	10.2206	10.0573	9.4864	9.55058	10.0348	9.90347	10.6117	9.79113	7.9144	8.94272	9.74343	9.33009
ALDH1B1	219	ALDH5|ALDHX	aldehyde dehydrogenase 1 family, member B1	5.2305	5.33313	5.25092	5.385	5.48842	4.93391	5.67452	6.07318	5.84175	5.23843	6.0291	5.82157	5.42402	5.88857	6.20072	5.94743	5.25016	6.0736	5.11368	5.20358	5.71112	5.57432	5.9373	5.97518	5.98047	6.29411	6.22297	6.179	6.06553	5.0611	5.39586	5.53876	5.48329	5.72752	6.10687
ALDOA	226	ALDA|GSD12|HEL-S-87p	aldolase A, fructose-bisphosphate	11.4004	11.4185	11.9334	11.9569	11.569	11.4823	11.5623	11.8175	11.5283	11.6005	11.7182	11.7835	11.4415	11.5048	11.7441	11.7768	11.597	11.623	10.8396	11.3338	11.835	11.8142	11.554	11.941	11.7287	11.3915	11.6148	11.5218	11.4918	11.4925	11.3849	11.0044	11.1808	11.6651	11.8729
ALOX5	240	5-LO|5-LOX|5LPG|LOG5	arachidonate 5-lipoxygenase	11.1999	10.8857	11.1821	11.9176	10.3096	11.7725	8.88125	10.5725	10.1407	10.8634	10.2	10.1492	9.70852	10.348	10.3604	10.6643	10.9863	10.4171	10.4931	11.223	10.6468	10.4969	9.9281	10.4115	10.5107	9.70138	10.6936	10.6875	10.1699	11.2706	11.0591	9.62036	10.2994	10.5726	10.0323
ANAPC4	29945	APC4	anaphase promoting complex subunit 4	9.09703	8.62591	8.53143	8.54779	9.12759	9.05906	8.64057	8.31453	8.48257	8.46322	8.54724	8.2955	8.4801	8.35489	8.42802	8.35294	8.61516	8.65402	9.50428	9.40794	8.13614	8.26432	8.71286	8.39472	8.33802	8.78195	8.41383	8.63647	8.4321	9.43841	9.46403	9.61889	9.36957	8.72169	8.49252
ANGPT1	284	AGP1|AGPT|ANG1	angiopoietin 1	4.76484	4.81855	4.27789	6.43231	4.08632	5.07141	5.4577	6.24112	5.63822	5.0601	6.21282	5.54473	5.45879	5.26514	5.50885	5.6995	5.6652	6.04612	4.54664	5.13945	4.37127	4.82225	5.86201	4.52773	5.34304	4.81767	4.92924	4.81335	5.25817	5.74699	5.66406	5.4087	4.51366	4.86079	5.15267
APH1A	51107	6530402N02Rik|APH-1|APH-1A|CGI-78	APH1A gamma secretase subunit	10.1604	10.5426	10.6632	10.2951	10.611	10.3802	10.9047	10.7913	10.3251	10.7444	10.7295	10.7542	10.5125	10.4672	10.5555	10.6834	10.5152	10.7476	10.1227	10.1838	10.3741	10.7783	10.6321	11.0305	10.871	10.6637	10.4927	10.5117	10.5306	10.5248	10.2252	10.2459	10.2164	10.4422	10.7273
AQP7	364	AQP7L|AQP9|AQPap|GLYCQTL	aquaporin 7	4.45998	4.23359	3.33035	4.28547	3.7384	2.93391	5.05561	3.90325	3.59382	4.0601	4.14869	4.23661	4.2364	4.57925	4.61576	4.36247	4.11266	4.59361	4.59911	5.00195	3.89483	4.32921	4.05465	4.23822	4.75808	4.46404	3.88193	4.36084	4.39568	3.53754	3.9011	4.20434	3.9287	4.16564	4.73763
ARG1	383	-	arginase 1	4.76484	7.5137	3.91532	7.93754	4.92282	7.10383	3.70768	3.73333	1.17879	4.39713	4.01118	3.65164	3.06647	0.0556838	2.54537	4.43647	3.20577	3.15303	2.59911	5.8093	2.17862	3.57432	2.86201	2.65326	2.49504	1.87907	2.97504	2.11291	1.52121	6.20996	2.66406	3.48814	4.8829	3.58068	4.79653
ATF4	468	CREB-2|CREB2|TAXREB67|TXREB	activating transcription factor 4	12.5817	12.9552	12.5605	12.2297	12.7623	13.0935	13.009	12.3779	11.9791	12.8192	12.5956	12.4935	12.3513	12.537	12.2462	12.2419	12.2553	12.5975	12.2238	12.396	12.103	12.6197	12.2243	12.7763	12.537	12.6059	12.12	12.0613	12.0181	12.8818	12.7523	12.5575	12.4729	12.3646	12.3468
ATM	472	AT1|ATA|ATC|ATD|ATDC|ATE|TEL1|TELO1	ATM serine/threonine kinase	12.3158	11.9171	11.0118	11.2441	12.0322	12.0409	12.8131	11.8138	11.7818	12.4283	11.9928	12.2215	12.3153	12.1908	11.8131	11.893	12.0018	11.7813	12.8504	12.3338	11.0241	11.725	11.9154	11.7877	12.4142	12.312	11.871	11.5646	11.7548	12.7002	12.5839	13.0789	12.5235	12.0788	11.8716
ATP7A	538	DSMAX|MK|MNK|SMAX3	ATPase, Cu++ transporting, alpha polypeptide	5.62045	5.98083	5.58909	6.21508	5.60089	6.19694	5.7401	5.15959	6.06956	5.39713	5.44414	5.27055	5.49274	5.57925	4.8673	5.72925	5.59809	5.5156	5.9415	5.63421	5.45873	5.45696	5.48092	4.97518	5.7277	5.50357	6.08356	5.99555	5.81889	5.82294	6.28297	6.32464	6.42055	5.72752	5.4746
ATR	545	FCTCS|FRP1|MEC1|SCKL|SCKL1	ATR serine/threonine kinase	8.67173	7.92608	7.69292	7.71333	8.17983	8.06319	7.85558	7.50812	7.75873	7.68253	7.53474	7.60584	7.6738	7.35946	7.57217	7.45439	7.217	7.5745	9.22011	8.95148	7.10598	7.26082	7.4976	7.27775	7.47689	7.40264	7.40131	7.20037	7.4754	8.91692	9.07587	9.13199	8.91454	7.88707	7.44729
B4GALT1	2683	B4GAL-T1|CDG2D|GGTB2|GT1|GTB|beta4Gal-T1	UDP-Gal:betaGlcNAc beta 1,4- galactosyltransferase, polypeptide 1	9.66484	9.75939	9.67782	9.46869	9.74045	9.52187	10.0148	9.82344	9.59945	10.5629	9.70885	9.79119	9.81634	9.97156	9.94112	9.74935	10.1439	10.3653	9.71656	9.96773	9.3783	9.52997	9.4704	10.4214	10.0139	9.72456	9.65276	9.79415	9.88753	9.88183	9.78226	9.57863	9.7117	9.81498	9.74513
BAK1	578	BAK|BAK-LIKE|BCL2L7|CDN1	BCL2-antagonist/killer 1	8.16042	8.62591	8.46258	8.2507	8.42871	8.96953	8.23694	8.12565	8.55092	8.52641	8.14047	8.04886	8.14862	7.86304	8.09996	8.39994	8.39065	8.50555	8.6896	8.23461	8.38529	8.05814	7.77575	8.51538	7.7045	8.39214	7.86378	8.44383	7.85511	8.43236	8.39586	8.59965	8.82957	8.31636	8.14702
BATF	10538	B-ATF|BATF1|SFA-2|SFA2	basic leucine zipper transcription factor, ATF-like	6.89608	7.24642	6.75182	7.08297	7.13695	7.11978	6.398	6.99072	7.93367	6.49867	7.27422	7.19302	7.69583	7.08911	7.62432	7.68439	7.50039	7.52559	7.1493	7.52551	7.50055	7.27476	7.84256	6.97518	7.36294	8.22485	7.29697	7.8811	7.78174	6.80432	6.84539	7.08166	7.41252	7.30471	7.82509
BAX	581	BCL2L4	BCL2-associated X protein	9.63226	10.1249	10.4224	9.9252	10.1055	10.2576	10.201	10.5358	10.0274	10.1205	10.2294	10.2117	9.91822	10.2244	10.1601	9.99412	10.0991	10.2145	9.52646	9.61075	10.1665	10.1798	10.1826	10.3744	10.3024	10.4234	9.96798	10.0598	9.95166	10.2722	9.79039	9.65233	9.74408	9.88576	10.1984
BCL2	596	Bcl-2|PPP1R50	B-cell CLL/lymphoma 2	10.1157	9.20431	8.35589	8.50786	9.67771	8.28441	10.1581	9.51469	8.68129	9.41208	9.06429	9.50071	9.33326	8.57925	8.82707	8.5408	8.9506	8.5005	10.5821	10.0637	8.05777	9.33587	8.91263	9.14244	9.06186	8.84486	8.95232	8.25246	8.42006	9.45938	9.20211	10.0195	9.37991	9.02362	8.89414
BCL2L1	598	BCL-XL/S|BCL2L|BCLX|BCLXL|BCLXS|Bcl-X|PPP1R52|bcl-xL|bcl-xS	BCL2-like 1	8.81546	9.28732	8.26446	9.31942	8.27897	8.41288	8.1	8.69333	8.64095	7.49165	8.66939	8.32002	8.48432	8.25536	8.41327	8.32886	8.09451	8.44371	8.33865	8.36652	8.20099	8.33587	8.52226	8.10172	8.19548	8.7035	8.1698	8.36084	8.34987	8.09213	8.1305	8.11124	8.00552	8.3008	8.43344
BCL6	604	BCL5|BCL6A|LAZ3|ZBTB27|ZNF51	B-cell CLL/lymphoma 6	9.3697	9.10219	9.8084	10.3015	8.98977	9.35345	8.01644	9.09965	8.0655	9.03858	8.76072	9.25368	8.50941	8.6556	8.84915	9.13968	8.42009	8.3791	8.47123	9.82212	9.15754	9.16491	8.32144	9.28261	9.18992	8.74532	8.66504	8.80988	8.99964	9.59823	9.00518	7.76825	8.78045	8.79292	8.21876
BID	637	FP497	BH3 interacting domain death agonist	10.119	10.3891	11.2941	10.8889	10.1213	10.6618	9.71993	10.6281	10.1513	10.2321	10.3012	10.1763	10.104	10.3765	10.4949	10.6777	10.3819	10.199	9.18192	9.86489	10.6433	10.4969	10.2641	10.9177	10.2908	10.5181	10.618	10.7156	10.2182	10.6461	10.2991	9.54497	9.87561	10.1678	10.4206
BLK	640	MODY11	BLK proto-oncogene, Src family tyrosine kinase	7.27941	6.91809	4.91532	6.06308	6.52689	5.51887	6.31434	6.55351	6.11738	8.45963	6.01118	6.76315	6.37025	5.81057	5.89587	6.09182	8.15997	5.96039	6.42111	7.03757	6.00062	6.5516	7.24448	7.51951	7.0186	5.93797	6.38443	6.9584	6.52121	7.64606	7.26609	6.98456	7.7296	6.85014	6.81088
BPI	671	BPIFD1|rBPI	bactericidal/permeability-increasing protein	5.37252	9.51899	6.23724	10.6555	6.08632	8.68344	4.24825	5.46125	4.80328	6.02162	6.68925	5.65164	6.42402	6.20543	5.7153	6.28446	6.3143	5.70323	4.18407	7.03757	6.60009	5.30224	5.54651	6.3537	5.81697	6.22485	6.12479	5.72762	5.1457	6.70746	6.34052	4.76825	7.18609	6.29689	5.54499
BRWD1	54014	C21orf107|N143|WDR9	bromodomain and WD repeat domain containing 1	9.13739	9.38624	8.72267	8.75113	9.46879	8.98702	9.52205	9.01873	8.69448	9.29195	9.17105	8.98895	8.92756	9.08359	8.96154	8.88933	8.76801	9.26454	9.7503	9.08941	8.35711	8.97733	8.93424	9.4455	9.1244	9.01179	8.63682	8.74227	8.85809	9.9659	9.75228	10.2955	9.7117	8.95572	8.88059
BST2	684	CD317|TETHERIN	bone marrow stromal cell antigen 2	11.6411	11.9808	13.0054	11.4501	11.3234	11.8208	11.0435	11.7287	11.6569	11.0063	11.6081	11.5083	11.5381	11.6973	11.959	12.1974	11.9477	11.7337	12.0459	11.1799	11.8887	11.9108	11.6899	12.0708	11.8662	12.001	12.1878	11.9053	11.7057	11.3214	11.6164	11.2078	11.2669	11.7387	11.9844
BTK	695	AGMX1|AT|ATK|BPK|IMD1|PSCTK1|XLA	Bruton agammaglobulinemia tyrosine kinase	9.00551	8.17443	9.5131	9.06558	8.22148	8.99136	7.13089	8.64022	8.0736	8.49165	8.2629	8.27892	8.15393	8.20034	8.42802	8.63418	8.7832	8.6766	8.33865	8.52551	8.80172	8.63502	8.37207	8.78597	8.59938	7.90882	8.63325	8.55999	8.32426	9.08057	8.83255	7.46214	8.84458	8.45632	8.2871
BTLA	151888	BTLA1|CD272	B and T lymphocyte associated	8.85633	9.05559	7.5509	8.64804	9.08632	9.17804	8.80284	8.65517	9.15224	9.03134	8.60513	9.02668	9.14329	8.35489	8.79709	9.00328	9.94048	8.69883	9.5349	8.38046	8.14276	8.69326	9.58798	8.34442	9.61398	8.68643	9.29019	8.91057	9.28939	9.10739	9.51759	9.4104	9.60818	9.05873	8.9568
BTRC	8945	BETA-TRCP|FBW1A|FBXW1|FBXW1A|FWD1|bTrCP|bTrCP1|betaTrCP	beta-transducin repeat containing E3 ubiquitin protein ligase	7.08676	7.19442	6.82678	6.62107	7.26765	7.29848	7.36719	7.01873	7.43303	7.57372	6.96538	7.17521	7.32386	6.87586	6.97833	7.02143	7.28259	7.10057	7.75175	7.00195	6.79753	6.66178	7.34006	7.03408	7.26058	7.10147	7.17471	6.97089	6.91353	7.54877	7.52559	7.6056	7.31241	7.1742	7.18609
CALM1	801	CALML2|CAMI|CPVT4|DD132|LQT14|PHKD|caM	calmodulin 1 (phosphorylase kinase, delta)	12.8193	13.847	13.0838	13.147	13.7048	13.5797	14.1375	13.7159	13.6677	13.6118	13.9627	13.7535	13.7748	13.6375	13.6088	13.497	13.39	13.6876	12.9215	12.6712	13.1546	13.6356	13.8312	13.8726	13.7568	13.8918	13.5575	13.2715	13.5748	13.3645	13.206	13.5933	13.3934	13.3824	13.704
CAMK2D	817	CAMKD	calcium/calmodulin-dependent protein kinase II delta	10.2022	9.07009	8.87394	8.55849	9.55043	9.40964	9.465	9.11919	8.86295	9.58201	8.93955	9.14578	9.14862	8.79378	8.89233	9.14796	9.26105	9.1039	10.3607	10.2556	8.75713	9.08805	9.10994	9.23822	9.33802	8.95232	8.82366	8.91704	8.70443	9.97841	9.83541	10.0206	9.78201	9.11984	8.76369
CARD11	84433	BENTA|BIMP3|CARMA1|IMD11|PPBL	caspase recruitment domain family, member 11	9.96684	10.0391	8.67782	8.6547	9.92462	9.73869	9.85373	9.12993	9.47799	9.30001	9.53944	9.37372	9.54625	9.2917	9.19786	9.39531	9.25016	9.48011	10.6246	10.4181	8.85307	9.13847	9.59962	9.0851	9.35551	9.70985	9.56376	9.15183	9.3667	9.14487	9.39973	10.1279	9.42456	9.51816	9.33258
CARD16	114769	COP|COP1|PSEUDO-ICE	caspase recruitment domain family, member 16	6.84825	6.59616	7.72757	7.55136	6.96547	7.3399	6.37753	6.59131	6.96886	6.70699	6.79778	6.25368	6.5422	6.61027	7.0308	6.86943	6.89227	6.75507	7.22638	7.5002	7.28416	6.91417	6.37658	7.02249	6.61606	6.90882	6.95232	7.32237	6.89044	7.19575	7.6576	7.20434	7.16711	6.64369	6.66046
CASP3	836	CPP32|CPP32B|SCA-1	caspase 3, apoptosis-related cysteine peptidase	8.60614	9.09512	9.22863	9.35667	9.11817	8.94737	8.34101	8.986	9.44713	9.24471	8.75534	9.0242	9.10813	8.58316	9.20072	8.95374	9.10362	9.04958	9.1316	8.46138	9.19304	8.81033	9.07146	9.29711	8.80247	8.77793	9.19179	9.60476	9.30257	9.52053	9.50955	9.58165	10.0528	9.04245	8.73387
CASP8	841	ALPS2B|CAP4|Casp-8|FLICE|MACH|MCH5	caspase 8, apoptosis-related cysteine peptidase	10.8634	10.5836	10.306	10.7355	10.9001	10.7931	9.94348	9.57882	10.6134	10.4695	9.8056	9.8457	10.1671	9.87107	10.1046	10.1103	10.1066	9.94931	10.7188	10.9386	10.016	9.55446	10.3766	9.35601	9.55898	10.1396	10.377	10.4516	10.4421	11.2535	11.3102	11.4658	11.1382	10.6521	9.92251
CASP9	842	APAF-3|APAF3|ICE-LAP6|MCH6|PPP1R56	caspase 9, apoptosis-related cysteine peptidase	7.72125	7.91005	7.94506	7.92106	7.44889	7.53084	7.53365	7.67584	7.68129	7.71906	7.76072	7.56539	7.75996	7.72811	8.21213	7.87609	8.10664	8.06678	7.68657	7.86984	7.85911	7.79349	7.72708	7.31622	7.73536	7.69499	7.86986	8.00165	7.71761	7.90386	7.85106	7.44897	7.40444	7.40268	7.62027
CBL	867	C-CBL|CBL2|FRA11B|NSLL|RNF55	Cbl proto-oncogene, E3 ubiquitin protein ligase	9.29138	9.22714	9.69167	9.72287	9.24475	9.48235	9.37237	9.17834	9.01168	8.86474	9.105	9.45162	9.25135	9.19267	8.95815	9.41145	8.90274	8.88095	9.41014	9.13534	8.88302	8.99849	8.96154	9.10721	9.40434	8.88657	9.22059	8.85438	8.98337	9.53472	9.61991	9.75626	9.67689	9.19749	8.76
CBLB	868	Cbl-b|Nbla00127|RNF56	Cbl proto-oncogene B, E3 ubiquitin protein ligase	9.04494	9.0112	8.04656	8.26384	8.90468	8.68344	8.8703	7.94278	8.82984	9.18503	8.49661	8.3281	8.5422	8.81057	8.57217	8.48523	8.6611	8.67211	9.50771	9.36301	8.15263	8.00058	8.61307	8.48615	8.34304	8.28847	8.5449	8.57234	8.76597	9.77116	9.62406	10.0976	9.6498	8.89486	8.30749
CCL2	6347	GDCF-2|HC11|HSMCR30|MCAF|MCP-1|MCP1|SCYA2|SMC-CF	chemokine (C-C motif) ligand 2	6.79878	6.8525	9.61839	4.21508	4.36643	2.19694	3.57018	3.73333	3.98614	4.71906	4.77672	3.42925	4.45879	3.86304	4.97833	5.24382	4.79073	4.43314	7.66827	6.10628	4.45873	4.85972	4.14212	3.76873	3.75808	5.049	5.18449	4.8678	5.45981	4.70746	4.41129	3.26575	4.25063	4.63131	4.24013
CCL5	6352	D17S136E|RANTES|SCYA5|SIS-delta|SISd|TCP228|eoCP	chemokine (C-C motif) ligand 5	12.4111	13.71	11.3845	13.1411	13.1164	13.0335	13.1313	13.4097	14.0177	12.6629	14.0721	12.836	13.2794	14.2995	13.4034	13.7337	13.8219	14.6174	12.2953	13.4708	13.5796	13.1426	13.891	13.5745	12.8052	14.688	13.5117	13.7083	14.0138	12.8699	12.5034	12.8566	13.4919	13.0828	13.3597
CCNB1	891	CCNB	cyclin B1	5.83195	6.5137	6.31741	6.28547	5.95139	5.36687	5.94869	6.71061	6.28032	6.54009	5.95604	6.48814	6.3884	6.22561	6.33197	6.88272	6.86398	7.14009	6.37671	6.07233	7.00062	6.61871	6.90014	6.63815	6.26058	6.44386	6.70296	6.72762	6.52121	6.625	6.29965	5.89024	7.02673	6.21627	6.76738
CCNC	892	CycC	cyclin C	8.3498	8.83138	8.98652	8.70372	9.24186	9.41288	9.49618	9.23517	9.22136	9.34355	9.15073	9.32609	9.39515	9.27485	9.33719	9.37428	9.24743	9.52807	8.04442	7.9838	9.04192	9.09199	9.28587	9.49456	9.47232	9.30254	9.15992	9.09875	9.02105	8.98048	8.94151	8.96619	9.26186	9.01888	9.55141
CCNT1	904	CCNT|CYCT1|HIVE1	cyclin T1	8.65792	9.54777	8.61046	8.68431	9.43884	9.43853	9.70973	8.60677	9.06346	9.65609	8.71716	8.89414	8.96432	8.87586	8.65807	8.93152	8.7832	8.93439	9.16026	8.74611	8.34281	8.78864	8.56641	8.98417	9.006	8.69072	8.89092	8.68277	8.81276	9.65907	9.54932	9.94757	9.31241	8.67419	8.32259
CCNT2	905	CYCT2	cyclin T2	9.70567	9.5709	8.93451	9.3236	9.61659	9.60634	9.59698	8.68461	8.88614	9.24053	9.07727	8.95281	8.96734	8.83376	8.8709	8.80104	8.94386	9.00389	10.0158	9.71344	8.30496	8.79832	8.78597	8.85293	9.13601	9.00147	8.77594	8.65207	8.65049	10.0193	10.0999	10.2573	9.96212	9.19749	8.70726
CCR1	1230	CD191|CKR-1|CKR1|CMKBR1|HM145|MIP1aR|SCYAR1	chemokine (C-C motif) receptor 1	9.6967	9.44305	11.4523	10.0147	8.76681	8.47617	7.49618	8.74456	9.14649	9.22791	8.45413	8.84991	8.0721	8.08359	9.93769	9.37193	8.89577	8.46462	9.48872	9.65443	9.52228	9.43075	8.79275	8.94174	8.56972	8.61152	9.10432	9.08446	9.34987	9.36409	9.89768	7.86566	9.11853	9.16349	8.49252
CCR2	729230	CC-CKR-2|CCR-2|CCR2A|CCR2B|CD192|CKR2|CKR2A|CKR2B|CMKBR2|MCP-1-R	chemokine (C-C motif) receptor 2	10.0747	8.3451	10.3003	10.7472	9.15241	10.3382	7.53365	9.55988	10.4417	9.03134	9.11761	9.73607	9.31914	9.00113	10.6402	10.186	10.1127	9.70762	9.2096	10.0852	10.2439	9.27476	9.86683	9.83317	9.92298	9.61829	9.98066	10.6355	10.4411	9.00921	9.38711	9.12373	9.94968	9.55468	9.76922
CCR5	1234	CC-CKR-5|CCCKR5|CCR-5|CD195|CKR-5|CKR5|CMKBR5|IDDM22	chemokine (C-C motif) receptor 5 (gene/pseudogene)	8.1863	7.73912	8.68034	7.95924	7.82586	8.36687	7.16711	7.82609	9.10162	7.91546	8.20101	7.49534	7.66638	8.47775	8.64551	8.64981	9.27455	9.03917	8.10916	8.81957	8.27816	7.31579	8.97947	8.98118	7.9479	9.43366	8.91168	8.73862	9.5801	7.64606	8.57266	8.49135	9.19549	8.66207	8.58312
CCR7	1236	BLR2|CC-CKR-7|CCR-7|CD197|CDw197|CMKBR7|EBI1	chemokine (C-C motif) receptor 7	7.04494	6.38043	6.10796	6.78797	8.16161	6.49462	9.38011	7.82609	7.54802	8.63554	7.82881	8.55165	8.31914	7.22561	7.80087	7.64592	8.11866	7.19117	8.51967	6.10628	6.67505	7.84578	8.03765	7.91378	8.34304	7.61604	7.62609	6.72762	7.75642	7.74699	7.21865	8.86814	7.90598	7.96808	7.81088
CD101	9398	EWI-101|IGSF2|V7	CD101 molecule	8.77766	7.22065	8.07374	8.6074	6.56437	7.91576	7.398	7.55988	7.67064	7.95683	7.37576	8.42549	7.09989	8.11638	7.20072	8.45883	7.3038	8.04612	7.88978	8.48737	8.1559	7.51683	7.51408	8.12899	8.15039	7.49378	8.44672	7.54754	7.10617	8.20287	8.07345	4.96619	8.65322	7.69814	6.72252
CD14	929	-	CD14 molecule	12.0132	10.9261	12.6134	12.0577	11.2965	11.1531	10.4723	11.8613	11.3445	11.6131	11.3336	12.0239	10.5753	11.2603	12.2284	12.1014	11.6061	11.4961	11.2568	12.223	12.4489	12.0222	10.9242	12.1581	12.0107	11.3683	11.4247	11.8181	12.1839	11.3657	11.8067	10.0095	11.2083	11.6621	11.5679
CD160	11126	BY55|NK1|NK28	CD160 molecule	7.62045	9.15075	8.11919	7.53701	7.59185	9.18184	8.09374	8.03711	9.02845	7.35133	9.31314	8.34413	8.18021	8.67407	8.79709	8.29445	8.63622	8.55513	6.84703	7.18781	7.85508	8.58834	7.92502	7.41702	7.63255	8.66915	7.98627	8.51805	7.60867	7.1669	8.09032	8.17264	7.00552	7.69814	8.49696
CD163	9332	M130|MM130	CD163 molecule	8.65329	7.68362	8.53981	8.43231	7.84121	8.22669	6.57018	7.933	7.73848	7.47038	7.30396	7.97871	7.06647	8.29409	8.64551	8.5408	8.01955	8.20987	8.06788	9.24987	8.26911	7.93626	7.07702	8.39472	8.51741	7.80191	8.13491	8.16819	8.35831	8.68729	8.48424	6.78931	7.9287	8.0165	7.51899
CD180	4064	LY64|Ly78|RP105	CD180 molecule	8.44398	7.57598	8.52581	8.10747	6.99321	8.14336	6.02961	7.14272	8.13685	7.75468	6.90842	8.06346	7.53408	6.59484	7.20072	8.22306	8.06996	7.41177	7.33091	7.26498	7.97489	6.95802	8.6949	7.04557	8.27115	7.67782	8.35008	8.43484	8.10617	7.55991	8.25116	6.94757	8.97855	7.94325	7.70726
CD19	930	B4|CVID3	CD19 molecule	7.93476	7.80128	5.78978	6.93754	7.19783	6.80181	6.398	7.31829	6.81299	9.03134	6.85918	7.27892	6.60563	6.57925	6.0308	7.202	8.41034	7.85347	7.14048	6.92795	6.37127	7.26781	8.06588	7.16633	8.10385	6.02203	6.92924	7.58865	7.4281	8.50332	8.0391	7.10705	8.30374	7.35075	7.22948
CD200R1	131450	CD200R|HCRTR2|MOX2R|OX2R	CD200 receptor 1	8.30916	8.52952	7.77093	8.62786	9.33153	8.99569	8.70768	8.32204	8.57966	7.61952	8.72817	8.79848	9.23138	8.40441	8.79709	8.46769	8.50955	8.6766	8.96668	7.90884	8.04723	8.11735	9.43836	7.72651	8.79517	9.1111	8.76294	8.42125	8.76597	7.94693	8.90246	9.23345	8.66341	8.56774	9.06256
CD22	933	SIGLEC-2|SIGLEC2	CD22 molecule	9.94617	9.8121	6.77093	9.02243	9.33696	8.99569	8.08114	9.11487	8.44245	10.302	8.66367	8.98895	8.86413	8.27	8.33197	9.17253	9.54562	8.99314	9.4446	8.96542	7.58072	9.21998	9.60732	9.09066	10.4329	7.18893	8.64747	9.11854	9.27832	9.9596	9.51223	8.75492	9.42855	9.26718	8.98872
CD226	10666	DNAM-1|DNAM1|PTA1|TLiSA1	CD226 molecule	8.73007	8.69302	7.97008	8.70051	8.53635	7.65638	8.95561	8.88308	9.10755	8.25096	8.8082	9.09459	9.02937	9.26025	8.85644	8.71445	8.82782	9.3513	9.23883	8.92795	7.93351	8.64578	9.34006	8.32568	8.93134	9.13016	8.54869	8.60476	8.32856	8.52622	8.72552	9.56495	9.03984	8.54811	8.96965
CD244	51744	2B4|NAIL|NKR2B4|Nmrk|SLAMF4	CD244 molecule, natural killer cell receptor 2B4	9.50951	10.0556	9.44335	9.31522	9.17075	10.0897	8.40812	9.11703	9.56967	8.76054	9.61407	9.27892	9.3215	9.86626	9.99163	9.76738	9.12761	9.82344	8.90028	9.70239	9.52355	9.29713	9.38557	9.12086	8.88392	10.1737	9.41798	9.9771	9.71761	9.39241	9.15476	8.89024	9.28405	9.29296	9.4791
CD27	939	S152|S152. LPFS2|T14|TNFRSF7|Tp55	CD27 molecule	9.52227	10.2981	9.43589	9.84589	11.4551	10.5647	11.914	10.7974	10.7687	10.582	11.2148	11.1702	11.6701	11.1298	11.0492	11.0282	11.5204	10.9288	10.3183	8.75148	10.4614	10.8962	11.4772	10.6756	11.5329	11.2003	11.1235	10.3114	11.0752	10.194	10.4856	11.1284	11.0241	10.891	11.5008
CD274	29126	B7-H|B7H1|PD-L1|PDCD1L1|PDCD1LG1|PDL1	CD274 molecule	7.43861	7.86918	8.11171	7.60051	7.92282	6.91576	8.11244	8.05976	7.9732	7.80652	8.05994	8.07791	8.01484	7.96257	7.99163	8.21783	8.43939	8.03218	7.85784	7.6687	7.95998	8.07017	7.92502	8.13438	8.05576	8.21297	7.82053	7.99555	8.23087	7.83216	7.67048	7.75225	7.85351	8.06795	8.23482
CD28	940	Tp44	CD28 molecule	10.0816	9.70236	10.0038	9.70693	11.3227	10.7008	11.5423	10.5757	10.6872	11.2504	10.6507	11.3926	11.0944	10.1978	10.6039	9.74207	10.045	10.2838	11.0823	9.96311	9.57584	10.5967	10.8891	11.0577	11.0256	10.3275	10.337	9.80466	10.3069	10.1957	10.359	11.6469	10.6117	10.5156	10.7848
CD33	945	SIGLEC-3|SIGLEC3|p67	CD33 molecule	9.81339	8.58611	9.82449	9.96461	8.95139	10.0192	7.91359	9.3351	9.15606	8.79516	9.02688	9.26425	8.16976	9.20289	9.68083	9.99412	9.31951	9.41177	8.51967	9.77013	9.90362	9.4539	8.9064	9.803	9.68684	9.29411	9.65276	9.92829	9.57106	9.23451	9.37437	7.88046	8.89449	9.09074	9.21876
CD38	952	ADPRC 1|ADPRC1	CD38 molecule	8.14731	9.55809	9.0795	7.66133	8.31239	8.39988	8.16711	8.19276	8.11346	7.52641	8.09865	7.46634	8.11632	8.54754	8.13034	7.96629	8.63622	9.0736	9.02297	6.20358	8.66129	8.77154	8.08808	7.66821	7.39228	7.98061	8.18936	8.04955	7.84913	7.75671	8.61659	7.9708	9.64809	8.01173	8.14135
CD3D	915	CD3-DELTA|IMD19|T3D	CD3d molecule, delta (CD3-TCR complex)	11.073	11.7986	11.411	11.248	13.0324	12.2202	13.4296	12.4349	12.7556	12.2376	13.0137	12.842	13.0631	12.8062	12.6379	12.8076	12.4761	12.731	11.8679	11.5411	11.9371	12.5209	13.0098	12.7909	13.055	13.4085	12.7674	12.3345	12.8973	12.0532	12.1677	12.868	12.6268	12.4983	13.0441
CD3E	916	IMD18|T3E|TCRE	CD3e molecule, epsilon (CD3-TCR complex)	10.4928	11.7306	10.802	10.7933	12.4089	11.4984	13.0431	11.9449	12.1164	11.8477	12.3964	12.2867	12.4964	12.1863	11.8866	12.0044	11.8866	12.2106	11.462	10.7925	11.216	11.9816	12.3836	12.1584	12.3734	12.4228	12.1043	11.3064	12.1776	11.4209	11.5048	12.3289	11.8464	11.9291	12.2278
CD3G	917	CD3-GAMMA|IMD17|T3G	CD3g molecule, gamma (CD3-TCR complex)	8.60614	9.43746	8.98243	8.84152	10.5597	9.36687	11.1332	10.131	10.2076	9.73698	10.7661	10.4663	10.6017	10.3877	9.77803	10.2099	9.68555	10.0357	9.27557	8.93741	9.41019	10.2817	10.6217	10.4048	10.3355	10.4552	10.2134	9.87612	10.3833	9.30241	9.71856	10.4248	10.1849	10.1721	10.6841
CD4	920	CD4mut	CD4 molecule	11.0546	9.99229	11.4877	11.1889	11.447	11.4306	11.4565	11.432	11.1627	11.0458	11.0402	11.4353	11.3513	11.155	11.3643	11.4427	10.826	11.0625	10.5649	10.4548	11.2257	11.3989	11.0255	11.2494	11.3349	10.7799	11.2212	10.941	11.0343	10.609	10.7834	10.6248	10.559	11.1418	11.1688
CD40	958	Bp50|CDW40|TNFRSF5|p50	CD40 molecule, TNF receptor superfamily member 5	7.38375	6.9654	7.97832	7.27685	7.25625	6.0043	6.15514	6.88308	7.1252	7.76054	6.65504	7.00416	6.96129	6.9982	6.90995	7.18063	7.98713	7.21604	7.23469	6.17187	6.49021	7.22537	7.45553	7.21804	8.10975	6.81767	7.11459	7.06711	7.0758	7.37043	6.73934	6.5756	6.74888	6.71584	7.22948
CD40LG	959	CD154|CD40L|HIGM1|IGM|IMD3|T-BAM|TNFSF5|TRAP|gp39|hCD40L	CD40 ligand	7.2305	7.95762	7.99873	7.90996	9.24186	8.87877	9.28991	8.89572	9.3931	8.76345	8.68078	9.51317	9.2364	8.18497	8.60715	8.29445	8.12463	8.31722	8.56324	6.40794	8.00789	8.4539	9.42534	8.45631	9.08	8.59789	8.73991	8.03177	8.68444	7.70746	8.28715	9.26575	8.51742	8.41357	9.10395
CD48	962	BCM1|BLAST|BLAST1|MEM-102|SLAMF2|hCD48|mCD48	CD48 molecule	11.3739	12.0827	12.4717	11.5966	12.474	12.4496	13.0019	12.7618	12.5041	12.4176	12.4796	12.7116	12.6715	12.5488	12.6447	12.8247	12.5291	12.6866	11.6282	11.4565	12.4808	12.5414	12.7218	12.7103	12.823	13.0269	12.4558	12.0902	12.5828	12.2908	11.9644	11.9246	11.8382	12.2381	13.0463
CD5	921	LEU1|T1	CD5 molecule	9.2521	9.82498	9.28122	9.54241	11.3424	10.1395	11.5486	10.5591	10.8477	10.7525	11.0528	11.281	11.2631	10.4544	10.4341	10.6844	10.6045	10.8741	9.92874	9.00195	9.66704	10.4729	10.7766	10.6372	10.9748	10.7422	10.6519	9.95526	10.2905	9.88627	9.60573	10.8337	10.2928	10.2491	10.8109
CD6	923	TP120	CD6 molecule	8.47581	9.48963	7.62629	8.7355	10.9434	8.61198	10.7531	8.67584	10.0253	9.56539	9.26101	10.2737	10.2929	10.1837	8.62432	10.3031	9.55892	10.3471	10.2866	8.55653	7.76359	9.7592	10.4394	8.62288	8.99329	9.19799	9.57123	9.00165	9.33071	9.8436	9.14787	10.4498	10.2404	9.74199	8.78566
CD68	968	GP110|LAMP4|SCARD1	CD68 molecule	11.5165	10.6037	12.4054	11.5455	10.7456	10.7283	9.96421	11.4625	10.958	11.1714	11.0324	11.2226	10.6849	11.4624	11.6539	11.9347	11.1987	11.3708	10.9249	11.3986	12.0333	11.6571	10.8836	11.8692	11.6254	11.1775	11.8135	11.6799	11.709	10.65	10.4969	9.49937	10.5535	11.37	11.0878
CD69	969	AIM|BL-AC/P26|CLEC2C|EA1|GP32/28|MLR-3	CD69 molecule	10.5697	11.9055	9.91746	9.47435	11.8835	10.867	12.7466	10.9807	9.50821	11.1736	11.1394	11.3546	10.5136	11.5699	10.4499	10.0139	10.1246	10.8143	11.4857	10.4062	9.41976	10.9013	10.614	11.3091	11.0147	11.3039	9.63682	9.34653	9.94187	9.99902	10.6241	11.1118	9.31241	10.6274	11.0475
CD70	970	CD27L|CD27LG|TNFSF7	CD70 molecule	3.95748	3.23359	4.22344	3.98061	3.97941	3.78191	4.15514	4.73333	4.40118	5.76637	4.08157	5.01421	4.2364	3.64065	4.13034	2.6995	4.79073	5.34568	4.37671	4.76748	4.22925	4.03375	4.51408	5.23822	2.75808	4.29411	4.14497	4.81335	3.39568	3.99697	3.8109	4.20434	4.9287	4.02125	5.19706
CD72	971	CD72b|LYB2	CD72 molecule	7.1927	6.99609	5.33035	6.49306	6.54575	6.03825	6.31434	6.39154	6.52456	7.71906	6.31861	6.4442	6.40632	5.93833	6.31091	7.02143	6.50955	6.80511	6.9415	6.35244	6.07171	6.41981	7.26411	6.46061	7.35302	6.15209	6.64747	7.18973	6.81889	7.39552	6.93352	6.92871	7.20483	6.70406	6.90756
CD79B	974	AGM6|B29|IGB	CD79b molecule, immunoglobulin-associated beta	8.13407	8.6977	7.72757	7.82389	8.26765	7.76173	7.78741	8.39867	8.08568	9.80511	8.22453	8.51671	8.29529	7.93833	8.09996	8.61438	9.29058	8.54044	7.19263	7.01987	7.53618	8.41352	9.18136	8.66821	9.66095	7.59789	8.5142	8.73496	8.5873	8.57646	7.93352	7.65806	8.25513	8.19959	8.86003
CD80	941	B7|B7-1|B7.1|BB1|CD28LG|CD28LG1|LAB7	CD80 molecule	5.32671	5.47063	5.45373	4.70051	4.7384	4.19694	4.49618	4.12565	3.84175	5.02162	5.11552	4.16622	3.87383	4.37761	4.13034	4.11454	4.29323	4.25257	5.85784	5.96542	3.76359	4.15928	4.22458	4.65326	3.63255	4.38157	4.29697	4.50523	4.39568	5.66682	5.29965	4.43567	5.54341	3.86079	3.96002
CD84	8832	LY9B|SLAMF5|hCD84|mCD84	CD84 molecule	7.91941	7.63569	8.14871	8.06808	8.15548	7.25584	8.45282	8.06425	8.21587	8.06483	8.14047	8.34014	7.98533	7.49031	7.83815	7.92832	7.97396	7.69441	8.37295	8.15575	7.64739	7.68284	8.18394	7.63054	8.07398	7.97359	7.81424	7.78534	7.97516	8.37674	8.14441	8.52627	8.80828	7.91798	8.03531
CD86	942	B7-2|B7.2|B70|CD28LG2|LAB72	CD86 molecule	10.0695	9.42905	11.099	10.0365	9.52689	9.80427	8.49143	9.82873	9.51715	9.86066	9.66797	9.77058	9.31677	10.2809	10.5135	10.2807	10.2128	10.449	8.87124	9.5718	10.4915	10.2634	9.66936	9.93866	9.92298	9.67349	10.3171	10.4572	10.3771	10.2082	10.0747	8.37078	9.59048	9.67721	9.75444
CD8A	925	CD8|Leu2|MAL|p32	CD8a molecule	9.54495	10.1353	9.25432	8.86756	10.6648	9.13162	10.4614	10.4519	10.5875	10.4864	11.3722	9.91172	10.4437	11.3799	10.5454	11.4263	10.5556	11.7865	10.0852	11.4407	9.93637	9.59113	11.1794	11.445	10.6119	12.2721	9.99602	10.8761	10.8625	11.0041	10.2924	11.0328	11.2619	10.603	10.7517
CD8B	926	CD8B1|LEU2|LY3|LYT3|P37	CD8b molecule	7.53239	8.10572	6.57828	6.68757	8.68411	6.44487	8.43808	8.34804	7.98184	8.12505	8.94192	8.21933	8.45017	9.08635	7.8159	9.05998	8.88525	9.47496	8.15807	8.71894	7.81006	7.54586	9.29783	9.17682	9.06186	9.87907	8.47887	8.179	8.71103	8.6822	7.88461	9.44565	8.83859	8.51142	8.818
CD96	10225	TACTILE	CD96 molecule	10.0643	10.686	9.68665	9.3423	11.1007	10.1297	11.3177	10.567	10.3907	10.3259	10.6998	10.6444	10.6306	10.5724	10.2347	10.163	10.0259	10.4929	10.8086	10.2725	9.67961	10.3325	10.6776	10.58	10.5119	10.6982	10.094	9.851	10.3113	10.4756	10.7996	11.4539	10.7765	10.4413	10.2742
CDC14B	8555	CDC14B3|Cdc14B1|Cdc14B2|hCDC14B	cell division cycle 14B	6.88031	7.09866	6.30436	8.3236	7.97245	7.81165	8.08114	8.46465	8.07764	7.00199	8.47716	7.71465	7.73181	7.18497	7.16596	7.6381	7.92687	8.06678	7.27557	7.35244	6.26609	7.02553	8.09357	7.03408	7.89421	7.47402	7.21345	6.45276	7.04477	7.61435	7.05146	7.53876	7.84159	7.40268	7.36212
CDC16	8881	ANAPC6|APC6|CUT9	cell division cycle 16	8.73884	9.17443	8.49454	8.74802	8.7986	9.02561	9.28991	8.56305	8.918	8.84007	8.906	8.5688	8.65893	8.47775	8.59848	8.5408	8.84963	8.58408	9.27557	8.50657	8.46403	8.66178	8.55848	8.39022	8.99648	8.72874	8.77917	8.6675	8.61924	9.3189	9.27561	9.51367	9.21641	8.75346	8.63648
CDC20	991	CDC20A|bA276H19.3|p55CDC	cell division cycle 20	5.2305	4.81855	4.27789	4.70051	4.27897	4.61198	4.83321	4.77772	5.11738	4.1341	4.54724	4.59918	4.82136	4.14315	3.92388	3.92189	5.06375	6.22832	5.46418	4.13945	6.13945	4.61871	4.96154	4.31622	4.08	4.201	4.72993	5.11291	4.52121	4.625	5.04653	3.48814	6.52861	4.68022	4.73763
CDC42	998	CDC42Hs|G25K	cell division cycle 42	12.7883	13.5741	13.4619	13.3487	13.4055	13.5832	13.7843	13.6558	13.3357	13.5742	13.6289	13.647	13.6325	13.7486	13.6527	13.7284	13.6255	13.693	12.2871	12.4316	13.2931	13.5948	13.4493	13.8213	13.9042	13.783	13.6025	13.5987	13.565	13.3463	13.0376	13.0614	12.9889	13.2948	13.5843
CDH1	999	Arc-1|CD324|CDHE|ECAD|LCAM|UVO	cadherin 1, type 1	4.27941	3.88567	3.98243	3.06308	3.86393	3.93391	4.64057	3.98126	3.50071	4.33573	4.08157	4.59918	3.97336	4.30361	4.31091	4.6381	3.5277	4.98954	4.03968	3.48737	4.27816	4.27476	4.44697	3.97518	4.75808	2.29411	4.6189	4.0198	3.7436	3.85947	4.24902	4.00271	3.62914	3.86079	4.24013
CDKN1C	1028	BWCR|BWS|KIP2|WBS|p57|p57Kip2	cyclin-dependent kinase inhibitor 1C (p57, Kip2)	4.83195	5.38043	6.68287	5.41671	4.18586	4.61198	4.89211	5.01873	4.68129	4.51261	5.49661	4.70227	4.87383	5.57925	4.80841	4.6381	5.15997	5.04612	4.83614	5.00195	5.32546	5.38167	4.75509	5.27775	5.38257	5.201	5.88193	5.28284	4.10617	5.18139	4.44166	3.68078	5.05798	4.81772	4.67623
CDKN2C	1031	INK4C|p18|p18-INK4C	cyclin-dependent kinase inhibitor 2C (p18, inhibits CDK4)	7.05902	7.78379	7.11545	7.15054	7.22148	7.6888	7.42816	7.85745	7.72311	7.42688	7.86418	7.67718	7.68118	7.3866	7.74701	7.51542	7.20577	8.20987	6.9415	7.15575	7.34281	7.36222	7.5545	8.03408	7.68091	7.89402	7.72323	7.54754	7.5801	6.91258	6.94416	7.24303	7.04764	7.25714	7.5014
CEACAM1	634	BGP|BGP1|BGPI	carcinoembryonic antigen-related cell adhesion molecule 1 (biliary glycoprotein)	6.32671	8.81855	6.88055	9.45539	5.80253	8.24861	5.77181	6.12565	5.26625	6.02162	6.65504	5.70227	6.19575	5.64065	5.47137	5.86943	5.76036	5.10057	5.72249	6.78854	5.72882	5.96664	5.14212	5.06829	5.08	4.81767	5.4986	5.0198	5.49083	7.0611	6.20543	6.05582	6.32102	5.41718	6.12995
CEACAM3	1084	CD66D|CEA|CGM1|W264|W282	carcinoembryonic antigen-related cell adhesion molecule 3	5.79878	4.5137	5.67274	5.93754	4.18586	4.69944	4.24825	4.82079	4.84175	4.1341	5.73365	5.09222	6.19575	5.64065	5.83815	5.60639	5.15997	4.04612	5.59911	5.96542	4.8307	5.12891	4.14212	3.97518	3.17311	3.75354	4.0625	4.36084	4.45981	4.99697	4.94416	4.0731	4.01616	4.94325	5.15267
CEBPB	1051	C/EBP-beta|IL6DBP|NF-IL6|TCF5	CCAAT/enhancer binding protein (C/EBP), beta	11.0555	11.2279	12.1157	12.2238	11.0839	11.5799	10.56	11.4329	10.8976	11.3367	10.7614	11.1458	10.753	11.3555	11.5094	11.1362	11.1966	11.3867	10.6683	11.1333	11.0578	11.4737	10.8556	11.8676	10.9949	10.8659	11.4966	11.4127	10.9983	11.0988	10.7595	9.9708	10.4335	10.9026	10.9307
CEBPD	1052	C/EBP-delta|CELF|CRP3|NF-IL6-beta	CCAAT/enhancer binding protein (C/EBP), delta	10.3823	9.60116	9.8084	10.8553	9.77682	10.5368	9.17306	10.3032	9.70496	10.0906	9.58861	9.71619	8.88025	10.1177	10.4654	9.6381	10.1556	10.1546	9.64194	10.7176	10.5362	9.96878	9.38557	10.182	9.45852	9.98236	10.112	10.3774	10.5399	9.91258	10.1616	8.63789	9.24385	9.82589	9.99187
CFLAR	8837	CASH|CASP8AP1|CLARP|Casper|FLAME|FLAME-1|FLAME1|FLIP|I-FLICE|MRIT|c-FLIP|c-FLIPL|c-FLIPR|c-FLIPS	CASP8 and FADD-like apoptosis regulator	10.5146	10.6454	10.4056	10.884	10.5018	10.7731	10.3211	10.0665	10.2618	10.066	10.0923	10.2473	9.97186	10.1271	10.0227	9.91382	10.1246	10.0021	10.8086	10.8183	10.0578	10.091	9.94644	10.1017	9.88736	10.1521	10.0194	9.91866	9.90635	10.7676	10.8832	10.7455	10.7679	10.3317	9.96645
CHEK1	1111	CHK1	checkpoint kinase 1	5.37252	6.25913	5.67274	5.06308	5.83356	5.51887	5.80284	5.19276	5.59382	5.69481	5.77672	5.99404	5.62106	5.448	5.95137	5.5408	5.84963	7.44371	6.11368	5.48737	6.02948	5.91417	5.66936	5.39022	5.17311	5.72038	5.67548	5.43484	5.79423	6.02939	5.87907	5.32464	6.4365	6.00214	5.90756
CHUK	1147	IKBKA|IKK-alpha|IKK1|IKKA|NFKBIKA|TCF16	conserved helix-loop-helix ubiquitous kinase	7.6393	7.70236	7.88494	7.78189	7.61882	7.61198	7.5881	7.48822	7.79839	7.50566	7.52214	7.77503	7.81466	8.02723	7.7626	7.76559	7.60665	7.64946	7.72249	7.62253	7.71556	7.54586	7.52226	7.57609	7.65693	7.86397	7.73659	7.63647	7.80661	8.18139	8.17185	7.75225	8.06825	7.69219	7.76
CIITA	4261	C2TA|CIITAIV|MHC2TA|NLRA	class II, major histocompatibility complex, transactivator	9.12071	7.41492	7.53981	7.79402	7.60988	7.48235	5.89211	7.52123	6.93367	7.9466	7.34747	7.36785	6.93684	7.41324	7.363	7.56575	7.96066	7.94559	8.39908	8.88459	7.59044	7.5401	7.23456	7.803	7.90782	6.8487	7.47489	7.97089	7.7436	8.56544	8.23608	7.68641	8.44834	7.7506	7.26119
CISH	1154	BACTS2|CIS|CIS-1|G18|SOCS	cytokine inducible SH2-containing protein	7.32671	7.83563	8.39644	8.34436	8.73018	7.62321	7.13089	8.49488	8.90216	6.02162	7.59012	7.46634	9.21368	7.10008	9.09689	8.10322	7.50039	6.70323	8.28761	6.538	7.79753	8.16678	8.74465	6.3537	7.24993	8.19498	8.8939	7.9771	8.17942	7.01327	7.39586	7.71421	8.57975	8.19118	8.29733
CLCF1	23529	BSF-3|BSF3|CISS2|CLC|NNT-1|NNT1|NR6	cardiotrophin-like cytokine factor 1	6.15388	6.40352	6.54537	5.56558	5.83356	5.19694	6.13089	6.37719	6.37518	7.20449	6.59615	6.25368	5.55832	6.37761	5.80841	6.39994	6.11266	6.5156	6.42111	6.84994	5.71112	6.44468	6.44697	7.28746	6.2392	6.3602	6.01943	6.47046	6.39568	6.53754	6.23174	6.43567	6.9287	6.02125	5.98556
CMKLR1	1240	CHEMERINR|ChemR23|DEZ|RVER1	chemerin chemokine-like receptor 1	7.43861	8.65024	9.23896	7.64134	7.377	7.89738	6.77181	8.03254	8.61341	6.70699	8.16903	7.2955	8.3884	8.30361	8.3681	8.56575	7.42494	8.3513	7.97663	7.70239	7.90654	7.52269	7.93117	6.71215	6.9413	8.74944	8.0625	8.70163	8.29819	6.625	7.82825	7.51367	8.05282	7.69814	7.95357
CNTF	1270	HCNTF	ciliary neurotrophic factor	6.3498	5.78379	4.98243	5.28547	5.80253	5.74126	5.53365	5.05526	5.14841	5.48459	5.49661	5.23661	5.3884	5.67039	5.0308	4.75839	5.11266	5.34568	6.71061	6.4349	4.92586	4.96664	4.63962	4.97518	4.75808	5.42339	5.01943	4.8678	5.18417	6.74699	6.42656	6.43567	6.2141	5.16564	4.85311
CPA3	1359	MC-CPA	carboxypeptidase A3 (mast cell)	3.17987	6.25913	2.33035	7.66794	2.86393	2.19694	3.83321	5.37719	3.50071	3.39713	3.14869	3.65164	4.3884	4.14315	3.80841	4.50686	3.6652	4.43314	2.37671	3.48737	3.07171	3.48121	3.63962	3.87565	4.26058	3.75354	4.22297	3.69787	4.52121	4.78547	3.76359	4.53876	3.38813	3.77332	3.96002
CR2	1380	C3DR|CD21|CR|CVID7|SLEB9	complement component (3d/Epstein Barr virus) receptor 2	4.37252	5.78379	3.61046	4.80004	5.18586	4.41934	5.6058	5.68753	4.80328	6.07896	4.81854	5.51671	5.19575	5.05568	4.8673	5.50686	5.79073	5.47496	4.59911	4.13945	3.6192	4.85972	6.16318	5.62288	6.21751	4.75354	4.83302	5.0198	5.49083	5.92986	5.10463	5.43567	5.71006	4.94325	5.54499
CREB3L2	64764	BBF2H7	cAMP responsive element binding protein 3-like 2	8.12741	7.99609	7.79446	7.59359	7.77881	7.29848	7.70768	7.6817	7.88844	7.67636	7.71162	7.68978	7.91822	7.96857	7.73914	8.06291	7.92687	8.05992	8.43921	8.42148	7.70666	7.57994	7.74115	7.98716	7.67296	7.84101	7.98066	7.82027	7.91924	7.67709	8.15362	8.42898	8.42456	7.89227	7.5014
CREB5	9586	CRE-BPA|CREB-5	cAMP responsive element binding protein 5	8.30916	7.23359	8.18121	9.78037	7.36643	7.96953	6.43808	7.61597	7.23768	7.68253	7.1322	7.63219	6.75297	7.49031	7.77803	7.84925	6.82048	7.31146	7.81412	8.68564	7.85508	7.47519	6.41221	7.73363	7.68091	6.81767	7.35008	7.60476	7.71103	8.30572	8.66888	6.74687	7.84159	7.01173	6.85311
CREBBP	1387	CBP|KAT3A|RSTS	CREB binding protein	10.3383	10.0261	9.77211	10.1135	10.1055	10.302	10.0345	9.65963	9.50071	9.98959	9.59012	9.83723	9.85763	9.93985	9.64761	9.66529	9.52318	9.61714	10.6835	10.5192	9.25085	9.5139	9.52633	9.63244	9.8822	9.45146	9.77108	9.53076	9.53802	10.1814	10.1954	10.3993	10.0631	9.57261	9.21876
CRTAM	56253	CD355	cytotoxic and regulatory T cell molecule	7.08676	7.1677	7.41782	6.80004	7.02043	7.66726	7.08114	6.79942	7.56537	6.8234	7.94192	7.16622	7.32386	7.23559	7.45226	7.71445	7.3143	7.5745	7.03968	8.00195	7.66589	6.65114	8.11535	7.27775	7.68091	8.02882	7.77594	7.42579	8.4754	7.65648	7.63149	7.9096	8.25063	7.66814	7.51899
CSF1	1435	CSF-1|MCSF	colony stimulating factor 1 (macrophage)	5.5018	6.04095	5.71282	6.233	6.50779	5.07141	6.08114	5.90325	6.19374	5.0601	6.24384	5.91038	6.04375	5.67039	6.35273	5.02143	5.33505	5.66761	6.11368	5.63421	5.37127	5.61871	6.48092	5.39022	5.75808	6.07547	6.04113	5.39831	5.95861	5.18139	5.33244	6.05582	5.73606	6.07711	6.36212
CSF1R	1436	C-FMS|CD115|CSF-1R|CSFR|FIM2|FMS|HDLS|M-CSF-R	colony stimulating factor 1 receptor	11.767	10.9808	12.9451	11.7241	10.9083	11.8287	9.68288	11.5721	11.1016	10.681	11.0724	10.7519	10.8297	11.8135	11.6622	11.5287	11.0091	11.4807	10.7733	11.0518	11.4421	11.4786	11.0694	11.5591	11.0755	10.9514	12.3353	11.7756	11.6087	11.4232	11.4391	9.67089	10.9738	11.1198	10.608
CSF3R	1441	CD114|GCSFR	colony stimulating factor 3 receptor (granulocyte)	11.3935	10.4569	10.9711	12.6476	10.4476	11.6968	8.85928	10.4346	9.97968	10.2173	9.7391	10.2558	9.694	10.1991	10.5766	10.9033	10.1468	10.3625	10.8355	11.8074	11.1068	10.4524	9.54048	10.7443	10.4305	9.8847	10.3403	10.5652	10.0157	11.517	10.6356	9.35498	10.4256	10.1891	9.92581
CTBP2	1488	-	C-terminal binding protein 2	7.54244	7.73002	8.07759	7.82979	6.86393	7.49462	6.08114	7.50812	7.44557	6.93111	7.54724	7.28723	7.2364	7.448	7.9308	7.72925	7.44418	7.5355	7.06788	7.59888	7.8266	7.46306	7.38557	7.22817	7.08	7.76985	7.66853	7.98943	7.2761	7.01327	7.15591	7.12373	6.83559	7.23276	7.59561
CTLA4	1493	ALPS5|CD|CD152|CELIAC3|CTLA-4|GRD4|GSE|IDDM12	cytotoxic T-lymphocyte-associated protein 4	9.06601	8.01869	7.45964	8.01209	9.66483	8.43853	10.1476	7.9525	7.30118	8.50914	8.96072	8.90228	8.5703	8.02723	7.69105	7.06874	7.64871	8.33436	9.35399	8.82976	6.99332	8.65913	7.84256	7.88847	8.71227	9.03895	7.14497	6.97089	7.04477	8.20996	8.46033	9.08166	8.36749	8.23685	8.29733
CTSW	1521	LYPN	cathepsin W	10.2582	12.5269	11.1937	10.8924	10.416	11.2897	11.3083	11.8897	12.1083	10.707	11.6594	11.2965	11.791	12.4788	12.09	12.1128	11.0552	11.8653	10.4913	10.2947	11.7058	11.7291	11.8792	12.0287	11.0036	12.7016	11.5539	12.0565	12.3053	10.6642	11.2517	11.6556	11.5976	11.6697	11.8335
CUL1	8454	-	cullin 1	9.72346	9.98274	10.7927	9.4049	10.0554	9.65911	10.1566	9.85874	9.80206	9.67945	9.91326	10.0779	9.95217	9.6444	9.85644	9.84755	10.1231	9.72722	10.2201	9.53177	9.6192	9.83524	9.78257	9.63054	10.1447	9.90329	9.77432	9.56206	9.71103	9.74699	10.021	10.2296	10.0215	9.88967	9.83039
CUL2	8453	-	cullin 2	9.39489	9.18779	9.0387	8.81499	9.22733	9.45119	9.56566	9.15118	9.27154	9.45603	9.16093	9.34413	9.10539	9.08359	9.07519	9.13691	9.24469	9.08715	9.40462	9.01093	8.93922	9.05208	9.2044	9.24072	9.35799	9.20999	9.09916	9.20567	9.12607	9.55156	9.38026	9.61742	9.46203	9.15919	9.15267
CXCL11	6373	H174|I-TAC|IP-9|IP9|SCYB11|SCYB9B|b-R1	chemokine (C-X-C motif) ligand 11	3.54244	4.74816	5.54537	2.89315	3.60089	2.93391	4.24825	4.48822	4.29426	3.61952	4.14869	3.54473	3.87383	4.05568	4.0308	4.202	4.96066	4.738	3.96168	4.58691	3.95623	3.96664	3.96154	3.97518	4.928	4.29411	4.56	3.92027	3.84314	4.23798	2.8567	3.00271	3.25063	4.02125	3.85311
CXCL8	3576	GCP-1|GCP1|IL8|LECT|LUCT|LYNAP|MDNCF|MONAP|NAF|NAP-1|NAP1	chemokine (C-X-C motif) ligand 8	11.2817	12.0013	6.96594	12.1313	11.337	9.89738	10.94	4.64022	5.40118	9.52125	7.82881	4.79848	5.06647	5.93833	5.83815	6.45439	5.90621	6.15303	10.8545	12.8531	9.04546	6.00058	7.67671	8.2482	7.10385	11.1942	8.33698	6.60476	8.33285	8.01327	11.8449	5.03833	6.30374	8.92561	8.76369
CXCR3	2833	CD182|CD183|CKR-L2|CMKAR3|GPR9|IP10-R|Mig-R|MigR	chemokine (C-X-C motif) receptor 3	7.21801	7.19442	7.12291	6.87043	7.95139	7.05493	7.91359	7.46804	8.33191	7.2879	8.27422	7.68978	7.83465	7.88223	7.38332	7.60639	7.92687	8.37358	7.94657	7.71344	7.31964	7.23966	8.34467	7.49456	7.58251	8.45902	8.25116	7.72762	8.00233	6.625	7.51491	7.83053	8.15752	7.76201	8.32759
CXCR6	10663	BONZO|CD186|STRL33|TYMSTR	chemokine (C-X-C motif) receptor 6	6.92711	5.98083	6.06216	5.89315	6.96547	7.54272	6.02961	6.05526	8.0736	8.00693	7.1891	6.28723	6.82136	7.59484	7.95137	6.22306	8.15997	7.6218	5.59911	6.35244	7.37127	5.78377	7.66936	8.95399	7.18434	7.91616	7.6044	7.58052	8.59802	7.57096	7.7424	7.94757	7.46786	7.09525	7.42879
CYLD	1540	BRSS|CDMT|CYLD1|CYLDI|EAC|MFT|MFT1|SBS|TEM|USPL2	cylindromatosis (turban tumor syndrome)	10.1374	10.5137	10.2278	10.1446	10.9655	10.5174	11.3986	10.571	10.3628	10.6833	10.5581	10.8506	10.785	10.1471	10.276	10.0571	10.1051	10.4212	10.6135	9.82468	9.92105	10.7055	10.5344	10.4509	10.7287	10.4926	10.1624	9.85943	10.1445	10.4874	10.3788	11.0629	10.5489	10.1827	10.6335
DAPP1	27071	BAM32	dual adaptor of phosphotyrosine and 3-phosphoinositides	9.97243	9.4679	9.91317	10.6868	9.40567	10.2755	9.06203	10.1116	9.95467	9.86202	10.0719	9.79994	9.91353	9.81391	9.76841	10.2073	10.193	10.1287	9.25323	9.37699	9.71	9.51683	10.1968	9.50916	9.99807	9.65166	9.84848	9.99249	9.91496	10.0552	10.2219	9.69341	9.86534	9.67721	9.53853
DCTN6	10671	WS-3|WS3|p27	dynactin 6	8.48104	8.5137	8.83588	8.31522	8.71776	8.01286	8.98296	8.75847	8.43931	9.68407	8.42396	8.83297	8.61722	8.46083	8.72727	8.80454	8.4819	8.84552	8.86053	8.76217	8.41839	8.70618	8.54249	9.26551	8.82057	8.50843	8.80476	8.74227	8.72415	9.17416	8.89425	9.11749	8.89737	8.50464	8.608
DGKA	1606	DAGK|DAGK1|DGK-alpha	diacylglycerol kinase, alpha 80kDa	8.96498	8.33313	7.73732	8.28117	9.57359	8.24861	9.64699	8.41983	8.55672	8.71605	8.60513	8.83297	8.53	8.11097	8.27873	7.83564	7.91313	7.64946	9.75898	8.86489	7.76787	8.5256	8.58603	8.07392	8.52626	8.1396	8.03574	7.70537	7.82499	8.98048	9.13979	10.0339	9.09361	8.96808	8.20252
DGKZ	8525	DAGK5|DAGK6|DGK-ZETA|hDGKzeta	diacylglycerol kinase, zeta	10.521	10.5785	10.0747	10.3444	10.8507	10.4808	10.9382	10.3763	10.5582	10.0458	10.655	10.4488	10.2476	10.3434	10.3003	10.2099	10.1231	10.2645	10.8375	11.0321	10.3692	10.3969	10.4893	10.4649	10.3178	10.4938	10.0953	10.1817	10.2389	10.5488	10.6174	10.8094	10.4957	10.5072	10.4392
DHRS3	9249	DD83.1|RDH17|Rsdr1|SDR1|SDR16C1|retSDR1	dehydrogenase/reductase (SDR family) member 3	8.17342	9.38043	8.2269	8.21056	9.29019	9.11978	9.72196	9.12779	9.2733	9.05057	9.20495	9.22799	9.09161	8.91677	9.26236	8.73659	8.59379	8.56	8.85515	8.02875	8.04369	9.14986	9.01466	8.58793	9.18713	8.97007	8.79202	8.62071	8.86698	8.13745	8.51313	9.35321	8.25063	8.70702	8.96324
DIABLO	56616	DFNA64|SMAC	diablo, IAP-binding mitochondrial protein	8.06601	8.12668	7.92388	7.82979	8.17378	8.28441	8.11862	7.83662	7.89303	7.88898	7.839	7.55853	8.14862	8.10008	7.99163	8.202	8.22258	8.34003	8.27153	8.18781	7.75929	7.77889	8.06588	7.51951	8.10975	8.29974	8.15992	8.32237	8.11117	7.78547	8.11645	8.02951	8.08352	7.92814	8.07748
DLD	1738	DLDD|DLDH|E3|GCSL|LAD|PHE3	dihydrolipoamide dehydrogenase	9.71681	9.93799	10.0709	9.791	9.80253	10.3072	9.87213	9.82741	9.72311	9.88363	9.91567	10.0267	9.76344	9.7819	9.84915	10.0644	9.82782	9.79689	9.74158	9.86984	9.80277	9.83876	9.7464	10.002	9.9479	9.84486	9.97645	9.98789	9.96277	10.332	10.1988	10.0117	9.93993	9.87136	9.8583
DNM1L	10059	DLP1|DRP1|DVLP|DYMPLE|EMPF|HDYNIV	dynamin 1-like	8.74321	8.33313	8.62629	8.41279	8.64965	8.79189	8.37237	8.32952	8.20853	8.09757	8.50624	8.1435	8.2563	8.07805	8.39837	8.57806	8.3402	8.40096	8.7861	8.55653	8.20416	8.17423	8.25433	7.96916	8.13312	8.32202	8.49074	8.28284	8.26716	8.50908	8.783	8.80749	8.67017	8.26116	8.25596
DNMT3A	1788	DNMT3A2|M.HsaIIIA|TBRS	DNA (cytosine-5-)-methyltransferase 3 alpha	8.81131	8.43746	7.84943	8.17392	9.0238	8.38017	9.13089	8.02335	8.19374	8.2258	8.10711	8.24517	8.37025	8.27	8.08143	7.86273	8.14829	7.6766	9.3654	8.62838	7.72442	8.33587	8.26411	7.86271	8.40673	7.77793	7.88793	7.65207	7.94187	8.85947	8.77258	9.63789	8.74248	8.50124	7.85311
DRAP1	10589	NC2-alpha	DR1-associated protein 1 (negative cofactor 2 alpha)	10.1207	10.2512	11.1901	9.79402	9.98977	9.42897	10.465	10.3323	10.2076	10.0446	10.4433	10.1886	10.3379	10.5314	10.3808	10.4286	10.4067	10.5131	10.2876	9.60483	10.3226	10.5609	10.363	10.5919	10.4258	10.7246	10.4406	10.3972	10.3037	9.83675	9.74924	9.98912	9.94968	10.3037	10.5852
DTX4	23220	RNF155	deltex 4, E3 ubiquitin ligase	5.37252	4.67416	4.04656	4.21508	4.60089	5.07141	4.24825	5.09088	4.34871	5.71906	4.44414	4.36785	4.2364	4.14315	3.80841	4.57397	4.6652	5.04612	4.43561	5.26498	4.12616	4.27476	4.91263	4.46061	5.42104	3.61604	3.88193	5.24219	5.02371	4.85947	4.21425	4.14021	4.62914	4.52821	4.67623
DUSP1	1843	CL100|HVH1|MKP-1|MKP1|PTPN10	dual specificity phosphatase 1	13.5446	14.0654	12.7437	13.9533	13.5608	13.5894	13.1205	12.0428	11.604	13.293	12.8472	12.1087	11.591	13.5751	12.4755	11.9073	12.2729	12.8473	13.5857	14.1868	13.6676	12.5419	13.0047	13.4326	12.0299	13.6457	13.2049	12.5033	13.1273	12.0087	14.0455	11.4605	11.4105	13.3466	13.2682
DVL1	1855	DRS2|DVL|DVL1L1|DVL1P1	dishevelled segment polarity protein 1	6.48104	6.4486	6.29118	6.55136	6.81813	6.69944	7.30353	6.71061	6.37518	6.36676	6.5719	6.39888	6.19575	6.24551	6.0308	6.18063	6.22814	6.68553	6.67439	6.46138	6.07171	6.3425	6.57822	6.63815	6.7277	6.48394	5.80793	6.34173	6.04477	6.55991	6.24041	6.91919	6.52861	6.18272	6.21876
E2F1	1869	E2F-1|RBAP1|RBBP3|RBP3	E2F transcription factor 1	4.83195	5.74816	5.98243	5.1026	5.27897	4.85991	5.6058	5.43377	5.11738	5.42688	6.06429	5.51671	5.45879	5.51512	5.31091	5.24382	5.84963	6.22832	5.07715	4.84994	5.8307	6.05005	5.26411	5.56015	5.3024	5.38157	5.18449	5.11291	5.22165	4.53754	5.68959	5.14021	5.42055	4.90261	5.32259
E2F2	1870	E2F-2	E2F transcription factor 2	6.10044	6.98083	7.33035	7.11232	5.83356	5.69944	5.83321	5.94278	6.85121	5.94145	6.47061	6.07311	6.59003	5.83704	6.20072	6.18063	6.3143	7.10057	6.83614	5.76748	6.57094	6.35568	6.41221	6.72651	5.95447	6.07547	6.33259	6.30274	5.91353	6.55991	6.38026	5.53876	7.17663	6.44575	6.43807
E2F5	1875	E2F-5	E2F transcription factor 5, p130-binding	4.95748	6.47063	4.91532	5.64804	6.06033	3.61198	5.67452	5.79942	5.52456	7.18721	5.68925	5.82157	5.97336	5.81057	5.39337	5.6995	7.90621	6.22832	5.34634	4.76748	5.52102	5.52852	6.56245	6.02249	6.98047	5.8487	5.95232	5.9458	6.00233	6.46828	6.17863	5.98456	6.77419	6.26518	6.19706
ECHS1	1892	ECHS1D|SCEH	enoyl CoA hydratase, short chain, 1, mitochondrial	7.81546	7.86918	8.05438	7.90438	8.30687	7.93391	8.11862	8.40576	7.96014	7.99704	8.2515	8.21498	8.13793	7.9805	8.15418	8.3672	8.5277	8.20987	7.38421	7.55038	8.16568	8.13656	8.36299	8.39472	8.37769	8.21297	8.26506	8.35132	8.03953	7.70746	7.95999	7.65806	7.80522	7.91288	8.29222
EFNA1	1942	B61|ECKLG|EFL1|EPLG1|LERK-1|LERK1|TNFAIP4	ephrin-A1	4.07296	4.67416	2.98243	3.89315	4.18586	2.93391	4.49618	4.05526	4.34871	5.02162	4.14869	4.30372	4.71033	4.69954	4.8673	5.202	4.5277	4.34568	4.03968	4.00195	4.58072	3.82225	4.80954	3.65326	4.49504	5.15209	4.56	4.50523	3.84314	4.44443	4.44166	4.14021	3.83559	3.77332	4.54499
EGF	1950	HOMG4|URG	epidermal growth factor	2.69445	4.23359	4.10796	5.84735	3.97941	4.69944	5.70768	6.22518	5.72311	4.94145	6.09865	5.75118	5.3884	4.75612	4.8673	4.86943	5.56332	5.29988	3.37671	3.84994	3.76359	4.38167	5.05465	4.31622	5.21751	4.201	3.97504	3.92027	4.10617	5.44443	4.66406	5.03833	4.17663	4.47376	3.96002
EHHADH	1962	ECHD|FRTS3|L-PBE|LBFP|LBP|PBFE	enoyl-CoA, hydratase/3-hydroxyacyl CoA dehydrogenase	4.83195	4.9498	4.61046	5.17855	4.44889	5.25584	4.41818	4.77772	5.34871	4.45603	5.04681	4.36785	4.5259	5.64065	5.61576	5.36247	4.96066	5.20366	4.69864	4.92795	5.25391	4.48121	5.72708	4.15576	5.12731	5.049	5.6189	5.97089	5.39568	5.49173	5.84539	5.56343	5.68359	5.55468	5.28195
EIF4B	1975	EIF-4B|PRO1843	eukaryotic translation initiation factor 4B	12.139	12.5318	11.5304	12.4135	13.0428	12.9451	13.6264	13.1707	12.9039	13.2292	13.1418	13.2526	13.1212	12.8963	12.9325	12.8732	12.7116	12.8819	11.8799	12.1162	12.6452	13.0308	13.2823	13.3447	13.2124	13.006	12.6685	12.66	12.8799	12.809	12.5025	12.6737	12.5432	12.7832	13.2204
ELOVL3	83401	CIG-30|CIG30	ELOVL fatty acid elongase 3	4.37252	4.67416	5.13771	4.59359	3.7384	4.19694	4.05561	4.59131	4.50071	3.98209	4.54724	3.93175	4.3884	4.22561	4.31091	4.57397	4.29323	3.93064	3.96168	4.13945	4.58072	4.21818	4.22458	4.46061	4.87355	4.99455	4.4986	3.69787	4.18417	4.53754	4.21425	3.38122	4.09863	3.68022	4.85311
ELOVL4	6785	ADMD|CT118|ISQMR|SCA34|STGD2|STGD3	ELOVL fatty acid elongase 4	4.37252	5.07009	5.16685	5.2507	5.36643	5.36687	5.37753	5.43377	5.37518	5.74291	5.5719	5.91038	5.27592	4.75612	5.95137	4.6995	4.5277	5.25257	6.1493	4.84994	4.72882	5.15928	6.18394	6.72651	4.98047	5.78596	5.18449	5.11291	5.55096	4.53754	5.78744	6.32464	5.09863	4.90261	5.4746
ELOVL7	79993	-	ELOVL fatty acid elongase 7	6.37252	7.18112	6.15235	9.2083	7.00689	7.85991	7.76395	9.09746	8.10162	7.04099	9.0044	8.11575	8.03801	7.50689	7.30026	8.05705	8.59809	8.55513	6.02057	6.4349	5.39364	7.2538	8.63208	7.03408	7.59938	6.24831	6.6044	6.15731	6.60867	7.75671	7.32431	7.59367	6.09863	6.07711	7.07153
ENTPD1	953	ATPDase|CD39|NTPDase-1|SPG64	ectonucleoside triphosphate diphosphohydrolase 1	10.4507	9.54777	9.99467	10.7292	9.37963	10.4731	8.35154	9.81947	9.21221	9.97582	9.0424	9.7691	9.3215	9.7139	10.205	10.1766	10.1643	10.2897	9.6341	10.4647	10.2901	9.43696	9.13946	10.1017	10.2486	9.1552	10.1362	10.4449	10.4744	10.7937	10.4041	8.8482	10.206	9.72461	9.52771
EOMES	8320	TBR2	eomesodermin	5.17987	6.25913	5.58909	5.82389	5.48842	6.74126	5.20245	6.05526	7.25203	5.74291	6.77672	5.86666	6.13256	6.56348	6.41327	6.6995	6.18305	6.68553	6.1493	6.92795	6.70219	5.15928	6.75509	6.27775	4.87355	7.27139	6.20386	6.8811	7.44404	6.02939	6.12349	6.21994	6.91739	6.23276	6.21876
FADD	8772	GIG3|MORT1	Fas (TNFRSF6)-associated via death domain	6.6763	6.76609	7.14505	7.40885	6.93718	7.0043	7.47707	7.27249	7.85592	7.51261	7.23615	7.65164	7.5011	6.53142	7.44261	7.16982	7.33505	7.2405	6.79175	6.10628	7.32546	7.33587	7.31204	7.44333	7.29206	7.43366	7.65452	7.48795	7.49083	7.3189	7.02663	7.51999	7.42055	7.1742	7.51899
FAS	355	ALPS1A|APO-1|APT1|CD95|FAS1|FASTM|TNFRSF6	Fas cell surface death receptor	7.98723	8.66941	9.62235	9.18086	9.08954	9.10784	8.92421	8.89572	8.96233	8.60333	8.92287	9.41604	9.188	8.31307	9.24858	8.52817	8.79449	9.37082	9.05854	8.55038	8.68868	8.80794	9.09083	8.79621	9.13022	9.44132	9.1069	8.76037	8.7786	9.02135	8.88184	8.58466	9.00016	8.85547	8.96324
FASLG	356	ALPS1B|APT1LG1|APTL|CD178|CD95-L|CD95L|FASL|TNFSF6	Fas ligand (TNF superfamily, member 6)	5.17987	6.90197	5.96594	5.72604	5.48842	6.36687	4.83321	5.92315	7.55961	6.07896	5.36168	5.70227	5.84783	6.18497	6.61576	6.43647	5.96066	5.80511	5.83614	5.63421	6.30201	5.57432	6.30258	5.59186	5.0311	6.80191	6.31489	7.47046	6.87876	5.625	5.92279	6.15652	6.49856	6.29689	6.51022
FBXW4	6468	DAC|FBW4|FBWD4|SHFM3|SHSF3	F-box and WD repeat domain containing 4	7.92711	8.63569	7.95345	7.67451	8.54575	8.4885	9.01974	8.61597	8.5711	8.5968	8.54412	8.74516	8.61722	8.448	8.34239	8.60238	8.32989	8.96039	8.56654	8.00195	8.02232	8.43851	8.65828	8.84965	8.58251	8.95589	8.35874	8.30767	8.55463	8.43841	8.3724	8.8482	8.35497	8.47376	8.69183
FCAR	2204	CD89|CTB-61M7.2|FcalphaRI	Fc fragment of IgA receptor	9.0414	8.38624	9.28787	9.05806	8.60089	8.86937	7.68288	8.11703	6.88844	8.55026	7.43745	7.60584	7.24638	7.448	8.6413	8.2073	7.43459	8.12047	8.70464	9.7353	8.46403	8.22537	6.63962	7.71935	7.65693	7.16448	7.43447	7.76396	8.27164	8.609	8.77109	6.32464	7.32102	7.10424	7.51899
FCER1G	2207	FCRG	Fc fragment of IgE, high affinity I, receptor for; gamma polypeptide	10.5905	10.3819	11.8282	11.1044	10.1828	9.92939	9.64271	11.1326	10.4924	10.3445	10.7486	10.6645	10.3001	10.7785	11.0203	11.2782	10.6652	10.638	9.59427	9.92795	11.405	11.093	10.5841	11.0189	10.7152	10.5277	11.1305	11.1311	10.9752	10.5262	10.6274	9.51999	10.3092	10.6282	10.5915
FCER2	2208	BLAST-2|CD23|CD23A|CLEC4J|FCE2|IGEBF	Fc fragment of IgE, low affinity II, receptor for (CD23)	7.70344	8.33913	5.40564	7.66133	7.93718	7.07141	6.17899	7.60369	6.80328	8.3552	6.53474	7.58576	7.02067	6.7139	6.8528	7.41832	8.8782	7.70323	6.92103	5.63421	5.847	7.59669	8.25922	7.48615	8.65693	5.93797	6.66154	7.68277	7.53616	8.46828	7.51134	6.7576	7.22332	7.31248	6.79653
FCGR2B	2213	CD32|CD32B|FCG2|FCGR2|IGFR2	Fc fragment of IgG, low affinity IIb, receptor (CD32)	8.62045	8.82712	7.48878	8.29829	8.10551	8.41934	7.73207	7.9379	7.68129	9.80227	7.67225	8.07311	8.61722	7.86946	8.3162	8.01541	9.72541	8.5206	8.17546	8.06372	7.93351	7.85972	8.60155	8.75129	9.02174	8.16448	7.88793	8.72394	8.0758	9.21702	8.49333	7.87554	8.46786	8.13088	8.62434
FCRL2	79368	CD307b|FCRH2|IFGP4|IRTA4|SPAP1|SPAP1A|SPAP1B|SPAP1C	Fc receptor-like 2	8.62518	7.56579	4.73245	7.233	7.36643	6.78191	6.22553	6.22518	6.26625	8.99704	6.47061	6.51671	6.45879	6.22561	5.7153	6.66913	9.05752	6.68553	7.92618	6.88947	5.6932	6.11348	7.35843	6.42585	7.78782	5.10147	6.24183	6.92027	6.99153	8.98048	8.47509	7.49456	8.39223	7.65597	7.02303
FGF10	2255	-	fibroblast growth factor 10	4.45998	4.74816	3.98243	4.41671	4.44889	3.41934	3.83321	4.64022	4.34871	4.39713	3.77672	4.75118	4.87383	4.64065	4.54537	4.97252	5.29323	4.98954	4.25118	5.20358	3.54119	4.15928	4.57822	4.59186	4.63255	4.81767	4.4986	4.81335	4.7436	5.1225	3.66406	3.38122	4.62914	5.19959	4.6121
FOS	2353	AP-1|C-FOS|p55	FBJ murine osteosarcoma viral oncogene homolog	11.3809	11.5144	8.94506	10.9964	11.3598	11.6406	10.3967	8.36632	9.16178	10.6779	9.73501	8.01921	7.62106	10.1875	9.63919	8.93152	9.14829	9.80716	11.8406	12.2109	11.5722	8.32586	10.6264	10.3456	9.2764	11.3548	11.0296	10.237	10.5574	7.0611	11.9501	6.77882	8.37165	10.9357	10.9025
FOXO1	2308	FKH1|FKHR|FOXO1A	forkhead box O1	8.60614	8.56579	7.45964	8.07306	9.03385	7.44487	9.59477	8.44758	8.17125	8.87286	8.97234	8.94758	9.08328	8.74218	8.363	8.71073	8.6611	8.66761	9.24708	8.20358	7.6932	8.7266	8.68036	8.51951	9.33551	8.48887	8.38443	8.04365	8.26268	8.79493	8.56923	9.42898	8.82049	8.73911	8.7301
FOXO3	2309	AF6q21|FKHRL1|FKHRL1P2|FOXO2|FOXO3A	forkhead box O3	9.47318	9.60615	9.27621	9.67123	9.15548	9.13554	8.9998	9.09088	9.07562	8.9466	9.11971	8.90228	8.87383	9.36857	9.07831	9.27189	8.86755	9.34849	9.54329	9.84492	8.92969	9.00895	8.8907	8.88208	9.14466	9.15209	8.89985	9.0047	9.01039	9.36726	9.37634	9.36553	9.32958	9.09751	8.83917
FOXP3	50943	AIID|DIETER|IPEX|JM2|PIDX|XPID	forkhead box P3	5.41691	5.47063	4.8084	5.84735	6.44889	5.19694	6.55203	5.7557	5.59382	5.56706	5.79778	6.21933	6.71033	5.34109	6.05633	4.92189	5.33505	5.738	5.83614	5.48737	4.98598	6.08211	5.9373	5.59186	5.87355	5.29411	5.85768	4.97089	5.52121	4.85947	5.12349	5.92871	5.28625	5.47376	6.30242
FPR1	2357	FMLP|FPR	formyl peptide receptor 1	8.86837	8.20102	9.38253	10.0817	8.44387	8.15888	7.65764	9.47311	8.81782	8.07426	7.81854	8.8611	8.6439	9.10553	9.79898	8.84246	9.31168	7.80511	7.83614	9.68002	9.99606	8.74925	7.34927	9.33508	7.85961	6.48394	9.28565	8.87446	9.17942	8.78547	8.16276	6.87061	8.32102	8.80123	8.90086
FUT4	2526	CD15|ELFT|FCT3A|FUC-TIV|FUTIV|LeX|SSEA-1	fucosyltransferase 4 (alpha (1,3) fucosyltransferase, myeloid-specific)	5.98723	5.9498	6.57828	5.70051	5.18586	5.36687	5.4577	5.84185	5.47647	5.71906	5.59615	5.54473	5.45879	4.96257	5.61576	6.22306	5.63204	5.77194	5.85784	6.38046	5.94112	5.64041	5.66936	6.33508	5.75808	6.07547	5.80793	5.89427	6.24003	6.15225	5.68959	5.4087	5.99479	5.96315	5.15267
FYN	2534	SLK|SYN|p59-FYN	FYN proto-oncogene, Src family tyrosine kinase	11.3598	11.811	11.2312	11.0499	11.8312	11.3314	12.0197	11.7368	11.5045	11.5964	11.8868	11.8219	11.8527	11.7942	11.7391	11.6218	11.3819	12.0163	11.4931	11.7826	11.4394	11.5925	11.746	11.789	11.7791	11.8549	11.5801	11.5831	11.7464	11.5537	11.4358	11.7364	11.4115	11.4914	11.7376
FZD2	2535	Fz2|fz-2|fzE2|hFz2	frizzled class receptor 2	5.01637	3.42624	4.16685	4.53701	3.86393	2.19694	3.24825	4.25689	4.4518	3.61952	4.01118	3.30372	4.2364	4.05568	4.68288	4.57397	4.3757	5.04612	3.69864	4.76748	4.89483	3.82225	4.37658	4.46061	4.08	4.87907	4.56	5.32237	5.10617	4.23798	4.31613	4.14021	4.8829	4.02125	4.24013
GADD45A	1647	DDIT1|GADD45	growth arrest and DNA-damage-inducible, alpha	6.54244	7.5137	6.31741	7.26819	7.27897	6.69944	8.6787	7.51469	6.414	7.20449	7.4035	7.37567	6.69583	6.97455	6.47137	6.39994	6.74493	6.96039	6.97166	6.74611	6.29013	7.03375	6.51408	7.73363	7.31267	6.96654	6.16486	6.20037	6.52121	7.4079	7.16048	6.96619	6.28625	6.51479	6.82509
GATA3	2625	HDR|HDRS	GATA binding protein 3	9.02715	10.256	8.86285	8.791	10.4325	9.35007	10.5325	9.47142	9.65587	9.07426	9.66653	10.0353	10.0046	9.55354	9.33458	9.08895	8.80568	9.51059	9.82792	9.19965	8.75281	9.27302	10.1194	9.06829	9.71808	9.72874	9.44468	8.79941	9.36879	8.67709	9.02035	9.80361	9.58691	9.60463	9.73763
GATA6	2627	-	GATA binding protein 6	4.17987	4.59616	4.33035	2.89315	4.7384	3.61198	5.33571	4.19276	4.11738	4.85656	5.01118	4.75118	3.65143	5.51512	4.80841	4.50686	4.96066	6.22832	3.25118	5.32387	3.89483	4.32921	5.09905	5.39022	4.49504	4.93797	5.14497	4.36084	5.52121	4.34489	4.83398	4.76825	5.45226	5.41718	4.73763
GBP2	2634	-	guanylate binding protein 2, interferon-inducible	10.6774	10.7515	11.719	11.0811	11.1501	11.4567	11.1671	10.6447	10.9952	10.4793	11.0496	10.8597	10.8239	10.8164	10.902	11.0116	11.3606	10.8325	11.1814	10.6255	11.1798	11.0816	10.8564	10.5541	10.8942	10.985	10.9786	10.7156	10.795	11.067	11.417	11.3743	10.8778	11.0135	11.1943
GBP3	2635	-	guanylate binding protein 3	7.75622	8.4977	8.35905	7.75734	8.61436	7.74126	7.98972	7.77772	8.35537	8.16532	8.38274	8.35604	8.36109	7.79039	8.54987	8.57806	8.22258	7.96039	9.05385	8.48737	7.88302	8.25028	8.69851	7.50292	7.87355	8.80586	8.1698	6.99555	8.09106	8.58193	8.86933	8.50415	8.5617	8.16564	8.84267
GK	2710	GK1|GKD	glycerol kinase	7.54244	7.07009	7.97421	8.57614	7.06033	7.36687	6.47707	7.25689	7.03677	7.00199	6.97466	6.65164	6.78072	7.36857	7.69918	7.40916	7.18305	7.28819	7.66212	7.6458	7.55614	7.23966	7.21452	7.15576	7.26058	6.59789	6.83302	7.03177	6.69113	8.15225	7.88737	6.94757	7.14787	6.94325	7.09518
GLS	2744	AAD20|GAC|GAM|GLS1|KGA	glutaminase	10.5095	10.6124	10.0881	10.0353	10.9602	10.6659	11.0524	10.6744	10.9264	10.8023	10.7513	11.0273	10.9935	10.7281	10.6328	10.5471	10.9294	10.6472	11.1001	10.5176	10.2909	10.3082	10.9419	10.484	10.7656	11.099	10.7341	10.5475	10.6945	10.9039	11.1103	11.4514	11.1623	10.7369	10.9648
GLS2	27165	GA|GLS|LGA|hLGA	glutaminase 2 (liver, mitochondrial)	4.76484	4.59616	3.91532	4.28547	5.23316	4.61198	6.15514	5.05526	5.08568	4.94145	5.01118	5.62565	5.62106	5.57925	5.54537	5.47209	5.76036	5.55513	5.34634	5.20358	4.37127	5.32921	5.80954	5.23822	5.69668	5.90882	5.40131	4.97089	4.98064	4.625	4.50056	5.56343	4.83559	5.32791	5.82509
GNLY	10578	D2S69E|LAG-2|LAG2|NKG5|TLA519	granulysin	12.2348	13.7079	11.7677	12.2488	11.4663	12.8688	11.8486	13.0381	12.7351	10.9122	13.492	11.0186	11.6981	13.2168	13.5741	13.055	12.1816	13.6687	10.8732	11.8797	12.9664	13.141	13.3468	11.9849	10.4446	13.4999	13.3209	13.5094	13.2527	11.0912	12.0941	12.4469	13.4201	12.5203	13.0186
GOT2	2806	KAT4|KATIV|mitAAT	glutamic-oxaloacetic transaminase 2, mitochondrial	7.43861	7.93403	7.81302	7.73864	8.17378	7.78191	8.45282	8.39867	8.28382	8.05534	8.42735	8.34413	8.36109	8.3866	8.25687	8.24897	8.23368	8.49543	7.05854	6.8093	7.77215	8.17795	8.27866	7.97518	8.25526	8.34396	8.24183	8.0198	8.24003	7.52622	7.73629	7.74687	7.96212	7.78455	8.33258
GRAP2	9402	GADS|GRAP-2|GRB2L|GRBLG|GRID|GRPL|GrbX|Grf40|Mona|P38	GRB2-related adaptor protein 2	8.65329	8.81425	8.15962	9.4668	9.38225	8.91119	9.41567	9.65368	9.54511	8.91808	9.83773	9.51848	9.694	9.11368	9.20644	9.3672	9.39806	9.55513	9.53153	8.81957	8.33705	8.66708	9.83437	8.76526	9.51963	9.38687	9.02761	8.83059	9.05519	9.47123	9.27244	10.0117	9.55075	9.01173	9.27937
GRB10	2887	GRB-IR|Grb-10|IRBP|MEG1|RSS	growth factor receptor-bound protein 10	4.83195	4.67416	4.65228	5.06308	4.18586	3.61198	4.41818	4.77772	4.87922	4.67015	4.64345	5.01421	4.76691	4.57925	5.39337	5.24382	4.79073	5.10057	3.87921	4.38046	3.89483	4.61871	5.00885	4.23822	4.75808	4.46404	4.22297	5.39831	4.98064	4.78547	4.55714	4.14021	4.17663	3.77332	4.73763
GRB2	2885	ASH|EGFRBP-GRB2|Grb3-3|MST084|MSTP084|NCKAP2	growth factor receptor-bound protein 2	11.9131	11.9683	12.4662	12.2857	11.9273	12.3046	11.8885	12.0328	11.7111	12.0307	11.9758	12.017	11.8209	11.8464	12.0884	12.1589	12.0524	11.9278	11.5874	11.7421	11.8634	12.0389	11.8158	12.2738	12.282	11.794	11.939	11.9825	11.8348	12.0339	11.9892	11.4394	11.6261	11.8256	11.8387
GREM2	64388	CKTSF1B2|DAND3|PRDC	gremlin 2, DAN family BMP antagonist	4.45998	3.74816	4.16685	3.06308	4.27897	3.41934	5.70768	5.79942	4.29426	5.0601	4.44414	5.23661	4.59003	3.37761	4.74701	4.50686	3.79073	4.80511	4.69864	3.84994	3.27816	3.96664	5.00885	4.87565	4.34304	4.68643	3.88193	4.20037	4.69113	3.85947	2.66406	3.58767	3.62914	3.35829	4.4006
GSK3B	2932	-	glycogen synthase kinase 3 beta	8.06601	7.98848	7.97421	7.87614	7.80253	6.65638	8.22553	8.09965	7.98184	8.20019	8.0512	8.17521	8.23138	8.32715	8.16008	8.15346	8.00019	8.15303	8.27153	8.00195	7.77215	7.94064	7.86843	8.06829	8.37279	7.86397	8.01943	8.14633	7.99153	8.29909	8.13283	8.46869	8.28625	8.04011	7.88738
GZMA	3001	CTLA3|HFSP	granzyme A (granzyme 1, cytotoxic T-lymphocyte-associated serine esterase 3)	10.9946	12.8635	11.8052	11.1617	11.6995	12.0409	11.4263	11.978	12.8412	10.9272	12.4052	11.0415	11.8147	12.68	12.2892	12.5101	12.0212	12.6177	10.8113	11.4946	11.991	11.8411	12.3011	11.989	11.2086	13.4489	11.9953	12.4402	12.5352	10.9877	11.514	11.5573	11.8811	12.0691	12.3151
GZMB	3002	CCPI|CGL-1|CGL1|CSP-B|CSPB|CTLA1|CTSGL1|HLP|SECT	granzyme B (granzyme 2, cytotoxic T-lymphocyte-associated serine esterase 1)	10.6614	13.7183	12.391	11.3694	11.8877	12.2848	11.2083	12.3729	12.4413	11.3175	12.1518	11.3536	11.9609	13.1455	12.9358	12.3886	12.3517	13.1607	11.1592	11.0332	12.6758	12.4241	11.8596	11.2971	10.4735	13.1222	12.5003	13.1904	12.373	11.5976	11.3141	11.6983	11.4596	11.9376	12.6853
GZMH	2999	CCP-X|CGL-2|CSP-C|CTLA1|CTSGL2	granzyme H (cathepsin G-like 2, protein h-CCPX)	10.0218	12.1719	10.6683	10.379	10.8142	10.3735	11.2162	10.7113	12.6271	9.94016	12.0765	11.0928	11.8786	12.1021	11.9467	12.2854	12.0509	13.0019	9.97539	11.5442	11.8813	11.7171	11.6434	11.083	10.4422	13.3893	11.6453	12.6068	12.5493	11.5495	10.0728	10.1666	12.2368	11.0622	11.25
GZMK	3003	TRYP2	granzyme K (granzyme 3; tryptase II)	10.0987	9.59114	9.90886	9.47811	10.9111	10.4575	10.8285	10.8425	11.065	10.7909	11.1265	10.5534	10.1958	11.2887	10.4844	10.5699	10.8966	11.4542	9.88978	10.6063	10.3762	10.2626	11.496	11.7451	10.6819	11.8357	10.7266	10.0973	11.5033	9.32217	10.334	10.3541	10.1967	10.6172	11.3548
GZMM	3004	LMET1|MET1	granzyme M (lymphocyte met-ase 1)	7.73007	8.77938	7.56192	7.13156	8.07338	7.63435	8.69119	8.24112	8.27682	7.85109	8.43072	8.27892	8.56632	9.11638	8.53178	8.48523	8.34532	8.74656	8.73719	8.07233	7.70219	8.1096	8.82284	8.66448	8.21751	9.23956	8.49468	8.47486	8.75961	8.11497	7.9201	8.45886	7.99479	8.41357	8.79291
HADHB	3032	ECHB|MSTP029|MTPB|TP-BETA	hydroxyacyl-CoA dehydrogenase/3-ketoacyl-CoA thiolase/enoyl-CoA hydratase (trifunctional protein), beta subunit	9.57709	9.08445	9.69543	9.4912	9.23316	9.24861	9.32507	9.69767	9.38336	9.40088	9.36697	9.52025	9.25382	9.42201	9.58319	9.65757	9.64456	9.24956	9.33478	9.39426	9.55738	9.32083	9.28107	9.48825	9.55032	9.37626	9.48284	9.46826	9.39157	9.9638	9.69117	9.27511	9.49476	9.54316	9.60594
HAVCR2	84868	CD366|HAVcr-2|KIM-3|TIM3|TIMD-3|TIMD3|Tim-3	hepatitis A virus cellular receptor 2	8.1407	8.70236	8.87173	8.07306	7.81035	8.78691	7.05561	7.71061	7.7787	7.95172	7.84913	7.57221	7.30488	7.60258	8.10609	8.02743	7.80568	7.98954	8.03016	7.96542	8.34855	8.2538	7.65457	7.62288	7.27115	7.72038	7.5675	8.22665	7.88461	8.13745	8.36845	7.9754	7.28625	7.9332	8.04749
HCST	10870	DAP10|KAP10|PIK3AP	hematopoietic cell signal transducer	10.6831	11.201	11.0665	10.5629	11.0628	10.2791	11.2762	11.429	11.4954	11.0143	11.5515	11.2029	11.4152	11.7798	11.6344	11.7651	11.2779	11.7294	10.6055	10.8499	11.7501	11.4127	11.6316	11.6802	11.4677	12.2163	11.5118	11.6301	11.9267	10.7212	10.5973	11.1681	11.1802	11.3202	11.4841
HDAC7	51564	HD7|HD7A|HDAC7A	histone deacetylase 7	8.64398	8.12668	7.83588	8.21958	8.67128	8.25584	8.64057	7.986	7.99896	7.75468	8.1322	8.34811	8.05516	7.98642	7.95137	7.99106	7.87111	7.6766	9.15369	8.88947	7.65667	7.93187	8.07702	7.86919	7.88047	7.95945	7.92924	7.77825	7.60158	8.03738	8.22302	8.55423	8.25962	8.39171	8.00442
HDAC9	9734	HD7|HD7b|HD9|HDAC|HDAC7|HDAC7B|HDAC9B|HDAC9FL|HDRP|MITR	histone deacetylase 9	7.03073	6.73002	6.94085	7.07306	6.48842	7.48235	5.94869	6.91324	6.85121	7.35906	6.53474	7.09222	6.3884	6.68504	6.80841	7.48086	7.74493	6.39007	6.61193	7.39426	6.53114	6.48121	7.00885	6.99903	7.04348	6.3602	6.8939	7.1016	6.80661	7.89509	7.8167	6.82033	7.56533	6.61881	6.85311
HDC	3067	-	histidine decarboxylase	4.95748	8.2076	5.73245	8.81201	5.44889	6.28441	4.49618	4.64022	3.84175	4.0601	4.14869	4.36785	4.71033	3.96257	4.61576	4.43647	4.6652	4.43314	1.37671	4.26498	4.22925	4.32921	4.51408	4.23822	4.928	4.61604	4.7824	4.20037	4.18417	9.49173	6.61159	7.15652	7.6498	2.94325	4.54499
HGF	3082	DFNB39|F-TCF|HGFB|HPTA|SF	hepatocyte growth factor (hepapoietin A; scatter factor)	7.40594	6.80128	7.87173	7.96461	6.84882	8.25584	5.94869	6.87288	6.40118	6.65766	6.66653	6.79848	6.42402	7.12177	7.24581	7.26429	7.23919	7.21604	7.19263	7.6573	7.51082	6.94936	6.88754	7.36291	6.7277	7.18893	7.29697	7.56412	7.71103	7.65648	8.03163	6.0731	7.30374	7.13965	6.51022
HIPK1	204851	Myak|Nbak2	homeodomain interacting protein kinase 1	10.3795	10.5722	10.3732	10.5875	10.416	10.3176	10.5371	10.1732	10.1213	10.0848	10.1176	10.3017	10.3759	10.3271	10.2774	10.2944	10.2447	10.1754	10.328	10.1042	9.98506	10.0642	10.1645	10.0167	10.1759	10.1768	10.2395	10.0001	10.0487	10.3609	10.4737	10.6822	10.4405	10.0668	9.7911
HLA-DPA1	3113	DP(W3)|DP(W4)|HLA-DP1A|HLADP|HLASB|PLT1	major histocompatibility complex, class II, DP alpha 1	12.3058	11.7739	12.4875	11.4635	11.4545	11.6673	10.9813	12.1974	11.7691	12.335	11.7617	11.5096	11.2067	12.0701	12.2472	12.2926	12.5509	12.5521	11.437	11.7414	12.5092	11.9294	12.1079	12.3649	12.3034	11.8482	12.3953	11.9081	12.4183	12.1384	11.7166	10.5364	11.6903	11.9071	11.9209
HLA-DPB1	3115	DPB1|HLA-DP|HLA-DP1B|HLA-DPB	major histocompatibility complex, class II, DP beta 1	13.3566	13.2627	13.3945	12.7876	13.0099	13.0385	12.6107	13.6709	13.3012	13.972	13.2833	13.0618	13.0232	13.5156	13.8517	13.7684	14.0809	14.0941	12.4309	12.9977	14.0289	13.4759	13.4691	13.8848	13.8263	13.3664	13.7081	13.3004	14.062	13.6702	13.2586	12.0558	13.4505	13.2667	13.2543
HLA-DQA1	3117	CD|CELIAC1|DQ-A1|GSE|HLA-DQA	major histocompatibility complex, class II, DQ alpha 1	10.7279	2.0112	11.2543	10.3485	9.82006	9.65364	9.52438	11.9145	10.1731	11.7209	10.7634	10.8337	2.65143	10.5929	10.87	10.7023	11.5927	2.93064	11.1029	11.247	10.9883	10.6077	3.37658	10.7103	2.98047	10.3344	1.97504	11.5387	2.25817	11.562	2.55714	10.8305	10.3102	3.23276	10.5758
HLA-DQB1	3119	CELIAC1|HLA-DQB|IDDM1	major histocompatibility complex, class II, DQ beta 1	9.70567	1.42624	10.9721	9.16927	9.80644	10.2755	9.22267	10.1999	9.93144	10.8917	10.1619	10.3241	2.87383	8.48614	9.11219	10.4644	9.20012	2.66761	10.0206	11.2288	9.07517	9.21276	3.63962	10.7757	2.49504	8.30534	2.97504	10.7836	1.93625	9.68982	1.66406	9.77486	8.89449	2.35829	8.71872
HLA-DQB2	3120	HLA-DQB1|HLA-DXB	major histocompatibility complex, class II, DQ beta 2	12.0289	11.7544	11.0357	9.11232	10.4969	11.3685	10.9676	11.3416	10.5959	11.4956	11.0106	10.6395	11.2544	11.496	12.6283	11.6129	12.7735	12.4555	9.88715	9.78068	11.4663	12.1323	10.8756	12.6598	12.4854	10.8649	11.0167	10.5444	12.3296	12.2042	10.2528	8.90478	10.888	10.4217	11.0176
HLA-DRA	3122	HLA-DRA1|MLRW	major histocompatibility complex, class II, DR alpha	13.5077	13.3116	13.7014	13.2544	12.8174	13.3644	12.2532	13.7259	12.9818	13.7424	12.9215	13.2646	12.7818	13.5068	13.9041	13.8186	14.1938	13.9487	12.138	12.7186	13.9662	13.7674	13.36	13.8215	13.9311	13.2117	13.6811	13.7598	13.9004	13.6139	12.8811	11.8918	12.957	13.184	13.4925
HLA-E	3133	EA1.2|EA2.1|HLA-6.2|MHC|QA1	major histocompatibility complex, class I, E	13.2673	13.9454	13.9407	13.7936	13.9386	13.4864	14.3665	14.1633	13.8786	13.883	14.2217	14.0309	13.9492	13.8158	13.9553	14.0307	13.9192	14.0794	13.7776	13.5214	13.6696	14.0041	13.9692	14.1072	14.0274	13.8346	13.7875	13.671	13.9227	13.6742	13.5512	13.8559	13.6582	13.8132	14.0219
HMGB1	3146	HMG-1|HMG1|HMG3|SBP-1	high mobility group box 1	9.12406	9.2966	9.09285	9.16695	9.51498	8.06319	10.1937	9.80479	9.56967	9.74586	9.85542	9.8471	9.81298	9.8501	9.75092	9.7602	9.66725	10.0216	9.31139	9.22691	9.73868	9.74925	9.80117	9.7911	9.9901	10.1722	9.71987	9.851	9.87435	9.71496	9.86513	9.97885	9.86975	9.67871	9.73575
HRAS	3265	C-BAS/HAS|C-H-RAS|C-HA-RAS1|CTLO|H-RASIDX|HAMSV|HRAS1|RASH1|p21ras	Harvey rat sarcoma viral oncogene homolog	6.30326	6.47063	6.30436	5.93754	6.48842	6.03825	6.62329	6.01873	6.36201	6.36676	6.27422	6.21933	6.42402	6.48195	6.49023	6.41832	6.3143	6.68553	6.20114	6.23461	6.25391	6.31579	6.35843	6.37207	6.61606	6.8487	6.5142	6.57234	6.18417	6.18139	6.13283	6.43567	6.35497	5.92307	6.54499
ICAM1	3383	BB2|CD54|P3.58	intercellular adhesion molecule 1	8.16042	8.15416	8.9067	8.53701	7.52689	8.19694	6.65764	7.85227	7.71276	8.45963	7.6608	7.91575	7.46735	7.92605	8.14826	8.35294	7.82782	7.72938	7.57311	8.04634	8.02948	8.40721	7.46404	8.75129	7.71227	7.54204	8.0625	7.82716	8.03428	8.13	8.0807	6.99367	7.36333	7.86079	7.53637
ICOS	29851	AILIM|CD278|CVID1	inducible T-cell co-stimulator	8.01637	8.10572	7.8084	7.36888	9.29299	7.92486	9.83133	8.26471	7.92921	8.54688	8.578	8.48091	8.93684	7.76304	7.73914	7.61438	8.08841	7.93814	8.75175	7.4349	7.29013	8.70875	8.35843	7.74777	9.07096	8.201	8.08878	7.57234	7.81276	8.40172	8.58632	9.19451	8.28625	8.3008	8.60388
ICOSLG	23308	B7-H2|B7H2|B7RP-1|B7RP1|CD275|GL50|ICOS-L|ICOSL|LICOS	inducible T-cell co-stimulator ligand	7.52227	7.04095	5.96594	5.82389	7.07338	6.10383	6.37753	5.98126	5.61619	8.0601	5.5719	5.82157	6.04375	6.20543	6.08143	5.78696	6.35552	6.17857	7.14048	6.46138	5.65667	6.08211	5.98539	6.21804	6.56543	5.29411	5.72993	5.78534	6.24003	7.3189	7.05146	6.15652	6.32102	6.61881	5.67623
ID2	3398	GIG8|ID2A|ID2H|bHLHb26	inhibitor of DNA binding 2, dominant negative helix-loop-helix protein	11.7503	12.2251	12.2217	11.279	11.4192	11.5007	12.1374	12.4046	11.8097	12.1188	12.2438	12.1158	11.5161	12.4326	11.9916	11.8245	11.9896	12.3639	10.8148	11.6765	11.5207	12.2531	11.6174	12.9748	12.1579	12.7905	11.5572	11.7563	11.9267	11.739	11.5075	11.5515	11.3958	11.618	11.925
IDO1	3620	IDO|IDO-1|INDO	indoleamine 2,3-dioxygenase 1	4.95748	5.47063	5.73245	4.41671	4.08632	5.0043	4.33571	5.05526	4.4518	4.2716	3.59615	4.36785	4.3884	4.64065	4.92388	4.202	5.11266	5.47496	4.87921	4.48737	4.95623	4.82225	5.00885	5.42585	4.81697	4.61604	4.14497	5.32237	4.69113	5.44443	5.17863	4.72518	5.95107	4.98278	5.93403
IFIT1	3434	C56|G10P1|IFI-56|IFI-56K|IFI56|IFIT-1|IFNAI1|ISG56|P56|RNM561	interferon-induced protein with tetratricopeptide repeats 1	8.28541	8.76163	11.7545	6.83566	6.13695	6.49462	5.20245	6.88308	6.98614	5.39713	6.24384	6.20184	6.40632	6.12177	7.08143	8.29941	7.11266	6.36805	10.2776	6.538	7.27816	7.60774	6.60924	7.40814	6.32286	6.46404	8.60075	6.68277	6.80661	6.34489	7.18313	7.03833	6.68359	7.56774	6.66046
IFIT3	3437	CIG-49|GARG-49|IFI60|IFIT4|IRG2|ISG60|P60|RIG-G|cig41	interferon-induced protein with tetratricopeptide repeats 3	7.7734	8.47063	11.3531	7.311	6.11186	6.36687	5.57018	7.04621	7.00321	6.09757	6.64345	6.05374	6.29529	6.37761	6.8673	7.73659	7.18305	6.27642	9.83478	6.13945	7.30791	7.32251	6.34006	7.33508	5.75808	6.50357	8.21345	7.04365	5.93625	6.3189	7.03163	6.31014	6.28625	6.87136	6.86691
IFNA6	3443	IFN-alphaK	interferon, alpha 6	4.07296	5.12668	3.33035	3.06308	3.27897	3.61198	4.70768	4.31829	3.76375	4.2716	4.49661	4.97357	4.3884	4.75612	4.22344	4.28446	4.3757	4.34568	3.49219	5.26498	3.54119	4.32921	4.30258	4.31622	3.87355	4.38157	2.56	4.63647	2.93625	3.99697	3.02663	5.00271	2.51366	3.23276	3.96002
IFNG	3458	IFG|IFI	interferon, gamma	5.45998	6.81855	4.523	5.62107	5.95139	5.25584	6.55203	5.46125	6.84175	5.0601	6.72268	5.48814	5.45879	5.88857	5.61576	5.94743	6.22814	6.43314	5.79175	7.48737	6.30201	5.00058	6.60924	5.90118	5.53067	8.18893	6.04113	6.85438	6.4281	5.85947	5.59817	5.00271	6.91739	5.90261	6.49252
IGHA1	3493	IgA1	immunoglobulin heavy constant alpha 1	11.1807	11.7442	9.00681	8.66464	11.2923	10.5383	10.3476	10.8607	11.5279	9.57039	10.4591	10.605	11.8922	10.0529	11.0853	7.85601	11.0854	13.4089	12.7015	10.0199	12.6735	10.0871	11.3055	11.6958	11.6448	8.72456	11.1443	11.4622	10.3467	11.4896	12.603	8.56343	14.2509	11.4453	11.0192
IGHD	3495	-	immunoglobulin heavy constant delta	8.29733	8.93403	5.71282	8.25947	8.70103	6.87877	7.22553	8.60985	7.71794	9.50042	8.05994	8.75718	9.79779	7.57138	7.32148	8.51968	8.14829	8.59361	7.53994	6.32387	6.73759	8.81749	9.07979	8.48615	9.73345	6.63396	7.68929	8.46606	8.76279	9.22053	8.30172	7.68078	8.26409	8.34697	7.80372
IGHG1	3500	-	immunoglobulin heavy constant gamma 1 (G1m marker)	10.3383	10.9291	8.41478	7.9753	11.3165	10.21	9.46014	9.74595	10.2067	11.308	10.673	10.61	10.8003	10.2627	10.0674	7.26429	13.9711	14.4241	11.029	9.16383	10.4534	10.3342	11.427	10.8893	10.3605	8.63841	9.61529	11.5052	11.2905	10.8125	11.4979	9.31922	16.605	11.1171	10.0864
IGHG2	3501	-	immunoglobulin heavy constant gamma 2 (G2m marker)	11.3476	10.0299	7.50599	6.63462	10.9941	8.31242	10.0048	9.39154	9.24487	10.1386	9.92766	9.74817	11.0257	9.2917	8.54086	6.34336	11.926	12.6128	10.9685	8.83484	9.1754	9.14418	10.1736	9.75129	9.56758	8.24831	8.74322	10.4041	9.86846	9.9575	10.534	8.84569	14.2824	9.23276	9.64852
IGHG3	3502	IgG3	immunoglobulin heavy constant gamma 3 (G3m marker)	12.291	11.2607	8.69543	8.22854	12.3608	9.39662	11.3137	10.7764	10.8081	11.5993	11.2279	11.3371	12.574	11.0215	10.3579	7.84246	13.7122	14.2519	12.1575	10.1021	10.5261	10.6235	11.6311	11.331	11.2379	9.7329	10.3282	12.1044	11.516	11.2205	11.8486	10.1258	15.8046	10.918	10.9291
IGHG4	3503	-	immunoglobulin heavy constant gamma 4 (G4m marker)	10.0414	9.61111	7.20248	6.44774	10.4325	7.8408	9.3304	8.87544	8.79104	9.7355	9.39834	9.38925	10.3805	8.77678	8.45706	6.04528	11.6294	12.2465	10.1841	8.12296	8.57339	8.56867	9.6188	9.28746	9.24458	7.73706	8.10432	10.0451	9.38952	9.29243	10.0515	8.31014	14.0094	8.90775	8.96965
IGHM	3507	AGM1|MU|VH	immunoglobulin heavy constant mu	12.5365	12.8951	9.65485	12.0378	12.7335	11.4306	11.685	12.4576	12.1599	13.6782	12.3186	12.2742	12.4985	12.2657	11.8196	13.0014	12.9977	12.814	12.6932	10.5208	12.2265	12.4114	13.2227	12.2983	13.4918	11.1575	11.9433	12.7886	12.8736	12.376	12.1267	11.3791	12.4153	12.1546	12.097
IGHV4-59	28392	IGHV459|VH	immunoglobulin heavy variable 4-59	7.25516	7.8525	4.69292	6.59359	7.93718	5.78191	6.84816	6.78861	6.90671	7.63872	7.1322	7.21061	7.93684	6.41324	6.99163	6.84246	8.3402	8.20987	6.86857	5.88947	7.00062	6.75423	8.07146	7.3067	8.006	5.81767	6.36736	8.44383	7.31995	8.46235	8.48606	6.2807	10.1551	6.5935	6.73763
IGKC	3514	HCAK1|IGKCD|Km	immunoglobulin kappa constant	13.4596	13.92	11.2134	11.7339	13.8324	12.4927	13.0652	12.6714	13.5792	13.3581	12.7835	13.132	14.8159	12.8759	13.1538	12.7075	15.2837	15.5972	13.8072	11.0777	14.1371	12.6359	13.8757	13.6225	14.117	11.9321	13.1106	14.0475	13.4228	13.2194	13.8286	11.9546	16.4722	13.0913	13.0933
IGLC1	3537	IGLC	immunoglobulin lambda constant 1 (Mcg marker)	12.5063	13.3819	10.3825	11.1135	12.7394	11.503	11.933	12.5001	12.7361	12.8033	12.4402	12.1475	13.2263	11.8239	12.2322	11.1025	13.6734	14.8372	13.5418	10.4548	13.7817	12.1055	12.8842	13.0835	12.9386	10.7109	12.2395	12.9267	12.2051	12.6729	13.6524	10.5573	15.9008	12.4174	12.6
IKZF1	10320	Hs.54452|IK1|IKAROS|LYF1|LyF-1|PPP1R92|PRO0758|ZNFN1A1	IKAROS family zinc finger 1 (Ikaros)	11.4169	11.3884	11.3056	11.1153	11.9318	11.2404	12.4792	11.6548	11.544	11.9389	11.8374	11.9716	12.0002	11.7108	11.5826	11.7412	11.6257	11.5648	11.9437	11.5733	11.0945	11.6306	11.7115	11.8232	11.9508	12.0427	11.543	11.4303	11.4618	11.5634	11.584	12.1945	11.6927	11.4906	11.8772
IL10	3586	CSIF|GVHDS|IL-10|IL10A|TGIF	interleukin 10	5.27941	4.12668	5.42989	3.98061	4.36643	2.93391	5.33571	4.73333	4.4518	4.61952	4.49661	4.48814	4.15393	3.64065	4.54537	4.02143	4.11266	4.93064	4.25118	4.58691	3.8307	4.66178	4.30258	4.46061	4.42104	4.87907	4.56	3.92027	3.93625	4.44443	4.34855	3.38122	3.51366	4.09525	4.79653
IL10RA	3587	CD210|CD210a|CDW210A|HIL-10R|IL-10R1|IL10R	interleukin 10 receptor, alpha	11.6037	11.5289	11.8775	11.391	11.7783	11.0403	11.6766	11.8885	11.6197	11.9692	11.9584	11.8057	11.4737	11.5841	11.8537	11.4432	11.4036	11.9985	11.5086	11.6407	11.5428	11.7452	11.7779	12.1528	11.6549	11.7714	11.4848	11.634	11.7516	11.573	11.5307	11.6751	11.7006	11.6344	11.7428
IL10RB	3588	CDW210B|CRF2-4|CRFB4|D21S58|D21S66|IL-10R2	interleukin 10 receptor, beta	8.38375	7.83563	8.42989	8.59705	7.70523	7.05493	7.57917	8.02795	7.98184	7.57372	7.803	7.91575	8.13256	7.7836	8.4182	8.22306	8.14829	8.11386	8.1316	8.52551	8.4928	7.80794	8.29306	8.26797	8.31777	8.29974	8.17961	8.3797	8.33285	8.0767	7.52913	7.61152	8.15752	7.95323	8.34743
IL11RA	3590	CRSDA	interleukin 11 receptor, alpha	8.69445	7.19442	6.61046	7.0327	8.30133	7.21189	8.16711	6.76675	7.20853	7.03134	7.19705	7.40653	7.00899	6.67039	6.99163	6.02143	6.59809	6.80511	9.29955	8.70239	6.42655	7.14418	6.83601	6.39022	7.04348	6.80191	6.24183	6.06711	6.49083	6.99697	7.44542	8.38814	7.93433	7.72169	6.67623
IL12A	3592	CLMF|IL-12A|NFSK|NKSF1|P35	interleukin 12A	4.69445	5.12668	3.61046	3.89315	5.23316	4.07141	5.41818	4.68753	4.4518	5.1341	4.54724	4.79848	4.71033	4.05568	3.80841	4.50686	5.33505	4.98954	4.87921	5.58691	4.07171	4.48121	4.44697	5.19758	4.75808	4.87907	4.29697	4.0198	4.63669	5.58193	4.92279	4.26575	5.45226	4.72752	4.90756
IL12RB1	3594	CD212|IL-12R-BETA1|IL12RB|IMD30	interleukin 12 receptor, beta 1	8.052	8.42624	8.2441	7.79402	8.66267	7.66726	8.53365	8.20906	8.54219	8.04579	8.74725	8.18858	8.08328	8.36402	8.24581	8.13691	8.13058	8.41714	8.3035	7.87969	8.20099	8.47519	8.55051	8.452	7.99329	8.85635	7.98627	8.11291	8.38333	7.54877	7.94681	8.38814	7.9894	8.32791	8.60388
IL13RA1	3597	CD213A1|CT19|IL-13Ra|NR4	interleukin 13 receptor, alpha 1	9.17342	8.4486	9.09664	9.50602	8.30687	9.0043	7.87761	9.28984	8.31834	8.68253	8.42735	9.0707	8.39739	8.75959	9.16889	9.57602	8.76036	9.18803	8.03968	9.16786	9.31817	8.94718	8.52226	9.54403	9.29982	8.83327	9.19179	9.40293	9.296	9.33195	9.37339	7.64657	8.57256	8.80123	8.29222
IL15	3600	IL-15	interleukin 15	8.22427	6.80128	8.80609	7.311	6.86393	7.69944	6.64057	7.4748	7.30807	7.50566	7.11552	7.61908	6.37025	7.08911	7.41327	7.42742	7.63204	7.26454	7.96668	7.75683	7.57094	7.46914	7.26411	8.05698	7.2392	7.1396	7.37592	7.63647	7.5583	8.43236	8.42085	7.11541	7.6152	7.56774	7.55355
IL16	3603	LCF|NIL16|PRIL16|prIL-16	interleukin 16	11.0432	11.2432	11.1464	11.5415	11.9065	11.8444	11.8167	11.4022	11.6272	11.6304	11.6811	11.5516	11.8491	11.4799	11.5392	11.7629	11.6215	11.5231	11.4234	10.9196	11.3097	11.3695	11.8744	11.5226	11.8286	11.724	11.7237	11.5912	11.7094	11.5935	11.5963	12.1328	11.7304	11.5939	11.7211
IL18	3606	IGIF|IL-18|IL-1g|IL1F4	interleukin 18	8.12071	8.26544	8.07374	8.07803	7.64529	8.7361	6.62329	8.39511	7.4518	7.87286	7.7391	7.87771	7.0777	7.88857	8.37319	8.43647	7.5545	8.42783	7.1493	8.4482	8.07171	7.8872	7.53847	8.33039	8.12731	7.77793	8.20866	8.46164	7.85511	8.20287	7.84822	6.6233	7.25063	7.75632	8.32259
IL1B	3553	IL-1|IL1-BETA|IL1F2	interleukin 1, beta	10.9872	10.2811	10.1919	10.4649	9.76278	8.52487	9.78353	8.02795	7.18628	8.11595	7.21282	7.10168	6.42402	6.86304	10.5192	7.77275	7.01313	6.78862	10.3711	11.3471	8.38808	8.66708	7.97352	7.67562	6.38257	10.1222	7.97504	8.0787	8.38746	8.3189	10.5838	6.83053	7.74888	7.41718	8.46555
IL1R2	7850	CD121b|CDw121b|IL-1R-2|IL-1RT-2|IL-1RT2|IL1R2c|IL1RB	interleukin 1 receptor, type II	5.89608	5.12668	5.04656	8.05302	5.23316	6.87877	4.83321	5.25689	5.14841	5.0601	4.14869	4.65164	4.5259	5.448	6.41327	4.86943	5.11266	6.12704	4.92103	6.4349	5.65667	4.7036	4.86201	4.92628	4.63255	4.46404	4.43447	4.97089	5.49083	7.0611	5.34855	5.00271	4.57256	4.58068	4.85311
IL1RN	3557	DIRA|ICIL-1RA|IL-1RN|IL-1ra|IL-1ra3|IL1F3|IL1RA|IRAP|MVCD4	interleukin 1 receptor antagonist	6.01637	5.9498	7.66255	7.40094	5.44889	5.36687	5.57018	5.96215	6.08568	5.64506	5.52214	6.03411	5.55832	5.48195	6.64971	6.82878	6.11266	6.17857	5.96168	6.23461	6.65667	6.31579	5.51408	6.49456	6.19548	5.87907	6.43447	6.13528	6.2761	6.39552	5.71468	4.43567	5.76159	5.81772	6.15267
IL21R	50615	CD360|NILR	interleukin 21 receptor	7.93476	7.93403	8.09285	7.64134	8.47864	7.75153	8.39291	7.86261	8.25203	7.9102	8.38622	8.07311	8.26614	7.88857	7.97164	8.07454	8.09451	7.97504	8.24708	7.85993	7.96373	7.98371	8.26897	8.05129	8.20654	8.41305	8.44265	8.22144	8.07067	7.55991	7.60489	8.53876	8.64638	8.24093	8.20795
IL27RA	9466	CRL1|IL-27RA|IL27R|TCCR|WSX1|zcytor1	interleukin 27 receptor, alpha	9.39489	9.08445	9.23552	8.87329	9.59185	8.97393	9.43808	9.28408	9.56105	8.97959	9.3295	9.26003	9.56432	9.27727	9.64971	9.65757	9.42009	9.29696	9.55164	9.1598	9.24625	9.32921	9.66383	9.16633	9.58463	9.68213	9.48877	9.39136	9.51178	8.82294	9.19766	9.29917	9.29065	9.54976	9.63043
IL2RA	3559	CD25|IDDM10|IL2R|TCGFR|p55	interleukin 2 receptor, alpha	7.04494	7.74816	6.91532	7.61425	8.86393	7.08772	8.27616	8.702	7.23768	7.65137	7.68361	8.32407	8.24638	7.1325	7.62432	6.48958	8.06375	7.35691	8.06321	6.74611	6.77215	7.74925	7.9064	7.16633	7.64072	7.23663	7.40131	6.34173	6.83106	6.74699	6.98082	7.63498	7.08857	7.38065	7.83917
IL6	3569	BSF2|HGF|HSF|IFNB2|IL-6	interleukin 6	4.37252	7.30888	2.69292	4.21508	4.27897	4.07141	5.29265	4.37719	4.34871	6.68253	3.59615	4.65164	3.3884	4.64065	3.92388	4.6995	4.20577	5.34568	5.07715	4.13945	3.76359	4.61871	4.91263	3.76873	4.56543	4.61604	4.36736	4.36084	4.69113	5.49173	4.21425	4.20434	4.38813	4.41718	4.85311
IL6R	3570	CD126|IL-6R-1|IL-6RA|IL6Q|IL6RA|IL6RQ|gp80	interleukin 6 receptor	7.98723	7.38043	7.88932	8.50786	8.07987	7.11978	8.42318	8.04167	8.2556	7.50566	8.01118	8.40271	8.4152	7.79039	8.24581	8.202	7.96066	7.80511	8.26343	7.92795	8.23236	8.21456	7.93117	7.83648	8.26587	7.88657	8.5449	7.97089	7.87876	8.04533	7.93885	7.98912	8.35077	8.17847	8.28195
IL6ST	3572	CD130|CDW130|GP130|IL-6RB	interleukin 6 signal transducer	10.9499	10.4555	10.3207	10.4544	11.3417	10.9066	12.3221	10.3499	10.3098	10.9657	10.5277	10.8122	10.7433	10.1524	10.0484	10.324	10.5622	9.94373	11.9871	10.8234	9.84193	10.6084	10.2333	10.0456	10.8976	10.3895	10.1286	9.69599	10.005	11.6999	11.2848	11.8476	11.1117	10.6141	10.2025
IL7	3574	IL-7	interleukin 7	4.76484	4.9498	3.77093	4.84735	4.60089	4.19694	3.94869	3.73333	3.76375	5.48459	4.64345	4.09222	4.65143	4.57925	4.22344	4.50686	5.8782	5.20366	4.31531	4.84994	4.6192	4.61871	5.60924	4.52773	4.42104	4.99455	4.97504	5.75677	4.7436	5.34489	5.26609	5.03833	5.60113	4.63131	5.51022
IL7R	3575	CD127|CDW127|IL-7R-alpha|IL7RA|ILRA	interleukin 7 receptor	12.3077	12.5558	12.3129	12.3681	13.6984	13.5032	14.3575	13.4404	13.2623	13.3078	13.342	14.043	13.6089	13.1084	13.0245	12.4616	13.0577	13.3093	13.5259	12.5477	12.0113	13.0547	13.6715	13.3004	13.5506	13.1321	13.033	12.477	13.3411	12.9742	13.165	14.2072	13.0797	12.857	13.3542
IL9R	3581	CD129|IL-9R	interleukin 9 receptor	5.07296	3.74816	3.523	3.80004	5.18586	3.19694	4.64057	4.25689	4.34871	4.51261	4.14869	5.05374	5.15393	4.57925	4.39337	3.92189	4.4537	5.04612	3.69864	4.13945	4.45873	4.09788	4.63962	4.31622	4.928	4.29411	4.22297	4.36084	4.02371	2.85947	3.98598	4.85071	4.38813	4.02125	5.10687
INPP5D	3635	SHIP|SHIP-1|SHIP1|SIP-145|hp51CN|p150Ship	inositol polyphosphate-5-phosphatase D	11.6043	11.8577	11.4779	11.6325	11.5334	11.6302	11.5503	11.3613	11.4883	11.4074	11.5066	11.3776	11.5336	11.6458	11.5442	11.6169	11.6273	11.4916	11.6667	11.5403	11.283	11.2114	11.3721	11.2407	11.4187	11.4039	11.6112	11.4825	11.5413	11.6655	11.7596	11.708	11.6676	11.4045	11.1228
INPPL1	3636	OPSMD|SHIP2	inositol polyphosphate phosphatase-like 1	10.6013	10.0844	10.1945	10.4333	10.3083	10.6754	9.67452	9.66111	9.78365	9.80227	9.7391	9.78534	9.74595	9.81723	10.0308	10.1004	9.80568	9.9659	10.3972	11.0485	9.95623	9.76785	9.66568	9.63435	9.82775	9.85444	9.67721	9.97555	9.98609	10.2552	10.4742	9.97885	10.2404	10.0129	9.59354
IRAK3	11213	ASRT5|IRAKM	interleukin-1 receptor-associated kinase 3	8.37814	7.36875	8.16324	8.19236	7.25625	7.41934	6.08114	7.54711	6.87922	7.50566	7.28171	7.68349	6.65143	7.57138	7.72329	7.93472	7.67338	7.5745	7.68049	8.57484	8.18825	7.89625	6.68401	7.8562	7.68091	6.78596	7.7824	7.54754	7.37087	8.77594	8.86373	6.7576	7.75525	7.39538	7.24013
IRAK4	51135	IPD1|IRAK-4|NY-REN-64|REN64	interleukin-1 receptor-associated kinase 4	9.15715	9.2076	8.97008	9.19007	9.43125	9.58065	9.48666	8.98126	9.05735	9.04818	9.21869	9.11341	9.0721	9.00988	9.09072	8.77987	8.7096	9.25557	9.20326	9.07662	8.87906	9.19637	9.07702	9.05698	9.07398	9.26278	8.96939	8.84423	9.03428	9.36409	9.4426	9.72791	9.38403	9.04712	8.91089
IRF2	3660	IRF-2	interferon regulatory factor 2	8.86036	8.77938	9.68413	9.18547	8.97941	8.7668	8.86296	9.15539	9.13298	8.31201	8.99987	9.26003	9.27104	9.2821	9.33719	9.37428	9.27186	9.11717	9.03968	8.48737	9.05426	9.04803	9.24201	8.82652	9.30497	9.16139	9.21821	9.28784	9.28939	8.625	8.87351	9.04711	9.1111	8.9779	9.20524
IRF4	3662	LSIRF|MUM1|NF-EM5|SHEP8	interferon regulatory factor 4	8.89215	8.51899	7.44186	7.64134	8.01368	7.43216	7.77181	8.11271	7.93812	8.01184	7.46404	7.16622	7.97336	7.67039	7.50885	7.15893	7.98713	8.42783	9.11368	8.3595	8.09919	7.92305	7.79612	7.64572	8.12148	7.2599	7.43447	8.28784	7.67771	8.39552	8.55887	7.96619	10.1333	7.72169	7.17504
IRF8	3394	H-ICSBP|ICSBP|ICSBP1|IMD32A|IMD32B|IRF-8	interferon regulatory factor 8	9.83195	9.90197	10.2051	9.56026	9.377	10.1453	8.81049	9.78997	9.08568	10.1926	9.06212	9.46817	9.04661	9.27969	9.40335	9.90733	10.1306	9.38185	9.0085	9.57786	9.46535	9.46154	9.36754	10.0767	9.97563	9.16448	10.0452	9.90245	9.78017	10.0572	10.11	9.31196	9.47752	9.70849	9.54713
IRS1	3667	HIRS-1	insulin receptor substrate 1	6.30326	5.8525	4.523	4.84735	5.36643	4.93391	5.80284	5.05526	5.08568	5.61952	5.30396	5.59918	5.87383	5.22561	4.97833	5.28446	5.11266	5.77194	5.74595	6.46138	4.6932	5.48121	5.63962	5.52773	5.7277	5.15209	4.83302	4.81335	5.39568	6.02939	5.48606	5.26575	5.38813	5.79569	5.4746
ITCH	83737	ADMFD|AIF4|AIP4|NAPP1	itchy E3 ubiquitin protein ligase	10.6013	10.3629	9.94296	10.2671	10.0718	10.3159	10.2384	10.1289	10.2951	10.3744	10.2304	10.0142	10.1553	10.4469	10.2678	10.2731	10.4274	10.4503	10.7143	10.7176	10.0586	9.97627	10.198	10.3675	10.0092	10.3011	10.4437	10.3211	10.4221	10.7867	10.7401	10.8811	10.8326	10.2163	10.1681
ITGA6	3655	CD49f|ITGA6B|VLA-6	integrin, alpha 6	8.52227	9.12668	8.03079	8.31522	10.0204	9.0958	10.5092	9.44241	8.95357	9.56204	9.50464	9.59248	9.52795	9.16682	9.13334	8.99106	8.90621	8.74228	9.1316	8.28735	7.8266	9.26606	9.26411	9.03119	9.70644	9.17369	8.89688	7.8811	8.84314	9.609	9.32838	10.2798	9.06313	9.17634	9.10104
ITGAE	3682	CD103|HUMINAE	integrin, alpha E (antigen CD103, human mucosal lymphocyte antigen 1; alpha polypeptide)	3.83195	4.5137	4.523	4.84735	3.86393	5.07141	4.24825	4.98126	4.72311	4.89963	5.54724	5.01421	5.5259	4.37761	5.13034	3.92189	4.96066	4.34568	3.87921	5.07233	4.45873	3.66178	5.22458	5.15576	4.63255	4.38157	4.56	4.63647	4.25817	4.92986	4.41129	4.58767	4.8829	4.47376	4.85311
ITGAL	3683	CD11A|LFA-1|LFA1A	integrin, alpha L (antigen CD11A (p180), lymphocyte function-associated antigen 1; alpha polypeptide)	11.5216	11.963	11.7994	11.5704	11.6745	12.0688	11.4113	11.3286	11.6706	10.9174	11.7275	11.4061	11.2778	11.5982	11.0316	11.3343	11.1231	11.2283	11.7608	11.9706	11.0237	11.1658	11.2562	11.2168	10.8787	11.4451	11.28	11.1857	11.1137	11.6023	11.656	11.6868	11.7051	11.5915	10.8823
ITGAV	3685	CD51|MSK8|VNRA|VTNR	integrin, alpha V	6.79878	6.12668	6.33035	6.00167	5.86393	6.31242	5.15514	5.90325	5.76375	5.42688	5.47061	5.67718	5.71033	5.34109	5.95137	5.72925	5.59809	5.738	7.0012	7.36652	5.54119	5.50506	5.80954	5.59186	5.56543	5.99455	5.80793	5.78534	5.69113	6.53754	6.50056	6.73607	6.46786	5.92307	5.82509
ITGAX	3687	CD11C|SLEB6	integrin, alpha X (complement component 3 receptor 4 subunit)	9.95183	9.43746	10.0417	10.376	8.92282	10.0837	8.26506	9.205	9.09566	9.05772	8.9677	9.1617	8.29047	9.2821	9.59631	9.26682	8.88525	8.64489	9.2409	9.6573	9.74631	9.59391	8.83601	9.15576	8.90443	8.64284	9.24884	9.0466	9.09359	10.3156	9.96196	8.72244	9.69191	9.102	8.608
ITGB3	3690	BDPLT16|BDPLT2|CD61|GP3A|GPIIIa|GT	integrin, beta 3 (platelet glycoprotein IIIa, antigen CD61)	8.40042	8.16095	7.53981	11.3995	8.54106	10.0445	10.5417	11.3188	10.5356	8.76637	11.664	9.45531	9.779	9.29886	9.90468	10.575	10.4761	10.2808	8.40278	8.03757	7.13282	8.59946	10.6396	8.79281	9.68684	7.8487	8.82991	7.3703	8.06037	9.50332	9.28611	7.98912	7.62219	9.01173	8.85311
ITGB8	3696	-	integrin, beta 8	3.69445	5.63569	3.42989	5.84735	2.86393	4.19694	4.05561	4.37719	3.05325	3.81217	3.14869	3.84429	3.2364	4.05568	3.92388	3.28446	3.01313	3.5156	3.96168	4.00195	3.37127	3.57432	3.22458	3.65326	3.49504	4.10147	2.29697	3.43484	3.10617	5.66682	3.71468	4.26575	4.17663	3.47376	3.32259
ITPR1	3708	ACV|CLA4|INSP3R1|IP3R|IP3R1|PPP1R94|SCA15|SCA16|SCA29	inositol 1,4,5-trisphosphate receptor, type 1	9.22427	8.25913	8.04263	8.18317	8.34506	8.15114	8.08114	7.78861	7.81299	8.12958	7.69488	8.03905	7.62106	7.79715	7.64971	7.79402	7.88525	7.54535	9.49565	9.18781	7.40469	7.74424	8.06028	7.70492	8.25526	7.39214	7.53728	7.38904	7.77545	9.28908	9.15476	9.17264	8.9287	8.33175	7.52771
ITPR2	3709	ANHD|CFAP48|INSP3R2|IP3R2	inositol 1,4,5-trisphosphate receptor, type 2	9.22114	8.48152	8.06216	8.27253	8.2156	8.56618	8.17306	7.99542	7.90671	8.16532	7.83391	7.82728	7.99721	8.02147	7.89587	8.10322	7.87111	7.89257	9.62622	9.56266	7.71112	7.52269	7.7689	7.803	7.88047	7.83327	7.70296	7.60476	7.71103	9.47712	9.55106	9.32283	9.16949	8.11762	7.43807
JAG1	182	AGS|AHD|AWS|CD339|HJ1|JAGL1	jagged 1	5.45998	5.18112	4.8084	5.67451	4.60089	5.31242	4.41818	4.59131	4.76375	5.39713	4.64345	4.75118	5.06647	4.96257	5.26784	5.11454	4.4537	5.80511	4.69864	5.84994	5.45873	4.4323	4.63962	5.46061	5.26058	4.75354	5.10432	5.20037	4.79423	5.625	5.23174	3.85071	5.13815	4.68022	4.24013
JAK1	3716	JAK1A|JAK1B|JTK3	Janus kinase 1	10.3555	11.051	10.199	10.4313	10.6947	10.6994	11.0451	10.5171	10.4004	10.626	10.6565	10.5456	10.3805	10.5243	10.3016	10.2165	10.1409	10.3028	10.6055	10.1021	10.0079	10.3768	10.3967	10.4946	10.3728	10.3025	10.243	10.2344	10.1913	10.7274	10.7568	11.1222	10.7465	10.5423	10.3088
JAK2	3717	JTK10|THCYT3	Janus kinase 2	9.56234	8.58106	9.53562	9.14108	8.16161	9.09982	7.82568	8.37719	8.25916	8.12505	8.36521	8.23661	8.12717	8.27969	8.58977	8.59835	8.74493	8.41714	9.56654	9.26122	8.51593	8.36222	7.85555	8.53997	8.36294	8.23075	8.57867	8.43484	8.04999	9.41098	9.54408	8.66662	9.00016	8.72169	8.03531
JAK3	3718	JAK-3|JAK3_HUMAN|JAKL|L-JAK|LJAK	Janus kinase 3	10.2567	10.1576	10.1963	10.5665	10.9906	10.408	11.1438	10.0698	10.1646	10.4542	10.4138	10.5308	10.5371	10.3107	10.1805	10.3637	10.0761	10.0357	11.1878	10.2153	9.69545	10.4206	10.3811	10.0254	10.4928	10.3385	9.86226	9.68845	9.97927	10.2991	10.2592	10.903	10.4345	10.388	10.2768
JARID2	3720	JMJ	jumonji, AT rich interactive domain 2	7.52227	6.9654	6.69292	7.00167	6.78676	7.10383	6.78741	6.51469	6.43931	7.11595	6.71162	6.94232	6.3144	6.37761	6.50885	6.55748	6.01313	6.15303	7.46418	7.78854	6.44808	6.75423	6.35843	6.95094	6.83133	6.3602	6.38443	6.65207	6.31129	7.38303	7.15591	6.77882	6.73606	6.54151	6.43807
JUN	3725	AP-1|AP1|c-Jun	jun proto-oncogene	7.86437	8.73912	4.98243	5.77579	8.66698	8.902	8.84816	7.09965	6.16368	8.91808	8.18111	7.34413	7.1645	8.77678	6.97833	6.47209	7.47256	8.08715	9.19263	9.0594	7.55614	7.36874	8.0262	8.03408	7.06793	7.98061	6.88193	6.36084	7.48314	6.51482	8.09272	6.0731	6.42055	8.65597	7.80372
JUNB	3726	AP-1	jun B proto-oncogene	11.0538	11.0638	10.8444	10.8349	11.4414	10.6232	12.5659	10.9783	9.22682	10.9069	10.7761	11.0827	10.1285	10.9137	10.4353	10.1779	9.8333	10.6206	11.1744	11.0788	10.659	11.0037	10.8179	11.4509	10.9405	11.1676	10.1624	9.63843	10.1854	9.98462	11.1806	9.79583	9.12837	11.2627	11.1134
JUND	3727	AP-1	jun D proto-oncogene	11.2764	11.8078	10.9633	10.5097	11.2505	10.5501	12.0882	11.2156	10.6279	11.9187	11.4099	11.4084	10.8511	11.2785	10.8754	10.7375	10.8487	10.9428	11.3875	11.2346	10.8384	11.4233	11.0763	11.581	11.2705	11.0565	10.6659	10.4167	10.6236	10.8276	10.7996	10.5854	10.283	11.2399	11.1335
KDM3A	55818	JHDM2A|JHMD2A|JMJD1|JMJD1A|TSGA	lysine (K)-specific demethylase 3A	8.47055	7.91809	7.13033	7.6547	8.19186	7.76173	8.48666	7.23318	7.61619	8.1341	7.72817	7.78093	7.90567	7.61793	7.15418	7.43647	7.28259	7.52559	8.61193	8.4548	6.85508	7.34911	7.69851	7.48615	7.65693	7.45398	7.35008	7.35132	7.4281	8.36409	8.1305	8.62623	8.06313	7.9582	7.38149
KLF2	10365	LKLF	Kruppel-like factor 2	11.4018	12.0615	11.9482	12.1929	12.5242	12.0539	12.8334	12.3625	12.0238	12.1389	12.3065	12.6242	12.1877	11.8081	11.6839	11.5688	11.6109	11.8066	11.8776	11.3848	11.6292	12.2452	12.1814	11.9872	12.2168	12.2126	11.727	11.7765	11.9278	11.7712	11.423	12.1903	11.9945	11.9237	12.0407
KLRB1	3820	CD161|CLEC5B|NKR|NKR-P1|NKR-P1A|NKRP1A|hNKR-P1A	killer cell lectin-like receptor subfamily B, member 1	11.0387	12.2508	10.2518	10.6605	11.5856	11.9684	11.6989	11.8875	12.3508	12.0262	11.9793	11.7542	11.6301	12.3379	12.0646	11.1847	11.3882	11.7093	10.2399	10.3839	11.437	11.8288	12.6776	13.2832	12.0159	12.2156	11.8276	12.0303	12.1068	10.5847	11.2911	12.2156	11.0612	12.0454	12.2507
KLRC1	3821	CD159A|NKG2|NKG2A	killer cell lectin-like receptor subfamily C, member 1	7.04494	8.87332	6.97421	6.40094	7.59185	7.63435	7.41818	7.15118	8.47034	5.85656	8.02017	7.41414	6.87383	8.89173	7.68288	7.94109	8.84602	7.6766	7.26748	7.68002	9.18505	7.74925	7.59381	7.04557	6.99329	8.98411	7.90578	9.09305	7.98609	7.92124	8.82104	8.59666	7.76159	7.54811	7.6284
KLRD1	3824	CD94	killer cell lectin-like receptor subfamily D, member 1	9.60134	11.292	10.191	9.85749	9.7648	9.86228	10.1995	10.168	10.8262	9.36484	10.8883	9.75867	10.3191	11.4491	10.463	10.707	10.8905	11.0821	9.49046	10.663	10.23	10.2485	10.0132	9.60939	9.24189	11.0705	10.5787	10.8794	10.5408	10.0748	10.5109	10.3523	10.8995	10.5718	10.5266
KLRG1	10219	2F1|CLEC15A|MAFA|MAFA-2F1|MAFA-L|MAFA-LIKE	killer cell lectin-like receptor subfamily G, member 1	9.4278	9.5269	8.86507	8.54061	9.61212	9.27376	9.49855	9.37357	10.1816	9.31798	10.1851	9.46267	9.97035	10.411	9.66016	9.90895	9.6916	10.5515	9.49219	9.9838	9.6263	9.11348	10.1434	9.97969	9.24189	11.0893	10.2708	9.61674	10.8303	9.66166	10.5697	10.9794	10.4155	10.1198	9.63043
KLRK1	22914	CD314|D12S2489E|KLR|NKG2-D|NKG2D	killer cell lectin-like receptor subfamily K, member 1	10.5437	11.8872	10.5728	10.2704	11.1563	11.0775	11.1634	11.1411	11.4012	10.4361	11.9449	10.7646	11.3061	11.9872	11.2178	11.7037	11.2779	11.9022	10.7489	11.3257	11.0002	10.923	11.6601	11.1892	11.2895	12.4244	11.4553	11.717	11.7798	11.8287	11.6468	11.9911	12.0857	11.4919	11.3905
KRAS	3845	C-K-RAS|CFC2|K-RAS2A|K-RAS2B|K-RAS4A|K-RAS4B|KI-RAS|KRAS1|KRAS2|NS|NS3|RALD|RASK2	Kirsten rat sarcoma viral oncogene homolog	8.61092	8.81425	8.93239	8.96997	8.88999	9.09176	9.10934	8.68753	8.89074	9.21944	8.84913	8.92644	8.85111	8.83704	8.7153	8.87941	8.95731	8.96406	8.54664	8.50657	8.63571	8.61324	8.9064	8.75829	8.80611	9.02203	8.92924	8.83743	8.80661	8.9638	8.77705	8.83813	8.85351	8.53155	8.72252
LAG3	3902	CD223	lymphocyte-activation gene 3	6.81546	6.65506	6.94085	6.17855	6.83356	6.87877	7.09374	6.56622	7.49469	6.42688	7.81854	6.459	6.76691	8.30835	7.05633	7.30436	7.83513	7.96773	7.20114	8.33107	7.05075	6.48121	7.09905	7.44333	6.63255	8.23663	7.47489	7.24219	7.4281	7.53754	7.24472	7.29549	7.79289	7.50803	7.34249
LAIR1	3903	CD305|LAIR-1	leukocyte-associated immunoglobulin-like receptor 1	8.27339	8.60615	8.88055	8.56204	8.16771	8.60067	7.97617	8.22518	8.44869	7.60658	8.05558	8.17072	8.27104	8.3457	7.97833	8.61438	7.72147	7.6218	8.19263	8.15575	7.9143	8.07815	8.42534	8.17158	8.44924	8.65166	8.09916	8.59269	8.13592	7.92986	8.34454	7.96619	8.35077	8.34697	8.10687
LAMP1	3916	CD107a|LAMPA|LGP120	lysosomal-associated membrane protein 1	10.9556	11.4679	11.2854	11.3157	11.3268	11.2729	11.4771	11.3884	11.2812	11.345	11.4065	11.4008	11.3754	11.4614	11.3617	11.5324	11.3163	11.3722	10.819	10.8221	11.4002	11.3801	11.2451	11.4628	11.4504	11.5235	11.4609	11.3989	11.5413	10.9406	11.0459	11.0693	11.0128	11.2245	11.1888
LAMTOR3	8649	MAP2K1IP1|MAPBP|MAPKSP1|MP1|PRO0633|Ragulator3	late endosomal/lysosomal adaptor, MAPK and MTOR activator 3	8.94237	9.25279	9.76974	9.76506	9.2156	9.79438	9.09687	9.25689	9.48104	9.23213	9.03355	9.01921	9.23389	8.94138	9.42066	9.57602	9.3757	8.96406	8.56983	8.53177	9.25391	9.1798	9.4166	9.34442	9.31011	9.37093	9.55058	9.62861	9.38539	9.38929	9.45661	8.95225	9.30157	9.18059	9.46782
LCK	3932	IMD22|LSK|YT16|p56lck|pp58lck	LCK proto-oncogene, Src family tyrosine kinase	10.0816	10.8702	10.2338	10.1728	11.6343	10.8599	12.021	11.2116	11.3931	10.9016	11.7012	11.5491	11.722	11.4496	11.2868	11.24	11.1424	11.3798	10.796	10.1799	10.7555	11.2436	11.5684	11.1377	11.5152	12.0309	11.2027	10.828	11.3854	10.9363	10.85	11.7118	11.2095	11.1689	11.7053
LCP2	3937	SLP-76|SLP76	lymphocyte cytosolic protein 2 (SH2 domain containing leukocyte protein of 76kDa)	11.4004	11.4276	11.7367	11.512	11.7193	11.6645	11.6582	11.2778	11.3361	10.7554	11.3506	11.2106	11.0888	11.1431	10.9548	11.132	10.8297	10.8839	11.5862	11.2046	11.0988	11.2191	11.3038	10.9502	11.0419	11.2322	11.1772	10.7942	11.1255	11.3767	11.5122	11.7808	11.4688	11.3159	11.1105
LDHA	3939	GSD11|HEL-S-133P|LDHM|PIG19	lactate dehydrogenase A	10.6097	11.0215	11.2783	11.0873	11.1692	10.6106	11.4783	11.4659	11.1947	11.3175	11.4265	11.5382	11.3668	11.4258	11.5733	11.4792	11.1737	11.6777	10.743	10.5688	11.3846	11.4619	11.2931	11.6719	11.5536	11.3241	11.2295	11.2722	11.2604	10.8718	10.8721	10.7663	10.935	11.08	11.4797
LEF1	51176	LEF-1|TCF10|TCF1ALPHA|TCF7L3	lymphoid enhancer-binding factor 1	9.52987	10.2702	9.3949	9.87472	11.6076	10.4258	12.4421	10.885	10.5429	11.0038	11.1487	11.3679	11.6858	10.7691	10.8103	11.0386	11.1916	10.4278	10.8443	8.51291	9.91913	11.17	10.9645	10.3981	11.6789	10.9371	10.9552	9.52865	10.6051	10.8264	10.6458	11.9552	10.9343	10.7825	10.9624
LEPR	3953	CD295|LEP-R|LEPRD|OB-R|OBR	leptin receptor	5.12741	5.78379	5.25092	6.75113	5.48842	6.54272	6.37753	6.9525	6.92474	6.25511	6.16499	6.97357	6.5422	6.7139	5.64971	6.71445	5.84963	6.72072	6.44996	5.48737	6.32546	5.85972	6.87483	6.21804	6.53067	6.33851	6.5142	6.0198	7.01306	6.72736	6.52913	6.48814	6.89449	5.7506	6.52771
LGALS9	3965	HUAT|LGALS9A	lectin, galactoside-binding, soluble, 9	9.71903	9.70701	10.9896	9.80604	9.40567	9.35007	8.88125	9.87416	9.296	9.67636	9.70328	9.16396	9.32386	9.51306	9.8994	9.90407	9.73715	9.42783	9.64037	8.75683	9.90946	10.189	9.48511	10.2729	9.73345	9.41305	9.88493	9.90895	9.65049	9.05324	9.19321	8.47844	8.37165	9.39354	9.45873
LILRA1	11024	CD85I|LIR-6|LIR6	leukocyte immunoglobulin-like receptor, subfamily A (with TM domain), member 1	9.1863	8.5709	10.6105	9.95249	8.77482	9.4606	7.56113	9.23517	8.77622	8.62595	8.66653	9.02668	8.57427	9.30598	9.30293	9.78165	8.99041	8.47496	8.25936	8.59291	9.48371	9.1574	8.53443	9.55814	8.83133	8.72874	9.71987	9.52018	8.78799	8.81831	9.11527	7.61152	8.95661	8.88185	8.39584
LILRA3	11026	CD85E|HM31|HM43|ILT-6|ILT6|LIR-4|LIR4	leukocyte immunoglobulin-like receptor, subfamily A (without TM domain), member 3	8.62991	8.80994	10.5335	8.86469	9.07663	8.15114	5.24825	8.92315	8.77373	8.37822	8.98846	9.10638	8.46308	9.85172	9.69918	10.4874	8.3402	8.15946	7.24296	7.88947	8.59286	8.3913	8.15269	9.21295	7.69668	8.53729	9.21345	9.44607	7.39568	3.34489	8.31818	6.91919	7.22332	8.9582	8.29733
LILRA4	23547	CD85g|ILT7	leukocyte immunoglobulin-like receptor, subfamily A (with TM domain), member 4	6.97243	7.71164	8.3239	7.33609	6.78676	7.56618	6.31434	7.85745	6.9947	8.15202	6.45744	6.97357	7.15393	6.81057	7.55436	7.93472	7.02595	7.5745	5.49219	5.92795	7.09919	7.40087	7.03193	8.13438	5.95447	6.3602	8.55624	7.3703	7.34564	6.70746	7.08552	7.05582	6.96212	7.24906	7.63648
LILRB1	10859	CD85J|ILT-2|ILT2|LIR-1|LIR1|MIR-7|MIR7	leukocyte immunoglobulin-like receptor, subfamily B (with TM and ITIM domains), member 1	10.5387	9.65024	11.7273	10.69	9.51259	10.2666	8.52902	10.1554	9.95467	9.92721	9.90842	9.87771	9.32857	9.9368	10.0468	10.5481	10.3581	10.2556	10.1035	9.66016	10.3543	10.0692	9.63019	10.4335	9.80247	10.0135	10.4118	10.3441	9.91209	10.1975	10.4974	8.79713	10.2652	10.0518	9.74886
LILRB2	10288	CD85D|ILT-4|ILT4|LIR-2|LIR2|MIR-10|MIR10	leukocyte immunoglobulin-like receptor, subfamily B (with TM and ITIM domains), member 2	10.4264	10.0574	11.7824	11.083	9.77282	10.2666	8.19662	10.0687	9.74357	9.90625	9.89749	9.70693	9.28564	10.4088	10.2678	10.6469	9.96233	10.0905	9.99999	9.93505	10.2593	10.147	9.47461	10.3386	9.77859	9.39477	10.5768	10.3114	9.89914	10.874	10.5198	8.8878	9.70678	9.90647	9.79833
LILRB3	11025	CD85A|HL9|ILT-5|ILT5|LILRA6|LIR-3|LIR3|PIRB	leukocyte immunoglobulin-like receptor, subfamily B (with TM and ITIM domains), member 3	9.65329	9.10923	10.5945	10.8008	9.11502	9.60916	7.72398	9.46635	9.15224	9.21518	8.88155	9.25792	8.5218	8.98346	9.56774	9.70513	9.60451	9.68553	9.35017	9.538	10.3727	9.36385	8.97947	9.92628	9.56758	9.08527	9.73326	9.9771	9.62624	9.26886	9.64949	7.88535	9.40241	9.74774	9.17504
LILRB4	11006	CD85K|ILT-3|ILT3|LIR-5|LIR5	leukocyte immunoglobulin-like receptor, subfamily B (with TM and ITIM domains), member 4	8.7734	8.04829	11.1018	8.82979	7.56437	7.98702	6.67452	8.30698	7.97753	7.58035	7.55962	8.05374	7.72468	8.48614	8.65807	8.84246	8.3757	8.5206	7.90549	7.12296	8.43466	7.93626	7.74814	8.51538	8.69275	7.63396	8.79202	8.49229	8.14082	7.66682	8.61493	6.68078	8.25063	8.14836	8.06556
LPAR1	1902	EDG2|GPR26|Gpcr26|LPA1|Mrec1.3|VZG1|edg-2|rec.1.3|vzg-1	lysophosphatidic acid receptor 1	5.95748	4.67416	5.75182	6.73864	6.03385	5.41934	5.29265	4.94278	5.72311	5.36676	4.85918	6.54473	4.97336	5.22561	6.28953	6.85601	6.3956	5.83753	6.21802	6.8093	5.20416	6.00058	5.86201	6.3537	6.56543	5.57951	6.10432	7.0787	5.84314	6.76636	6.20543	4.53876	6.25063	6.02125	5.32259
LPL	4023	HDLCQ11|LIPD	lipoprotein lipase	3.54244	3.74816	2.10796	5.14108	4.80253	2.61198	4.24825	4.05526	4.87922	2.98209	4.33311	4.65164	4.06647	5.54754	4.39337	3.92189	4.4537	3.93064	3.11368	4.68002	4.01512	3.82225	3.96154	4.06829	4.42104	4.10147	6.16486	5.06711	4.02371	4.53754	3.9011	3.26575	3.62914	5.05873	4.15267
LRP6	4040	ADCAD2	low density lipoprotein receptor-related protein 6	5.2305	4.42624	3.42989	3.47811	4.67128	5.36687	5.80284	4.43377	4.17879	5.0601	4.01118	5.01421	5.3884	5.14315	4.80841	4.75839	5.3757	4.93064	5.62464	5.538	4.07171	4.48121	4.30258	5.11269	5.34304	4.99455	4.43447	4.81335	4.02371	5.53754	4.31613	6.14021	4.38813	5.16564	4.6121
LRRK2	120892	AURA17|DARDARIN|PARK8|RIPK7|ROCO2	leucine-rich repeat kinase 2	9.75622	8.91809	10.0377	10.9833	8.90832	10.0064	7.28167	8.98836	8.44557	8.95683	8.17709	8.89957	8.15923	8.74218	9.32148	9.31421	9.32211	8.90792	9.55496	10.4382	9.71445	9.1835	8.41221	8.82985	9.33299	8.32753	8.83302	9.10727	8.81889	10.7591	10.6466	8.36026	9.93011	8.99974	8.49252
LTBP1	4052	-	latent transforming growth factor beta binding protein 1	5.58197	5.28422	4.38098	7.32778	5.27897	6.16657	6.41818	7.11703	6.61619	5.76637	7.90357	6.21933	5.89936	5.37761	6.13034	6.57397	6.41522	6.75507	4.83614	5.32387	3.8307	5.52852	6.65457	5.87565	5.98047	4.10147	4.88193	4.69787	4.93625	6.3189	5.83398	4.53876	4.9287	5.65597	5.36212
LYN	4067	JTK8|p53Lyn|p56Lyn	LYN proto-oncogene, Src family tyrosine kinase	11.8206	11.8007	12.7432	12.5275	11.2346	12.1355	10.3384	11.8314	11.2458	11.9918	11.5608	11.5299	11.1493	11.7058	11.6471	11.8979	11.7766	11.5805	10.8224	11.2153	11.7205	11.8016	11.3816	11.9597	11.6443	11.1063	12.0313	11.8852	11.4583	11.9846	11.6749	10.3282	11.0823	11.4257	11.3081
MALT1	10892	IMD12|MLT|MLT1	MALT1 paracaspase	10.0919	10.232	10.2509	9.92795	10.7146	10.5053	11.0652	10.4982	10.2583	10.6323	10.5094	10.8372	10.7389	10.4318	10.2733	10.2464	10.3619	10.4463	10.4606	9.66301	9.847	10.4424	10.5938	10.4422	10.7515	10.6183	10.3866	9.90081	10.1723	10.8367	10.6438	10.9329	10.6472	10.3611	10.4644
MAML3	55534	CAGH3|ERDA3|GDN|MAM-2|MAM2|TNRC3	mastermind-like transcriptional coactivator 3	7.2305	6.90197	7.35589	7.5442	6.89368	7.46996	6.69119	7.50151	6.4518	6.9102	6.87908	7.05374	6.49274	6.54754	7.15418	7.13691	6.6815	6.80511	6.84703	7.52551	7.01512	6.82225	6.69851	7.46061	6.87355	6.44386	6.84541	6.5223	6.73066	7.51482	7.51134	6.88046	6.74888	6.47376	6.34249
MAP2K2	5605	CFC4|MAPKK2|MEK2|MKK2|PRKMK2	mitogen-activated protein kinase kinase 2	8.44398	8.77497	8.79679	8.72287	8.94074	8.5545	9.16711	9.06649	8.85357	8.78658	9.11552	9.15717	8.98533	9.0697	8.90292	8.83222	9.03866	9.077	8.39908	8.27247	8.847	9.04803	8.96455	9.31859	9.15325	9.16756	8.84848	8.96153	8.88169	8.25864	8.22521	8.37078	8.30374	8.69517	9.11557
MAP3K8	1326	AURA2|COT|EST|ESTF|MEKK8|TPL2|Tpl-2|c-COT	mitogen-activated protein kinase kinase kinase 8	9.67173	10.5465	9.89804	9.4649	9.62991	9.7668	9.51035	10.248	8.59945	9.97582	9.98846	9.19523	8.65519	10.3708	9.363	9.07164	9.217	10.1579	9.2836	9.55653	8.86112	10.1385	8.95552	10.5581	9.17874	9.26853	8.82991	8.95212	9.01839	10.1467	9.99049	9.70176	9.17188	9.38065	9.08636
MAPK1	5594	ERK|ERK-2|ERK2|ERT1|MAPK2|P42MAPK|PRKM1|PRKM2|p38|p40|p41|p41mapk|p42-MAPK	mitogen-activated protein kinase 1	10.6097	11.0131	10.7839	11.0404	10.7496	10.9772	10.5348	10.7832	10.6592	10.626	10.8082	10.8209	10.7103	10.9152	10.8455	10.8943	10.7794	10.9089	10.5315	10.5763	10.566	10.6802	10.6006	10.7731	10.9355	10.8544	10.8299	10.8177	10.8795	10.7603	10.7416	10.7755	10.7624	10.6117	10.6684
MAPK11	5600	P38B|P38BETA2|PRKM11|SAPK2|SAPK2B|p38-2|p38Beta	mitogen-activated protein kinase 11	5.62045	5.63569	4.84493	5.385	6.08632	4.69944	6.33571	5.48822	5.14841	5.1341	5.71162	5.65164	5.11086	4.75612	5.08143	3.92189	5.01313	5.10057	6.25118	5.68002	4.41566	5.15928	5.51408	5.15576	5.0311	5.049	4.72993	4.43484	4.18417	5.74699	5.47141	5.51367	5.48329	5.29689	5.70726
MAPK13	5603	MAPK 13|MAPK-13|PRKM13|SAPK4|p38delta	mitogen-activated protein kinase 13	8.26734	8.93403	7.76617	8.58315	9.22733	8.81655	9.30895	8.66111	8.97537	8.71906	8.99987	8.99657	9.04946	8.88541	9.08763	8.84246	9.10664	8.65856	8.39908	8.7353	8.00789	8.91639	9.07146	8.5359	9.07096	9.34939	8.74983	8.62466	8.86994	8.72241	8.46033	8.9096	8.90598	8.7705	8.92085
MAPK14	1432	CSBP|CSBP1|CSBP2|CSPB1|EXIP|Mxi2|PRKM14|PRKM15|RK|SAPK2A|p38|p38ALPHA	mitogen-activated protein kinase 14	10.6922	10.2951	10.5017	11.1588	10.3823	10.7819	9.68496	10.0931	10.6545	9.94916	10.1528	10.2558	10.4716	10.306	10.7952	10.7402	10.5622	10.3201	10.6926	10.7271	10.5185	9.96771	10.38	9.8047	10.2352	10.479	10.7081	10.7091	10.5828	10.864	11.1562	10.7388	10.8045	10.4978	10.2268
MAPK3	5595	ERK-1|ERK1|ERT2|HS44KDAP|HUMKER1A|P44ERK1|P44MAPK|PRKM3|p44-ERK1|p44-MAPK	mitogen-activated protein kinase 3	9.13074	9.5709	9.83361	10.1992	9.91378	9.92032	10.214	9.95008	9.71147	9.92981	9.95487	9.93969	9.97035	9.46507	9.92735	9.97718	9.62573	9.81735	9.28761	9.58088	9.5549	9.83641	9.52633	9.97969	10.2499	9.73913	9.5675	9.68277	9.81889	9.67196	9.36053	9.67514	9.57616	9.75489	9.91588
MAPK8	5599	JNK|JNK-46|JNK1|JNK1A2|JNK21B1/2|PRKM8|SAPK1|SAPK1c	mitogen-activated protein kinase 8	8.16693	8.26544	8.14505	8.21508	8.45888	8.76173	8.52438	8.18454	8.414	8.54009	8.01568	8.40653	8.38388	8.43939	8.43776	8.43195	8.42009	8.50555	8.38421	8.27993	8.21047	8.20731	8.49345	8.14511	8.46773	8.74532	8.65452	8.38437	8.50989	8.40172	8.45289	8.61742	8.40444	8.27715	8.2871
MAPK9	5601	JNK-55|JNK2|JNK2A|JNK2ALPHA|JNK2B|JNK2BETA|PRKM9|SAPK|SAPK1a|p54a|p54aSAPK	mitogen-activated protein kinase 9	9.2398	9.79037	9.49022	9.32151	9.90102	10.0549	10.0263	9.81814	9.75243	9.85793	9.85918	9.94232	9.90094	10.1312	9.78187	9.97563	9.73129	10.1006	9.27153	9.32748	9.42791	9.69326	9.79106	9.86596	10.0573	10.1474	9.82679	9.83743	9.80198	9.71246	9.67048	9.82033	9.69357	9.64215	9.89582
MBD3	53615	-	methyl-CpG binding domain protein 3	5.2305	4.12668	3.69292	3.47811	2.27897	3.41934	3.70768	4.31829	3.76375	4.61952	4.14869	3.16622	3.65143	4.448	3.39337	3.92189	4.6652	4.04612	5.57311	5.38046	3.95623	4.09788	4.51408	4.06829	2.75808	4.29411	3.88193	4.0198	3.84314	4.34489	3.44166	3.76825	4.17663	4.58068	4.4746
MCL1	4170	BCL2L3|EAT|MCL1-ES|MCL1L|MCL1S|Mcl-1|TM|bcl2-L-3|mcl1/EAT	myeloid cell leukemia 1	10.9575	11.0446	11.1276	11.1986	11.0111	11.1385	11.0604	10.6574	10.4385	10.6227	10.7384	10.5043	10.5361	10.9222	10.9471	10.5377	10.5164	10.4827	11.6423	11.2781	10.6392	10.8288	10.511	10.541	10.7841	10.5784	10.4467	10.4393	10.3998	10.9857	11.3598	10.6152	10.5958	10.5072	10.5428
MCM5	4174	CDC46|P1-CDC46	minichromosome maintenance complex component 5	7.87236	8.02615	7.95763	7.68105	7.87142	7.76173	7.67452	7.62207	7.63822	8.0601	7.99759	7.72081	7.73181	7.7836	7.97833	7.68439	8.4819	8.20366	7.57965	7.30937	7.61444	7.69326	7.78936	7.55211	7.74297	7.71196	7.76294	7.8811	7.89625	7.93842	7.80507	7.46214	7.69689	7.77895	7.66837
MCM7	4176	CDC47|MCM2|P1.1-MCM3|P1CDC47|P85MCM|PNAS146|PPP1R104	minichromosome maintenance complex component 7	9.93476	10.2607	9.58909	9.88183	10.4313	10.5323	10.2083	9.65666	9.9281	9.91414	10.0089	9.74213	9.9898	9.72634	9.8159	9.78165	9.99856	10.3597	10.2886	10.0176	9.79963	9.77767	9.9525	9.53386	9.95775	9.80389	9.7316	9.83059	9.93484	10.2135	10.1542	10.4986	10.2382	9.86079	9.69763
MIF	4282	GIF|GLIF|MMIF	macrophage migration inhibitory factor (glycosylation-inhibiting factor)	8.78191	9.32105	9.21648	8.79703	9.822	8.91119	10.5103	9.95129	9.72311	9.92069	9.92646	10.1503	10.1867	10.05	9.9308	9.59835	10.0339	10.1254	8.98897	8.40794	9.66474	9.97733	10.1234	10.0893	10.2645	10.3816	9.73825	9.76576	9.9779	9.09596	8.99241	9.52156	9.44834	9.72607	10.1998
MMP14	4323	MMP-14|MMP-X1|MT-MMP|MT-MMP 1|MT1-MMP|MT1MMP|MTMMP1|WNCHRS	matrix metallopeptidase 14 (membrane-inserted)	5.01637	4.42624	5.25092	4.28547	4.27897	5.19694	4.41818	5.05526	4.29426	4.61952	3.59615	5.36785	4.82136	4.91366	5.47137	5.57397	4.4537	5.20366	4.31531	5.20358	4.6192	4.7036	4.75509	4.59186	5.08	5.15209	4.6189	5.53918	4.98064	5.18139	4.9011	4.38122	3.9287	4.35829	4.79653
MMP9	4318	CLG4B|GELB|MANDP2|MMP-9	matrix metallopeptidase 9	6.97243	8.1336	5.33035	9.28761	6.65401	7.24134	5.4577	6.30319	5.02009	5.59353	6.18111	5.16622	5.76691	5.30361	6.13034	5.94743	5.69762	5.25257	6.20114	7.59888	4.79753	5.66178	5.00885	5.42585	5.66497	5.15209	4.6189	5.47046	5.36251	6.92986	5.62489	5.56343	5.28625	5.23276	5.51022
MRAS	22808	M-RAs|R-RAS3|RRAS3	muscle RAS oncogene homolog	6.10044	5.63569	7.11545	6.55136	5.67128	6.41934	5.20245	6.54068	5.82264	5.81217	6.01118	6.01421	5.89936	5.93833	6.17764	6.15893	6.3757	6.25257	5.0012	5.26498	5.95623	6.49318	6.46404	6.19758	5.78782	6.201	6.80793	6.30274	5.84314	5.74699	5.47141	4.89024	5.81134	5.60621	5.4006
MS4A1	931	B1|Bp35|CD20|CVID5|LEU-16|MS4A2|S7	membrane-spanning 4-domains, subfamily A, member 1	9.81131	10.137	7.77566	9.31942	9.75064	9.54862	8.11244	8.76124	9.13879	11.2369	8.92287	8.98128	8.93375	8.0946	8.20644	8.97252	9.55007	9.08039	9.29558	9.46465	7.9786	8.79107	10.0262	8.65326	9.7277	7.33851	8.63682	9.46826	9.34776	11.4452	10.4686	9.61152	10.5462	9.47203	9.29478
MS4A4A	51338	4SPAN1|CD20-L1|CD20L1|HDCME31P|MS4A4|MS4A7	membrane-spanning 4-domains, subfamily A, member 4A	7.93476	7.58611	10.864	8.40094	7.45888	7.48235	5.41818	8.09088	7.25203	7.18721	7.16499	7.41414	7.09989	7.86304	7.93769	7.69197	7.25016	7.63108	8.07715	6.84994	7.78066	7.7592	7.66936	7.27775	6.91458	6.90882	8.26506	8.11854	7.24003	7.33195	7.90383	5.56343	6.30374	7.40268	7.55355
MX1	4599	IFI-78K|IFI78|MX|MxA	MX dynamin-like GTPase 1	10.8533	11.04	13.1372	9.28332	9.51976	9.98702	9.76198	9.68316	9.85239	9.4775	9.22647	9.24089	9.31914	9.3434	9.469	10.3373	10.0131	9.22832	12.5733	9.91603	9.53366	10.372	9.3144	9.84637	9.53286	8.7329	10.8999	9.04365	9.17942	9.54877	10.3689	10.0162	9.14545	10.0553	9.53205
MX2	4600	MXB	MX dynamin-like GTPase 2	8.54244	8.73912	10.7904	8.70372	8.14933	8.4885	8.04267	8.01873	8.20115	8.02162	8.14047	7.78093	8.28564	8.24551	8.21213	8.60639	8.28792	8.14658	9.42293	7.48737	8.28416	8.28168	7.66936	8.07952	8.04348	7.60699	8.65803	7.92027	8.20771	8.1225	8.13747	7.96155	7.66341	7.96315	8.01686
MYSM1	114803	2A-DUB|2ADUB	Myb-like, SWIRM and MPN domains 1	9.6393	9.63325	8.65228	9.09527	9.61882	9.62041	9.57018	8.68461	8.89988	9.10679	8.99532	8.72998	8.88345	8.97752	8.38332	8.81844	8.7096	8.88484	9.90028	9.63421	8.53618	8.84345	8.74814	8.61904	8.89079	8.84486	8.68585	8.75677	8.76914	9.95328	10.0229	10.217	10.0333	9.24703	8.53205
NAA50	80218	MAK3|NAT13|NAT13P|NAT5|NAT5P|SAN	N(alpha)-acetyltransferase 50, NatE catalytic subunit	10.4992	10.8671	10.7566	10.638	10.7658	11.0246	10.6406	10.7536	10.7886	10.9298	10.7567	10.7482	10.8371	10.863	10.8808	10.8339	10.8817	11.2473	10.4129	10.6137	10.6239	10.6296	10.7021	11.0326	10.8865	10.894	10.8237	10.8561	10.9621	11.0183	10.9504	10.8036	10.9955	10.6598	10.801
NCF4	4689	NCF|P40PHOX|SH3PXD4	neutrophil cytosolic factor 4, 40kDa	9.36404	9.02986	9.33998	10.7635	8.70523	9.07959	7.73207	9.1866	8.48257	9.03376	8.72268	9.12041	8.60563	8.82056	9.42066	9.37898	9.04812	9.18488	8.92874	9.60186	9.18184	8.93626	8.56641	9.09896	9.15325	8.69499	8.57495	9.1924	8.67096	9.44443	9.24364	8.05582	8.77105	8.98521	9.01065
NCR1	9437	CD335|LY94|NK-p46|NKP46	natural cytotoxicity triggering receptor 1	8.22427	10.7805	8.72512	8.60051	8.84502	9.4064	8.84816	9.31453	9.32514	8.42688	9.76072	8.35604	9.11359	9.83047	9.58977	9.05998	8.63622	9.83352	8.39166	7.93741	9.30643	9.15364	9.05183	8.06265	7.68091	9.963	8.93504	9.77647	9.65221	8.20996	8.3724	9.06016	8.74569	9.0541	9.12134
NCR3	259197	1C7|CD337|LY117|MALS|NKp30	natural cytotoxicity triggering receptor 3	7.55243	8.23359	6.88055	6.87043	7.57359	6.85991	7.72398	7.53423	8.10952	8.02649	8.15278	7.70227	7.75996	7.98642	8.01786	8.04528	7.87111	7.79689	6.74595	7.40794	7.6977	7.42607	7.96754	8.76178	7.49504	8.7329	7.67548	7.48795	7.42006	6.9638	7.73934	7.98912	7.59404	8.11317	8.03531
NFAT5	10725	NF-AT5|NFATL1|NFATZ|OREBP|TONEBP	nuclear factor of activated T-cells 5, tonicity-responsive	7.79878	7.23359	6.77093	7.12197	7.32336	7.03825	7.02961	6.84185	6.86061	6.80085	6.75534	6.68978	6.84783	6.86304	6.66639	6.66913	6.82048	6.86924	8.1449	8.04634	6.26609	6.32921	6.22458	6.06829	6.69668	6.73706	6.71651	6.69787	6.36251	7.67709	7.75455	8.22768	7.78668	6.85014	6.70726
NFATC1	4772	NF-ATC|NF-ATc1.2|NFAT2|NFATc	nuclear factor of activated T-cells, cytoplasmic, calcineurin-dependent 1	7.69445	7.64541	7.91101	7.64134	7.86393	7.03825	8.52438	7.96695	7.77373	8.27977	8.06863	8.14807	8.03801	7.87586	7.37319	7.75116	8.06996	7.56485	7.79738	7.6687	7.33127	7.78864	8.13147	8.00493	8.09793	7.67782	7.97504	7.51379	7.40385	7.82294	7.92548	8.32103	7.83559	8.00694	7.70726
NFATC2	4773	NFAT1|NFATP	nuclear factor of activated T-cells, cytoplasmic, calcineurin-dependent 2	10.0919	10.4135	9.30763	9.38099	10.2404	9.8263	10.2817	9.90451	10.0461	9.58696	10.0213	10.0791	10.2953	10.2809	9.7012	9.69762	9.84058	9.79689	10.6294	10.2075	9.1994	9.83171	9.9064	9.23571	9.66697	10.0836	9.85462	10.0153	9.88899	9.79963	10.2279	10.6702	10.2551	10.0896	9.78203
NFATC3	4775	NFAT4|NFATX	nuclear factor of activated T-cells, cytoplasmic, calcineurin-dependent 3	9.09703	9.93996	9.29778	9.23522	9.9065	9.50377	10.0922	9.4982	9.67197	9.50566	9.77937	9.70382	9.56632	9.54151	9.39587	9.31421	9.17444	9.47238	9.72249	9.32748	9.10936	9.56867	9.60348	9.37207	9.58038	9.61604	9.39921	9.24477	9.5004	10.0254	9.94217	10.1443	9.91454	9.55468	9.37908
NFE2L2	4780	HEBP1|NRF2	nuclear factor, erythroid 2-like 2	9.22739	9.17778	9.84943	9.7712	9.34506	9.21561	9.54287	9.69911	9.50521	10.0008	9.45578	9.60916	9.29288	9.43939	9.7952	9.56369	9.38817	9.40367	9.27959	9.01541	9.40194	9.71259	9.26167	9.92783	9.58463	9.2278	9.57681	9.54545	9.60158	9.77116	9.54145	9.76559	9.48137	9.01173	9.24543
NFIL3	4783	E4BP4|IL3BP1|NF-IL3A|NFIL3A	nuclear factor, interleukin 3 regulated	9.70791	10.4679	10.0805	10.294	9.71776	9.54272	9.84258	9.57411	8.55382	9.04099	9.24	8.76315	8.41077	9.90117	9.47611	9.00936	9.07305	9.77822	9.2836	10.5286	9.25391	9.80794	8.43836	9.32096	8.69275	9.75968	8.79522	8.93628	8.98881	9.1669	9.94085	8.0117	8.41654	8.95074	9.19159
NFKB1	4790	EBP-1|KBF1|NF-kB1|NF-kappa-B|NF-kappaB|NFKB-p105|NFKB-p50|NFkappaB|p105|p50	nuclear factor of kappa light polypeptide gene enhancer in B-cells 1	7.98723	7.94194	8.28122	8.03781	8.29577	7.5068	8.6787	8.37357	8.32174	8.08363	8.0512	8.53429	8.57427	8.06131	8.54987	8.27441	8.28259	8.17857	8.27557	7.48737	7.98229	8.37522	8.18908	8.15576	8.39228	8.15209	8.33259	8.0258	8.30257	8.32544	8.56406	8.76027	8.31672	8.22865	8.22948
NFKB2	4791	CVID10|H2TF1|LYT-10|LYT10|NF-kB2|p100|p52	nuclear factor of kappa light polypeptide gene enhancer in B-cells 2 (p49/p100)	9.54495	8.98848	9.05047	9.08544	9.03719	9.08366	8.44792	8.29175	8.63548	8.9466	8.33671	8.70227	8.45879	8.33645	8.70726	8.49392	8.60665	8.39553	9.55164	9.51291	8.28715	8.39769	8.57429	8.51538	8.32793	8.33851	8.38018	8.39831	8.37504	9.08443	9.10107	8.81264	8.49856	8.51816	8.43344
NFKBIA	4792	IKBA|MAD-3|NFKBI	nuclear factor of kappa light polypeptide gene enhancer in B-cells inhibitor, alpha	12.3084	12.9668	12.5995	11.7117	12.3244	12.0272	12.9927	12.339	10.7972	12.198	12.4301	12.1625	11.4969	12.6124	11.7708	12.1538	11.7381	12.5621	11.5931	12.3025	11.4804	12.6108	11.4166	12.8249	12.6817	12.3812	11.5411	11.16	11.5801	12.0057	11.9777	10.9748	10.6404	11.8177	11.6703
NFKBIB	4793	IKBB|TRIP9	nuclear factor of kappa light polypeptide gene enhancer in B-cells inhibitor, beta	6.78191	6.73002	6.55642	6.41671	6.56437	6.31242	6.87761	6.40576	6.48864	6.41208	6.36168	6.32002	6.5259	6.68504	6.63284	6.5408	6.80568	6.80511	6.96168	6.74611	6.83887	6.46914	6.65457	6.683	6.21751	6.86397	6.52963	6.63647	6.5801	6.44443	5.98598	6.31014	6.40444	6.58068	6.64452
NFKBIE	4794	IKBE	nuclear factor of kappa light polypeptide gene enhancer in B-cells inhibitor, epsilon	8.82373	9.57344	9.72879	8.74177	8.62769	8.18184	8.40307	8.68461	8.42355	9.22791	8.21282	8.91307	7.93684	8.40441	8.55436	8.72556	8.26105	8.47496	8.57311	8.69683	8.51082	9.21998	8.11535	9.33742	8.84907	8.2599	8.10947	8.77469	8.18417	9.13745	8.87072	8.05582	8.62219	8.19959	8.41006
NKG7	4818	GIG1|GMP-17|p15-TIA-1	natural killer cell granule protein 7	12.9877	14.9013	13.7274	13.1771	13.5756	13.9793	13.52	13.9111	14.5872	13.1119	14.5435	13.2602	14.0126	14.8705	14.4643	14.4571	14.2874	14.6785	13.0812	13.7752	14.2525	14.1123	14.1942	13.8792	12.7809	15.1901	14.227	14.7841	14.5396	13.0957	13.0332	13.3223	13.9976	13.8671	14.2139
NOTCH2	4853	AGS2|HJCYS|hN2	notch 2	10.8694	10.088	11.2208	11.0353	10.0339	10.9135	9.67452	10.1256	9.99043	10.383	9.92646	10.1718	10.009	10.4566	10.2949	10.7366	10.1945	10.0496	10.4111	10.4079	10.3145	10.1067	9.82944	10.2091	10.2365	9.89402	10.6867	10.255	10.1758	10.6771	10.8759	9.95691	10.5052	10.3834	9.88059
NPRL3	8131	C16orf35|CGTHBA|HS-40|MARE|NPR3|RMD11	NPR3-like, GATOR1 complex subunit	8.37252	8.26544	7.42989	8.05302	8.25625	8.13554	8.51971	8.25297	8.16747	8.23843	8.47061	8.10638	8.18021	8.07805	8.2178	8.22306	8.00019	7.9823	8.67745	7.95614	7.75065	8.07017	8.39895	7.77565	8.20654	8.0623	8.01396	7.78534	8.17465	8.32544	8.18538	8.6056	7.98398	8.26918	7.97922
NR4A1	3164	GFRP1|HMR|N10|NAK-1|NGFIB|NP10|NUR77|TR3	nuclear receptor subfamily 4, group A, member 1	6.30326	7.27173	8.21997	6.28547	6.65401	5.46996	6.69119	6.66407	5.93367	6.58035	6.93718	5.93175	6.04375	7.1325	7.0308	6.04528	6.06375	6.738	7.06788	6.29473	6.49021	7.07417	7.03193	6.683	5.21751	6.049	6.88193	6.43484	5.89044	6.29243	6.97564	5.51367	5.81134	6.23276	6.76738
NRAS	4893	ALPS4|CMNS|N-ras|NCMS|NRAS1|NS6	neuroblastoma RAS viral (v-ras) oncogene homolog	9.73665	10.3256	10.1359	9.57614	9.98633	10.0694	10.2885	9.944	9.62862	10.2258	10.001	9.95151	9.7721	10.0571	9.74897	9.99565	9.89052	10.0989	9.42293	9.56266	9.60609	10.0841	9.79949	10.3186	10.0634	9.97359	9.91609	9.95997	9.81276	9.89069	9.82681	9.43567	9.65832	9.73477	9.78203
NRL	4901	D14S46E|NRL-MAF|RP27	neural retina leucine zipper	4.37252	4.23359	3.84493	3.59359	4.27897	3.93391	4.05561	3.98126	3.76375	4.61952	4.14869	3.54473	4.65143	3.64065	4.47137	4.202	5.11266	4.34568	4.54664	4.58691	3.8307	3.96664	3.86201	4.06829	4.49504	3.29411	4.29697	3.92027	3.93625	4.625	4.44166	4.96619	4.9287	4.09525	4.4006
NT5E	4907	CALJA|CD73|E5NT|NT|NT5|NTE|eN|eNT	5'-nucleotidase, ecto (CD73)	5.45998	5.9498	4.04656	4.75113	5.56437	5.31242	5.64057	5.79942	5.34871	4.94145	5.66653	6.05374	5.55832	5.51512	5.54537	5.39994	5.29323	4.98954	5.11368	5.58691	4.58072	5.00058	6.24448	6.23822	6.53067	4.99455	5.26044	5.39831	6.06553	5.78547	5.61159	5.85071	5.51366	5.35829	6.03531
NUP54	53371	-	nucleoporin 54kDa	7.88031	8.17443	8.2338	8.43618	8.57359	8.43216	8.56566	8.31076	8.71017	8.67636	8.5158	8.43675	8.71033	8.53546	8.72329	8.7439	8.50498	8.62645	7.90549	7.52551	8.31378	8.27129	8.58993	8.56814	8.59518	8.74119	8.84541	8.75677	8.79111	8.50332	8.28715	8.51051	8.38813	8.57746	8.72632
OAS1	4938	IFI-4|OIAS|OIASI	2'-5'-oligoadenylate synthetase 1, 40/46kDa	10.637	10.4107	12.8349	10.387	9.45389	10.263	8.51971	10.0754	10.1532	9.10909	9.44247	9.54992	9.90725	9.71211	10.1303	10.7736	10.8333	9.91363	11.6797	9.93741	10.8312	10.1442	9.63585	10.0669	9.74297	9.69072	11.1833	10.3441	10.1493	9.80432	10.4213	9.39159	10.0924	10.5661	9.67819
OAS2	4939	-	2'-5'-oligoadenylate synthetase 2, 69/71kDa	9.92327	10.392	12.0912	9.07803	9.48109	9.47307	9.04915	9.65368	9.86061	8.89963	9.59163	9.28516	9.51768	9.56348	9.61146	10.1369	9.90274	9.49288	11.0626	8.83989	9.67162	9.82106	9.6949	9.43898	9.33802	9.4565	10.3674	9.45943	9.34139	9.31233	9.79113	9.70731	9.59226	9.83537	9.62231
OAS3	4940	p100|p100OAS	2'-5'-oligoadenylate synthetase 3, 100kDa	9.16042	9.42059	11.6371	7.69405	7.83356	8.31934	7.92068	8.29557	7.85121	7.53327	7.93718	7.81007	7.51768	8.05568	7.91693	8.95059	7.85682	7.72072	10.6774	7.9929	8.0366	8.78133	7.70571	8.54403	6.88736	7.43366	9.25116	7.74954	7.62973	7.67709	7.95999	8.15246	7.91739	8.11317	7.65251
OAT	4942	GACR|HOGA|OATASE|OKT	ornithine aminotransferase	8.39489	8.40923	8.15235	8.36888	8.02043	8.71001	8.20825	8.63721	8.30118	8.4158	8.63177	8.48814	8.28564	8.61793	8.77803	8.72187	8.58515	8.64489	7.71656	8.14762	8.44273	8.46914	8.66198	8.70492	8.75431	8.57024	8.54869	8.0198	7.91924	8.6822	8.17637	8.10705	8.33384	8.40632	8.66442
ORC2	4999	ORC2L	origin recognition complex, subunit 2	8.27339	8.42624	8.18121	8.2507	8.90832	8.83115	8.6661	8.08206	8.6491	8.44516	8.33671	8.54819	8.68118	8.33645	8.37319	8.26429	8.56332	8.4542	9.41746	8.74071	8.26305	8.06617	8.65084	7.95094	8.35302	8.62503	8.61529	8.17361	8.50989	8.94268	9.27561	9.47357	9.12592	8.7129	8.37184
ORC4	5000	ORC4L|ORC4P	origin recognition complex, subunit 4	8.49664	8.74816	8.8915	8.7292	9.35578	9.00859	9.35678	8.97173	8.92025	8.90757	9.0512	9.12738	9.10539	8.97752	8.90644	9.00632	9.09451	9.03917	8.56654	8.14762	8.60009	8.94936	9.07146	8.95704	9.25526	9.07547	8.94658	8.84083	8.93625	9.1669	9.09511	9.51051	9.09361	8.92561	9.01686
OSM	5008	-	oncostatin M	6.37252	6.55552	5.75182	6.52251	6.84882	3.19694	6.86296	5.71061	4.05325	5.61952	5.91807	5.51671	5.02067	5.05568	6.28953	3.6995	4.90621	4.93064	6.1316	7.03757	5.30201	5.64041	5.57822	6.56015	5.26058	6.48394	4.29697	4.0198	4.63669	5.58193	6.44166	5.4087	3.9287	5.38803	6.56206
PBX1	5087	-	pre-B-cell leukemia homeobox 1	3.54244	4.33313	3.523	5.17855	3.60089	5.13554	4.57018	5.01873	4.98614	4.67015	5.64345	4.54473	4.87383	4.64065	4.47137	4.57397	4.96066	5.47496	3.25118	4.26498	2.54119	3.82225	4.96154	3.97518	5.26058	3.61604	3.29697	4.20037	3.10617	5.29243	4.28297	4.26575	4.25063	3.23276	4.05956
PBX3	5090	-	pre-B-cell leukemia homeobox 3	8.05902	8.07009	7.94506	7.75113	7.93002	7.76173	8.13699	8.18454	7.80814	8.04099	8.18111	8.15717	8.20602	8.05004	8.16596	7.91544	8.07614	8.15303	8.31139	8.18781	7.7849	8.16303	7.91884	8.31622	8.32286	8.0689	7.79522	7.83401	8.05519	8.34489	8.23824	8.37775	7.74888	7.87661	7.99187
PCTP	58488	PC-TP|STARD2	phosphatidylcholine transfer protein	8.3383	8.11972	8.40258	8.55136	7.65401	8.68344	7.30353	8.17212	8.33866	7.91546	8.0424	7.9211	7.85437	8.03868	8.43776	8.48086	8.04497	8.29988	7.27557	7.93741	8.59768	8.22537	8.06588	8.32568	8.12731	8.28847	8.47887	8.70537	8.37504	8.37043	8.23608	7.40188	7.9894	8.04011	8.07748
PDCD1	5133	CD279|PD-1|PD1|SLEB2|hPD-1|hPD-l|hSLE1	programmed cell death 1	3.69445	4.33313	3.91532	2.21508	4.52689	2.61198	3.83321	4.19276	3.59382	4.20449	4.08157	4.79848	4.59003	4.69954	4.47137	3.28446	4.72933	4.93064	3.25118	4.84994	4.07171	3.66178	4.51408	5.49456	2.75808	4.54204	4.14497	5.0198	4.63669	3.85947	3.24902	3.26575	4.57256	4.23276	4.54499
PDGFD	80310	IEGF|MSTP036|SCDGF-B|SCDGFB	platelet derived growth factor D	6.60134	8.07009	6.45373	6.80004	6.42871	6.44487	6.49618	7.36269	7.86061	6.48459	7.84407	6.61247	7.3144	7.66301	7.55436	7.33371	7.3038	7.95301	6.21802	6.96542	6.71112	6.91417	7.43836	6.25812	6.47689	7.77793	7.20386	8.18437	7.69113	7.13745	7.13747	7.09864	7.10861	6.7506	7.24013
PDGFRA	5156	CD140A|PDGFR-2|PDGFR2|RHEPDGFRA	platelet-derived growth factor receptor, alpha polypeptide	2.69445	3.59616	3.523	3.47811	3.7384	4.41934	4.15514	4.86261	4.34871	4.0601	4.44414	5.20184	4.59003	4.30361	3.54537	4.43647	4.5277	4.80511	2.59911	3.00195	2.8307	3.57432	5.05465	4.31622	4.42104	3.61604	2.97504	3.11291	3.63669	3.85947	4.10463	4.48814	3.51366	2.35829	4.32259
PDGFRB	5159	CD140B|IBGC4|IMF1|JTK12|PDGFR|PDGFR-1|PDGFR1	platelet-derived growth factor receptor, beta polypeptide	5.73007	7.78379	6.04656	5.77579	6.08632	5.41934	5.4577	5.90325	6.51269	4.76637	5.89871	5.48814	6.37025	6.448	6.52723	5.11454	5.90621	6.20366	6.2836	6.03757	6.47979	6.67235	5.51408	5.31622	4.75808	6.52293	6.01943	6.5223	5.39568	5.74699	5.73934	5.10705	5.8829	6.04011	5.79653
PDHB	5162	PDHBD|PDHE1-B|PHE1B	pyruvate dehydrogenase (lipoamide) beta	9.07296	9.29968	9.58369	9.41867	9.58275	9.89275	9.50564	9.54551	9.64503	9.66859	9.65215	9.64033	9.68302	9.55752	9.75092	9.81498	9.69361	9.88095	8.65903	8.6573	9.57217	9.57854	9.78257	9.64194	9.67694	9.80191	9.84695	9.91219	9.72904	9.55156	9.62984	9.65806	9.57075	9.58068	9.73387
PDK4	5166	-	pyruvate dehydrogenase kinase, isozyme 4	6.17987	8.33913	8.06216	7.90438	7.26765	8.07141	5.29265	7.81548	8.48257	7.08829	7.47716	8.70227	7.19575	7.47354	6.90995	6.7439	8.07614	8.47496	7.65594	6.46138	7.62393	7.88266	8.07146	7.63054	5.78782	6.76985	7.38443	8.28784	8.06037	8.44443	8.84822	5.03833	6.17663	7.56774	7.01065
PECAM1	5175	CD31|CD31/EndoCAM|GPIIA'|PECA1|PECAM-1|endoCAM	platelet/endothelial cell adhesion molecule 1	12.3223	11.9731	13.0216	12.8347	11.8531	12.5662	11.244	12.0712	11.6833	11.8816	12.0989	11.8248	11.7211	12.2272	12.2868	12.5284	12.164	12.1837	11.4247	11.6821	12.2985	12.1602	11.9134	12.2037	12.1682	11.9028	12.532	12.2947	12.2323	12.2144	12.2581	11.1621	11.5184	11.93	11.6738
PHC3	80012	EDR3|HPH3	polyhomeotic homolog 3 (Drosophila)	8.88031	8.77938	8.41782	8.29403	9.32609	8.9066	9.41316	8.60061	8.5097	9.01674	8.89627	8.76017	8.92445	8.72457	8.26784	8.5408	8.71357	8.4542	9.63253	9.11465	8.05075	8.63231	8.75856	8.66821	8.91795	8.79396	8.6225	8.19506	8.70774	9.10739	9.06859	9.61447	9.08352	8.5382	8.63648
PIAS1	8554	DDXBP1|GBP|GU/RH-II|ZMIZ3	protein inhibitor of activated STAT, 1	9.4413	9.45966	9.59981	9.59012	9.67343	9.85753	9.76592	9.47648	9.34537	9.43055	9.32225	9.45531	9.51355	9.40441	9.28144	9.5408	9.42736	9.5156	9.69413	9.72168	9.21989	9.27476	9.26167	9.54807	9.57826	9.29129	9.4528	9.22665	9.38333	9.88405	9.61742	9.84191	9.64295	9.35829	9.30495
PIAS2	9063	ARIP3|DIP|MIZ|MIZ1|PIASX|PIASX-ALPHA|PIASX-BETA|SIZ2|ZMIZ4	protein inhibitor of activated STAT, 2	7.11399	6.93403	6.31741	6.75113	7.13695	6.74126	7.29265	6.91324	6.73337	7.00199	6.64345	6.71465	6.76691	7.08911	6.82336	6.9849	7.13651	6.98954	7.20114	7.12296	6.6192	6.8781	6.69851	7.11269	7.0186	7.42339	7.00846	7.00773	7.12607	7.0611	6.83398	7.8049	7.26855	6.86079	6.97285
PIK3AP1	118788	BCAP	phosphoinositide-3-kinase adaptor protein 1	10.6763	10.786	11.8997	11.147	10.2317	11.1531	9.40307	10.6357	10.4068	10.3999	10.4673	10.361	9.92911	10.6227	10.4571	10.6312	10.6673	10.2114	10.0725	10.2288	10.5493	10.5806	10.275	10.6747	10.3443	10.1965	10.7457	10.4041	10.3371	10.7037	10.8493	9.62623	10.4756	10.3695	10.2066
PIK3CA	5290	CLOVE|CWS5|MCAP|MCM|MCMTC|PI3K|p110-alpha	phosphatidylinositol-4,5-bisphosphate 3-kinase, catalytic subunit alpha	8.37252	8.36287	8.23036	8.30678	8.69259	7.86937	9.07162	8.39867	8.46419	8.95428	8.42735	8.64195	8.43716	8.16943	8.46662	8.51542	8.37068	8.53055	8.69563	8.39426	7.98965	8.45696	8.39004	8.46061	8.71615	8.19498	8.26966	8.34653	8.45981	9.13	8.84112	9.25254	8.70678	8.16134	8.19706
PIK3CB	5291	P110BETA|PI3K|PI3KBETA|PIK3C1	phosphatidylinositol-4,5-bisphosphate 3-kinase, catalytic subunit beta	7.53239	6.69302	7.29118	7.62107	7.03385	7.3399	7.24825	7.19276	7.07764	7.54009	7.12388	7.56539	7.13256	6.86304	6.99163	7.02143	6.97396	6.88484	7.66212	7.69124	7.09237	7.05814	6.92502	7.14511	7.09198	6.75354	7.32377	6.97089	7.15541	7.55991	7.5778	7.48814	7.32958	7.02125	6.90756
PIK3CD	5293	APDS|IMD14|P110DELTA|PI3K|p110D	phosphatidylinositol-4,5-bisphosphate 3-kinase, catalytic subunit delta	11.0396	10.9518	10.9185	11.3131	11.3165	10.7503	11.3049	10.6655	10.9672	11.0784	10.778	10.8715	11.0833	10.9129	10.9143	10.9864	10.8342	10.6889	11.587	11.0561	10.7501	10.7285	10.8644	10.6701	10.9471	10.7464	10.9946	10.8142	10.9278	11.0767	11.1812	11.6086	11.1005	11.0576	10.7339
PIK3R1	5295	AGM7|GRB1|IMD36|p85|p85-ALPHA	phosphoinositide-3-kinase, regulatory subunit 1 (alpha)	10.448	10.9131	10.1033	9.81945	11.0263	10.3055	11.9595	11.1149	10.1036	11.6086	11.1896	11.485	10.722	11.3623	10.4535	10.0658	10.1335	11.1506	10.7967	10.8399	9.71445	10.7971	10.2543	11.7207	11.0068	10.4876	10.2651	9.76755	10.4361	11.0163	10.6785	11.1453	10.3727	10.3317	10.4206
PIK3R2	5296	MPPH|MPPH1|P85B|p85|p85-BETA	phosphoinositide-3-kinase, regulatory subunit 2 (beta)	5.45998	6.12668	5.54537	6.26819	6.23316	6.46996	6.6058	6.40576	6.25203	5.94145	6.30396	6.42925	6.60563	6.22561	6.56329	6.36247	6.06375	6.12704	5.62464	5.84994	6.32546	6.36874	6.41221	6.46061	6.28164	6.83327	5.80793	6.62071	6.65049	6.09213	6.18762	6.39503	5.95107	6.00214	6.30242
PIK3R3	8503	p55|p55-GAMMA|p55PIK	phosphoinositide-3-kinase, regulatory subunit 3 (gamma)	4.76484	5.78379	4.88055	4.28547	4.52689	5.07141	4.15514	4.86261	5.08568	4.76637	5.41718	3.84429	4.71033	5.05568	5.7153	5.36247	4.84963	4.66761	4.37671	4.84994	4.79753	4.38167	4.63962	4.15576	4.928	6.02203	4.6189	5.36084	5.10617	4.85947	4.8109	4.43567	5.60113	4.77332	4.4006
PKN2	5586	PAK2|PRK2|PRKCL2|PRO2042|Pak-2|STK7	protein kinase N2	9.27036	8.60116	8.36535	9.03781	8.64529	8.53679	8.6787	8.09965	8.24487	8.95428	8.27046	8.39503	8.14862	8.26514	8.26236	8.21783	8.10059	8.29405	9.32897	9.0594	8.09237	8.19637	8.25433	8.55211	8.33299	8.54678	8.35442	8.27782	8.15056	9.70496	9.51134	9.55115	9.24611	8.40268	8.05354
PLCG1	5335	NCKAP3|PLC-II|PLC1|PLC148|PLCgamma1	phospholipase C, gamma 1	10.0902	10.0465	9.3109	9.2507	11.0238	10.3619	10.729	9.54711	10.0685	9.79374	9.8926	10.1297	10.1724	9.74043	9.71128	9.55125	9.79823	9.41446	11.1782	10.5672	8.98598	9.62281	9.87643	9.21295	9.67097	9.76782	9.48877	9.17361	9.6245	10.3303	10.6458	11.3421	10.6126	10.1985	9.61005
PLCG2	5336	APLAID|FCAS3|PLC-IV|PLC-gamma-2	phospholipase C, gamma 2 (phosphatidylinositol-specific)	9.39766	9.41776	9.28455	9.67615	8.78279	9.40314	7.77963	8.53423	8.71017	9.30001	8.44748	8.63219	8.30009	8.64814	8.66224	8.6537	9.16577	8.64946	9.06788	9.27993	8.91623	8.6431	8.78936	8.22817	8.31267	8.23075	8.80793	8.98943	8.81583	9.4564	9.42466	8.63789	9.38813	8.79846	8.6284
PLSCR1	5359	MMTRA1B	phospholipid scramblase 1	10.6579	11.1635	12.7553	10.8357	10.2562	10.7335	9.47707	10.5717	9.86529	10.4084	9.93837	9.94364	9.54018	10.3036	10.7153	10.4432	10.7488	10.9174	11.191	10.3275	10.8404	10.5552	9.66568	10.8546	10.1969	9.83714	10.6135	10.4006	10.3792	10.5765	10.747	9.77222	9.99614	10.2142	10.5705
PML	5371	MYL|PP8675|RNF71|TRIM19	promyelocytic leukemia	6.41691	6.57598	7.75662	6.19693	6.16161	6.41934	6.13089	6.33324	6.11738	6.20449	6.0291	5.86666	5.71033	5.57925	5.39337	6.30436	6.03866	5.55513	7.49911	6.78854	6.32546	5.93187	6.24448	5.71215	5.45852	5.68643	5.70296	5.72762	5.81889	6.15225	6.29133	6.48814	6.25063	6.24906	6.12995
PNOC	5368	N/OFQ|OFQ|PPNOC|ppN/OFQ	prepronociceptin	5.98723	6.74816	5.27789	6.385	6.2097	5.46996	5.64057	6.36269	6.43931	7.55364	6.21282	6.47364	6.5422	6.20543	6.0308	6.77275	8.00667	6.78862	5.46418	5.4349	6.30201	6.38167	7.31204	6.71215	7.41152	5.61604	6.70296	6.9458	6.66417	6.70746	6.38808	5.4087	7.03723	6.09525	6.85311
PPARG	5468	CIMT1|GLM1|NR1C3|PPARG1|PPARG2|PPARgamma	peroxisome proliferator-activated receptor gamma	4.95748	5.12668	4.84493	4.64804	4.80253	5.36687	5.15514	5.12565	4.40118	4.94145	4.59615	5.42925	4.65143	4.30361	5.0308	4.28446	4.96066	5.15303	4.31531	4.76748	4.89483	4.4323	4.91263	4.65326	5.0311	5.15209	4.56	5.28284	4.69113	4.625	4.71468	4.43567	4.83559	4.47376	5.01065
PPM1A	5494	PP2C-ALPHA|PP2CA|PP2Calpha	protein phosphatase, Mg2+/Mn2+ dependent, 1A	9.34119	9.70236	9.13218	9.64302	9.27615	9.60067	9.57693	9.42856	9.50821	9.68869	9.59765	9.5908	9.46735	9.29409	9.31091	9.33371	9.24743	9.46202	9.3425	9.48092	9.12782	9.22716	9.42098	9.49036	9.38257	9.35481	9.12225	9.11291	9.2694	9.63294	9.39295	9.44067	9.25738	9.13746	9.4791
PPM1F	9647	CAMKP|CaMKPase|FEM-2|POPX2|hFEM-2	protein phosphatase, Mg2+/Mn2+ dependent, 1F	8.35551	8.27173	9.19719	9.29829	8.39271	7.9066	8.20825	8.6342	8.20853	8.67015	8.52214	8.38732	8.10539	8.43506	8.88878	8.75116	8.59379	8.56	7.95666	8.44157	8.90654	8.73167	8.1368	8.92938	8.7693	8.49378	8.73326	8.77469	8.63321	9.10359	8.53089	8.08166	8.56895	8.31636	8.49252
PPP1CB	5500	HEL-S-80p|PP-1B|PP1B|PP1beta|PPP1CD	protein phosphatase 1, catalytic subunit, beta isozyme	10.8103	10.4035	10.7452	10.61	10.724	10.3348	10.6373	10.8161	10.6355	10.8304	10.6215	10.6363	10.5021	10.5375	10.6233	10.5791	10.505	10.6676	10.5715	10.7244	10.4634	10.5314	10.7637	10.6055	10.742	10.4864	10.5315	10.3937	10.4994	10.8896	10.602	10.516	10.4226	10.3999	10.686
PPP2CA	5515	PP2Ac|PP2CA|PP2Calpha|RP-C	protein phosphatase 2, catalytic subunit, alpha isozyme	10.4706	10.8324	11.1197	10.9885	10.8103	10.8153	10.5394	10.9182	11.3353	11.0941	10.8592	11.2489	11.1533	10.8965	11.37	11.3702	11.1716	11.0972	10.1204	10.1063	11.1794	10.9041	11.3126	11.029	11.0435	11.2197	11.3812	11.3867	11.308	10.7037	10.9395	10.6702	10.9053	10.9458	11.2645
PPP2CB	5516	PP2Abeta|PP2CB	protein phosphatase 2, catalytic subunit, beta isozyme	9.04848	9.38334	9.6497	9.51886	9.38225	9.9783	9.18194	9.37357	9.49318	8.96952	9.45909	9.37372	9.66266	9.56348	9.76066	9.707	9.65492	9.6426	8.84703	8.88459	9.4574	9.31072	9.59187	9.36291	9.61398	9.68857	9.64038	9.75857	9.65221	9.52338	9.32329	9.18659	9.37372	9.28112	9.51899
PPP2R1A	5518	MRD36|PP2A-Aalpha|PP2AAALPHA|PR65A	protein phosphatase 2, regulatory subunit A, alpha	10.2689	10.7527	10.7745	10.6005	10.8955	10.763	11.0031	10.9705	10.8815	10.7816	11.0004	10.9137	10.6325	10.6284	10.7253	10.7923	10.6916	10.7283	9.8739	9.93505	10.675	10.8895	10.9548	10.9525	10.8614	10.7204	10.7416	10.723	10.7274	10.6873	10.5948	10.5318	10.5127	10.6795	10.9879
PPP2R1B	5519	PP2A-Abeta|PR65B	protein phosphatase 2, regulatory subunit A, beta	8.38933	8.5137	8.53981	8.20149	8.64965	8.22669	8.55203	8.05074	8.56824	8.32392	8.29288	8.06829	8.26614	8.21556	8.38835	8.12577	8.32471	8.30568	8.96917	8.46792	8.04015	8.16678	8.45553	8.30191	8.41152	8.21297	8.42212	8.47923	8.31562	8.65648	8.64624	9.05582	8.97036	8.41718	8.29733
PPP2R5A	5525	B56A|PR61A	protein phosphatase 2, regulatory subunit B', alpha	9.87436	10.5709	10.4291	10.7292	10.5434	10.9892	9.8903	10.1979	10.3931	9.92069	10.5371	10.1378	10.5341	10.3012	10.2582	10.5303	10.56	10.5564	9.6278	9.1271	10.4765	10.1593	10.4746	10.3456	10.3838	10.7329	10.5962	10.4781	10.5665	10.0631	10.3445	9.92634	9.97583	10.1646	10.373
PPP2R5B	5526	B56B|PR61B	protein phosphatase 2, regulatory subunit B', beta	8.03785	7.9654	8.05438	7.88183	8.14933	7.83115	7.54287	7.57882	7.87459	7.4775	7.87413	7.68978	7.57427	7.90117	8.0308	7.86273	8.11866	8.10723	8.432	8.51291	7.72	7.67761	7.65457	7.77565	7.71227	7.96654	7.78882	7.96466	7.75003	7.82294	8.05146	7.65233	7.89449	7.69814	7.94057
PPP2R5C	5527	B56G|PR61G	protein phosphatase 2, regulatory subunit B', gamma	11.2906	11.9311	11.6979	11.5129	11.9966	12.0872	11.9365	11.7372	12.0329	11.6167	11.9873	11.8753	12.058	11.9971	11.9278	11.9122	11.7498	12.221	11.2961	11.5113	11.6287	11.6357	12.0059	11.6358	11.6824	12.1388	11.9473	11.9395	12.0892	11.8989	11.7948	12.0181	12.0382	11.7235	11.9262
PPP2R5E	5529	-	protein phosphatase 2, regulatory subunit B', epsilon isoform	9.26126	10.0224	9.68916	9.38701	9.83164	9.73869	10.2817	9.82344	9.65046	9.86745	9.99075	9.90363	9.89302	9.91211	9.8455	9.86273	9.8094	10.0234	9.26343	9.1271	9.31671	9.75796	9.81288	9.83151	10.0694	10.0473	9.83147	9.69599	9.87729	9.85495	9.64052	9.87308	9.55624	9.44221	9.64652
PPP3CA	5530	CALN|CALNA|CALNA1|CCN1|CNA1|PPP2B	protein phosphatase 3, catalytic subunit, alpha isozyme	9.62518	10.1004	9.42386	9.98723	9.61882	10.2897	9.54975	9.80613	9.68526	10.002	9.78201	9.99149	9.73003	9.85172	9.85462	9.85601	9.61304	9.97867	9.23054	9.61371	9.50954	9.46762	9.69671	10.0413	10.0202	9.89216	9.65628	9.79941	9.82042	9.69741	9.50326	9.4273	9.53233	9.52319	9.61005
PPP3CC	5533	CALNA3|CNA3|PP2Bgamma	protein phosphatase 3, catalytic subunit, gamma isozyme	8.28541	8.35105	7.64712	7.5152	8.70523	8.27019	9.25388	8.4982	8.11346	8.40836	8.66939	8.85272	8.27104	8.14844	7.73124	7.8219	8.04497	8.32867	8.65594	8.42821	7.41566	8.32251	8.27382	8.41702	8.60774	8.68213	7.86986	7.78534	7.97516	9.65907	9.39586	8.9731	8.62914	8.33938	8.41006
PPP3R1	5534	CALNB1|CNB|CNB1	protein phosphatase 3, regulatory subunit B, alpha	10.8278	11.2392	11.0612	11.6384	11.2353	11.7611	11.471	11.3875	11.1984	11.4465	11.2534	11.4189	11.3037	11.2156	11.2956	11.2731	11.1119	11.3825	10.7819	10.9526	10.8666	11.2325	11.2057	11.3868	11.3783	11.0999	11.196	11.183	11.1966	11.2874	10.9672	11.1299	10.911	10.9931	11.173
PPT1	5538	CLN1|INCL|PPT	palmitoyl-protein thioesterase 1	12.1718	11.8143	12.4318	12.5953	12.1091	12.8006	11.6314	12.2411	11.7716	12.0137	12.005	12.0211	11.9602	12.3782	12.4937	12.7117	12.2149	12.0616	10.9642	11.7588	12.3697	12.0954	11.9181	12.8026	12.6491	12.0557	12.2645	12.707	12.547	12.0743	12.0719	11.1886	11.4929	11.9291	12.0933
PRDM1	639	BLIMP1|PRDI-BF1	PR domain containing 1, with ZNF domain	8.71237	9.58106	8.62891	8.66464	9.2097	8.89275	9.70152	9.80076	9.28557	9.0672	9.14047	9.99149	9.37708	9.88699	9.20929	8.41832	8.6404	9.79276	9.35208	9.62253	8.33416	8.91194	8.84907	9.2104	8.66095	9.38951	8.68585	9.06128	9.27164	9.24834	9.06127	9.62769	9.92164	8.70406	8.82863
PRF1	5551	FLH2|HPLH2|P1|PFN1|PFP	perforin 1 (pore forming protein)	10.4758	12.7209	11.3019	11.0505	11.0863	11.9941	10.6178	11.46	11.8873	10.6339	11.5507	10.6042	11.1711	11.9501	11.747	11.4858	11.2128	11.671	10.796	10.9918	11.4883	11.3429	11.3743	10.792	9.73153	11.9528	11.1506	11.8922	11.413	10.7855	11.1383	11.3224	11.1521	11.497	11.3572
PRKAA1	5562	AMPK|AMPKa1	protein kinase, AMP-activated, alpha 1 catalytic subunit	9.74538	10.278	9.70663	10.1446	10.1738	10.3966	10.375	9.85227	9.9979	10.035	10.0291	9.85552	9.89302	9.84685	9.7626	9.8305	9.80568	9.93252	9.98774	9.71344	9.52735	9.69066	10.0617	9.86433	9.80611	9.93255	9.81424	9.68466	9.87729	10.2739	10.36	10.5959	10.1719	10.0633	9.83039
PRKCB	5579	PKC-beta|PKCB|PRKCB1|PRKCB2	protein kinase C, beta	10.637	10.4583	10.6568	10.7189	10.43	10.5144	10.5255	10.8471	10.4068	10.9827	10.6765	10.624	10.3156	10.4756	10.5019	10.8827	11.052	10.7054	10.2481	10.4532	10.4581	10.6126	10.6321	11.0456	10.8179	10.464	10.7556	10.6903	10.729	10.9234	10.7344	10.3812	10.5967	10.2038	10.4392
PRKCZ	5590	PKC-ZETA|PKC2	protein kinase C, zeta	6.45998	5.59616	5.19542	6.21508	6.18586	5.25584	6.65764	6.00012	6.25203	6.2879	6.33311	6.09222	5.84783	5.91366	6.05633	5.8959	6.27186	6.64946	7.27557	7.26498	5.52102	5.57432	6.22458	6.23822	6.15039	6.59789	6.04113	6.04365	6.32856	5.89509	6.12349	6.43567	6.28625	6.34318	6.30242
PRKDC	5591	DNA-PKcs|DNAPK|DNPK1|HYRC|HYRC1|IMD26|XRCC7|p350	protein kinase, DNA-activated, catalytic polypeptide	10.0414	9.25279	8.6497	9.0327	9.46879	9.64816	9.34101	8.88053	9.03053	9.05772	8.85667	9.00164	9.09161	9.1325	8.77419	9.00328	8.85323	8.83753	10.3192	9.9929	8.50313	8.51683	8.64337	8.78597	8.9901	8.73706	9.11715	8.61276	8.60867	10.1169	10.3131	10.5952	10.1978	9.15487	8.58312
PSMA1	5682	HC2|HEL-S-275|NU|PROS30	proteasome subunit alpha 1	10.6275	10.9459	11.0929	10.8298	11.0911	10.9169	11.2003	11.1892	10.9824	11.1125	11.1254	11.1836	11.0214	11.0507	11.2962	11.2477	11.1909	11.3351	10.328	10.3542	11.0344	11.1461	11.0161	11.2838	11.2869	11.0934	11.0552	11.0809	11.079	11.2492	11.1727	10.9054	10.9315	11.0027	11.1799
PSMA6	5687	IOTA|PROS27|p27K	proteasome subunit alpha 6	10.5856	10.8121	11.6148	10.7005	10.9505	11.0877	10.8398	11.1315	10.8723	10.8463	10.9816	11.061	11.0046	10.9543	11.2658	11.2509	11.2015	11.3057	10.3889	10.3752	11.0348	11.0811	11.003	11.3766	11.2318	11.3392	11.1881	11.1129	11.07	11.0394	10.8669	10.6885	10.7182	10.9173	11.0596
PSMB10	5699	LMP10|MECL1|beta2i	proteasome subunit beta 10	10.0936	10.1559	10.6085	9.96863	10.0405	9.36687	10.3344	10.479	10.2733	10.1022	10.5472	10.4217	10.3414	10.3629	10.6455	10.5903	10.7026	10.5466	9.88451	9.70239	10.6994	10.5932	10.4851	10.5081	10.4792	10.793	10.4818	10.488	10.5855	10.1632	10.0229	10.0645	10.0835	10.5604	10.7301
PSMB9	5698	LMP2|PSMB6i|RING12|beta1i	proteasome subunit beta 9	10.2243	10.5734	11.6791	10.7635	10.7668	10.9805	11.0427	11.0887	11.367	10.5637	11.3788	11.0353	11.2581	11.1714	11.0876	11.3982	11.526	11.4292	10.6095	9.99743	11.2558	11.0069	11.1248	11.1127	11.2325	11.4066	11.5015	11.4052	11.4064	10.6263	10.5225	10.7066	10.578	10.9681	11.58
PSMC6	5706	CADP44|HEL-S-73|P44|SUG2|p42	proteasome 26S subunit, ATPase 6	10.2613	9.91408	10.3732	10.4313	10.3664	10.5174	9.89571	9.99307	10.6416	9.97204	10.0654	10.1435	10.6439	10.1028	10.689	10.7493	10.7205	10.4104	10.4455	10.37	10.3776	9.98371	10.5475	9.84637	10.353	10.7576	10.6841	10.8211	10.6384	10.546	10.6224	10.5604	10.617	10.3667	10.519
PSMD6	9861	Rpn7|S10|SGA-113M|p42A|p44S10	proteasome 26S subunit, non-ATPase 6	10.1407	10.4262	10.2821	10.2128	10.4274	10.5545	10.7026	10.3754	10.2951	10.562	10.495	10.3231	10.5269	10.3295	10.551	10.6204	10.4749	10.6101	10.1592	10.1578	10.1068	10.4842	10.3401	10.583	10.7656	10.6735	10.3695	10.4156	10.3435	10.5361	10.437	10.4539	10.4335	10.3289	10.5113
PSME2	5721	PA28B|PA28beta|REGbeta	proteasome activator subunit 2	10.6216	10.6848	11.7306	10.0492	10.5528	10.0978	10.8	11.0737	10.8178	10.4424	10.9354	10.7467	10.4588	10.8189	10.9683	11.1279	11.2426	10.8285	10.9003	9.89919	11.193	11.1437	10.7995	11.1471	10.8779	10.9568	10.8485	10.6969	10.5408	10.5432	10.7325	10.3907	10.4054	10.9103	11.1806
PTAFR	5724	PAFR	platelet-activating factor receptor	10.1621	8.96151	10.2879	10.9389	9.42362	9.93616	8.09374	9.34804	9.03469	9.18068	9.1589	9.32407	9.00899	9.52939	10.3043	10.2335	9.8094	9.38734	9.10916	9.95381	10.1786	9.80554	8.90014	9.04557	9.8666	8.97007	9.68929	9.87944	9.96277	9.64345	9.81235	7.9708	8.9731	9.66814	9.51242
PTGER4	5734	EP4|EP4R	prostaglandin E receptor 4 (subtype EP4)	9.71903	9.37168	8.53422	8.99118	9.28739	8.62321	10.5009	8.87032	8.90671	9.12051	9.29288	9.36785	8.79779	9.4022	9.05633	8.59027	8.68555	8.84153	10.0944	9.99743	9.1994	8.88493	9.12612	9.35138	8.99329	9.86397	9.10432	8.89427	9.05519	8.29243	9.03163	9.27137	8.96762	8.89486	9.19159
PTGR1	22949	LTB4DH|PGR1|ZADH3	prostaglandin reductase 1	4.54244	4.5137	4.22344	4.21508	3.27897	4.51887	4.49618	4.19276	4.50071	4.2716	4.01118	3.65164	4.15393	3.86304	4.97833	4.92189	4.4537	5.04612	3.37671	4.48737	3.76359	4.66178	4.30258	4.31622	4.34304	4.68643	3.97504	4.57234	4.69113	4.23798	3.94416	3.76825	3.83559	4.52821	4.15267
PTGS2	5743	COX-2|COX2|GRIPGHS|PGG/HS|PGHS-2|PHS-2|hCox-2	prostaglandin-endoperoxide synthase 2 (prostaglandin G/H synthase and cyclooxygenase)	8.68993	8.79256	7.62629	10.7925	8.46384	7.66726	7.96935	5.28792	5.02009	6.67015	5.44414	4.70227	4.65143	5.41324	7.21213	5.39994	5.20577	5.55513	8.25936	10.2114	6.47979	6.65114	6.2044	6.95094	5.42104	7.96654	5.43447	5.43484	6.02371	5.9638	9.29549	5.26575	6.49856	6.19959	6.83917
PTK2B	2185	CADTK|CAKB|FADK2|FAK2|PKB|PTK|PYK2|RAFTK	protein tyrosine kinase 2 beta	11.246	11.2231	11.1705	11.322	11.1738	11.3142	10.7708	10.6824	10.9124	11.0362	10.9169	11.006	10.9268	10.8501	10.9725	11.1103	10.9698	10.9465	11.4526	11.37	10.9244	10.8222	10.8883	10.7372	10.9471	10.894	10.8736	11.1546	11.0217	11.4519	11.4788	11.3327	11.5146	11.0992	10.8019
PTPN11	5781	BPTP3|CFC|JMML|METCDS|NS1|PTP-1D|PTP2C|SH-PTP2|SH-PTP3|SHP2	protein tyrosine phosphatase, non-receptor type 11	9.21487	9.66225	9.48734	9.385	9.60764	9.67807	9.80858	9.67584	9.414	9.557	9.66653	9.74516	9.64579	9.7334	9.62646	9.68629	9.52092	9.89835	9.22638	9.1271	9.26911	9.55731	9.58798	9.64949	9.7915	9.73706	9.65276	9.61076	9.66587	9.55156	9.61576	9.63498	9.50613	9.39354	9.49252
PTPN18	26469	BDP1|PTP-HSCF	protein tyrosine phosphatase, non-receptor type 18 (brain-derived)	6.30326	5.78379	6.33035	6.06308	5.27897	5.93391	4.89211	5.64022	5.63822	5.42688	5.54724	5.70227	5.62106	5.34109	6.0048	5.8959	5.63204	5.738	6.21802	6.82976	6.12616	5.91417	5.30258	6.21804	5.78782	5.8487	5.80793	5.8678	5.5801	5.70746	5.73934	5.26575	5.51366	5.41718	5.24013
PTPN2	5771	PTN2|PTPT|TC-PTP|TCELLPTP|TCPTP	protein tyrosine phosphatase, non-receptor type 2	9.18309	9.52163	9.71652	9.31311	9.72605	9.96953	9.58587	9.68753	9.36035	9.44879	9.58559	9.49892	9.61722	9.60835	9.60931	9.60238	9.78509	9.66761	9.08177	9.21918	9.39225	9.51976	9.5243	9.75829	9.75054	9.67565	9.68412	9.57439	9.59624	9.65388	9.59056	9.43567	9.28405	9.2831	9.69183
PTPN22	26191	LYP|LYP1|LYP2|PEP|PTPN8	protein tyrosine phosphatase, non-receptor type 22 (lymphoid)	8.88427	9.83775	8.95971	9.23522	9.46136	9.67268	9.08114	9.062	9.5668	9.01184	9.47225	8.90498	9.33091	9.44155	9.44261	9.35771	9.49809	9.87511	9.02297	9.24607	9.25696	9.06818	9.36299	8.96311	9.06793	9.6648	9.14997	9.44607	9.57106	9.83445	9.8138	9.85571	10.0398	9.44221	9.28195
PTPN6	5777	HCP|HCPH|HPTP1C|PTP-1C|SH-PTP1|SHP-1|SHP-1L|SHP1	protein tyrosine phosphatase, non-receptor type 6	12.1055	11.7453	12.5978	12.4729	11.8025	12.1138	11.3542	11.6864	11.8688	11.609	11.8374	11.8972	11.8121	11.6509	11.7626	12.0431	11.8555	11.6586	11.6671	11.9142	11.8897	11.7874	12.0081	11.9232	11.8579	11.7469	12.127	11.902	11.8394	11.9995	12.1824	11.6237	11.9417	12.0529	11.7296
PTPN7	5778	BPTP-4|HEPTP|LC-PTP|LPTP|PTPNI	protein tyrosine phosphatase, non-receptor type 7	8.40594	8.65986	7.88932	8.18317	8.81813	8.60634	8.47225	8.33324	8.98399	8.1609	8.56577	8.43675	8.7031	8.51101	8.51346	8.58214	8.59809	8.62645	8.6278	8.62838	8.50826	8.30564	8.68036	8.10721	8.006	9.13332	8.73326	8.61276	8.96967	8.19575	8.19209	8.75225	8.74888	8.50124	8.82155
PTPRC	5788	B220|CD45|CD45R|GP180|L-CA|LCA|LY5|T200	protein tyrosine phosphatase, receptor type, C	11.6252	11.513	11.4133	11.6757	11.6486	11.6848	11.6672	11.3197	11.2829	11.3905	11.5142	11.5786	11.4196	11.4453	11.2875	11.379	11.2274	11.2631	11.769	11.5611	11.1353	11.3187	11.4111	11.3198	11.5427	11.4388	11.3032	11.1695	11.2297	12.1393	12.0315	12.0411	11.8273	11.6651	11.4294
PTPRJ	5795	CD148|DEP1|HPTPeta|R-PTP-ETA|SCC1	protein tyrosine phosphatase, receptor type, J	9.9964	9.98274	10.3142	10.1002	9.59185	9.92486	9.76985	10.1856	9.6491	9.88898	10.1425	9.77798	9.43498	9.89803	9.59195	9.93472	9.97561	9.84353	9.4138	9.7488	9.75281	9.72787	9.39673	9.87243	9.78598	9.6648	9.62609	9.68466	9.20069	10.0825	9.86863	9.58466	9.68359	9.51984	9.4791
PTPRS	5802	PTPSIGMA	protein tyrosine phosphatase, receptor type, S	6.3498	7.23359	6.54537	6.21508	5.92282	6.28441	6.65764	6.87288	5.59382	6.76637	6.16499	6.28723	6.11086	6.48195	6.49023	6.94743	6.06375	7.00389	5.87921	5.07233	6.08551	6.30224	6.14212	7.44333	5.87355	6.02203	7.80159	6.69787	6.44404	6.72736	6.71468	7.08166	6.51366	6.77332	6.90756
PVRIG	79037	C7orf15	poliovirus receptor related immunoglobulin domain containing	9.90585	9.45138	8.65999	8.51154	9.76681	9.00859	9.42068	8.93545	9.14457	9.16311	9.11761	8.98128	8.95217	9.01569	8.99493	8.88933	8.85682	9.45681	10.6325	10.1858	8.61206	8.77399	9.3331	9.1531	8.49954	9.31925	9.03844	8.91704	9.13592	9.60093	9.41129	10.0965	9.64638	9.52152	9.29987
PYCR2	29920	HLD10|P5CR2	pyrroline-5-carboxylate reductase family, member 2	4.95748	5.42624	5.61046	5.95924	5.89368	4.78191	5.89211	6.17627	6.06956	5.59353	5.99304	6.20184	5.87383	6.35946	5.89587	5.97252	6.13651	6.0181	5.59911	5.63421	5.60009	5.7036	6.42969	5.76873	6.10385	6.27139	6.0625	6.13528	6.31129	5.70746	5.93352	6.26575	5.83559	6.26518	6.32259
RAC1	5879	MIG5|Rac-1|TC-25|p21-Rac1	ras-related C3 botulinum toxin substrate 1 (rho family, small GTP binding protein Rac1)	11.6281	11.8099	12.4022	12.3348	11.7833	12.0933	11.6341	12.0428	11.8606	11.9777	12.0829	12.065	11.875	11.7942	12.0412	12.3532	12.0103	12.1018	10.9785	11.5488	12.1399	11.9898	11.9188	12.2911	12.0815	11.8687	12.1945	12.108	11.9919	11.6636	11.5305	11.0173	11.1861	11.987	12.004
RARA	5914	NR1B1|RAR	retinoic acid receptor, alpha	9.66943	9.38913	10.3352	10.2196	9.39791	9.92486	8.69533	9.38079	8.837	9.01674	9.28171	9.21498	9.04946	9.49863	9.52494	9.40916	9.26647	9.15946	9.58617	9.6772	9.33272	9.40246	9.08532	9.28504	9.25792	8.79396	9.64038	9.32237	9.08853	9.42628	9.47692	8.72791	9.00552	9.29492	8.87035
RASGRP1	10125	CALDAG-GEFI|CALDAG-GEFII|RASGRP|V|hRasGRP1	RAS guanyl releasing protein 1 (calcium and DAG-regulated)	9.72346	10.1022	9.45521	9.38901	10.8658	9.93165	10.9616	10.0245	10.4354	9.93758	10.3421	10.32	10.5228	10.3434	10.0563	9.98182	9.9183	10.3215	10.5665	9.6078	9.57217	10.0204	10.4122	9.53997	10.2606	10.2913	10.2834	9.85775	10.1224	9.90604	10.0759	10.9903	10.536	10.1054	10.269
RASGRP3	25780	GRP3	RAS guanyl releasing protein 3 (calcium and DAG-regulated)	7.92711	7.76609	6.78978	7.14108	6.99321	6.54272	6.22553	7.12565	6.55961	7.09757	6.21282	6.96323	7.36109	6.05568	6.45226	6.59027	8.14829	7.36805	8.25118	7.05506	5.97118	6.8781	7.46404	6.39022	7.46773	5.99455	6.43447	7.16819	6.99153	7.92986	7.67048	7.03833	8.6152	6.69219	6.88059
RBL2	5934	P130|Rb2	retinoblastoma-like 2	10.3296	11.2749	10.5159	10.8818	11.231	11.1395	11.7031	10.9819	11.197	11.0161	11.1645	11.2144	11.5488	11.2657	11.1564	11.1397	10.9105	11.093	10.8134	10.2172	10.6445	11.0193	11.3372	10.9271	11.3222	11.5544	11.0351	10.96	11.3167	11.3617	11.5118	11.9948	11.3876	11.1922	11.0307
RBX1	9978	BA554C12.1|RNF75|ROC1	ring-box 1, E3 ubiquitin protein ligase	9.94806	9.93799	10.7956	10.1646	10.1963	10.3348	10.1937	10.4268	10.4076	10.0672	10.3376	10.4935	10.2893	10.1642	10.4353	10.3895	10.4796	10.6311	9.72692	9.69124	10.1211	10.1982	10.3856	10.3812	10.4735	10.5036	10.3446	10.2941	10.2205	10.224	9.99753	10.218	9.98805	10.1165	10.5201
RELA	5970	NFKB3|p65	v-rel avian reticuloendotheliosis viral oncogene homolog A	8.32089	8.77497	8.73245	8.57614	9.04384	8.82144	8.85928	8.4748	8.55092	8.98959	8.67794	8.85552	8.5422	8.37761	8.47611	8.45439	8.43459	8.55513	8.50943	8.3735	8.24163	8.65647	8.63585	8.73007	8.4305	8.34396	8.57123	8.34653	8.49467	8.609	8.43602	8.71696	8.50613	8.49442	8.57473
RGS16	6004	A28-RGS14|A28-RGS14P|RGS-R	regulator of G-protein signaling 16	4.27941	4.74816	4.16685	4.14108	4.80253	4.85991	5.94869	4.19276	4.50071	4.56706	4.38969	4.16622	4.71033	4.57925	4.54537	4.36247	4.59809	5.25257	4.87921	4.26498	4.12616	4.61871	4.44697	4.59186	3.98047	4.75354	4.0625	4.57234	4.32856	4.625	4.63806	4.0731	5.01616	4.02125	4.6121
RGS2	5997	G0S8	regulator of G-protein signaling 2	13.4628	13.218	11.7407	14.1408	12.9338	13.4933	12.7935	11.8831	11.9629	12.9379	12.2721	11.4818	11.0819	11.8731	12.7088	11.9138	11.8242	11.6738	12.0106	13.5937	12.9226	11.9513	11.9769	12.5071	12.1773	12.8223	12.2587	12.7931	12.7444	12.3328	13.818	10.6744	11.9826	12.4165	12.4177
RHEB	6009	RHEB2	Ras homolog enriched in brain	9.84012	10.1284	10.4486	10.3392	10.2705	10.5471	10.0827	10.2302	10.3124	10.0778	10.367	10.2893	10.2414	10.1707	10.4034	10.3684	10.3981	10.401	9.64662	9.58088	10.0855	10.1432	10.3945	10.3221	10.4007	10.5409	10.3533	10.3797	10.4201	9.98048	10.0951	9.9777	9.92447	10.0839	10.4112
RICTOR	253260	AVO3|PIA|hAVO3	RPTOR independent companion of MTOR, complex 2	8.50694	8.86918	8.80609	9.09282	8.82971	8.9066	8.97617	8.07763	8.71276	9.12278	8.29659	8.59918	8.62489	8.25044	8.35273	8.50686	8.26647	8.19117	9.15369	8.56876	7.93732	8.30903	8.37658	8.46917	8.33802	8.26566	8.49468	8.25246	8.44404	9.34489	9.12816	9.45062	9.45618	8.45983	8.21336
ROCK1	6093	P160ROCK|ROCK-I	Rho-associated, coiled-coil containing protein kinase 1	10.5399	10.4458	10.4808	10.6555	10.4401	10.8372	10.023	9.97412	10.2645	10.2541	9.97003	10.1841	10.2575	10.1824	10.2706	10.1806	10.1395	10.1595	10.6706	10.4614	10.0543	9.8906	10.0867	9.92316	10.0028	10.192	10.2777	10.2136	10.1723	10.9628	10.9355	10.8632	10.7836	10.1143	9.84964
RORA	6095	NR1F1|ROR1|ROR2|ROR3|RZR-ALPHA|RZRA	RAR-related orphan receptor A	8.5018	8.61111	7.70787	7.40885	8.64965	8.46373	8.94869	8.15959	8.30463	8.6163	8.37925	8.64842	8.06082	8.19524	7.88878	7.45439	7.47256	8.28232	9.08637	9.30937	7.22302	7.9537	8.22458	8.70492	8.2392	8.22485	7.70296	7.56412	7.99153	8.79963	8.60825	9.5619	8.86828	8.12647	7.97285
RRAGC	64121	GTR2|RAGC|TIB929	Ras-related GTP binding C	8.56234	8.78818	8.80145	8.76043	8.87142	8.6888	8.91359	8.69043	8.65452	8.85383	8.839	8.75118	8.79439	8.83376	8.67877	8.84925	8.79449	8.93814	8.21802	8.24226	8.67048	8.65647	8.89386	8.82318	8.85259	8.84101	8.86074	8.74591	8.78174	8.36409	8.49695	8.40188	8.26409	8.71584	8.78566
RRAS	6237	-	related RAS viral (r-ras) oncogene homolog	7.01637	6.69302	8.7614	8.0327	6.34506	6.10383	6.81811	7.46804	6.80328	7.00199	7.39661	6.68978	7.21622	7.55553	6.88166	6.84246	7.43459	7.5745	6.40646	6.72441	6.52102	7.67761	7.25433	7.28746	7.56543	7.46404	8.08356	7.49662	6.5061	6.53754	6.80507	6.33899	6.8829	6.88185	7.27161
RSAD2	91543	2510004L01Rik|cig33|cig5|vig1	radical S-adenosyl methionine domain containing 2	8.26734	9.32408	12.1886	6.80004	6.87888	7.21189	6.69119	7.30319	7.42671	6.33573	6.95604	6.61247	6.5422	6.57925	7.01786	8.186	7.38568	6.90027	10.7001	6.88947	7.41566	7.78377	6.90014	7.54403	6.54815	6.76985	8.45482	6.68277	6.98064	6.85947	7.88461	7.79453	7.17663	7.52821	7.24013
S100A12	6283	CAAF1|CAGC|CGRP|ENRAGE|MRP-6|MRP6|p6	S100 calcium binding protein A12	12.1419	12.0474	12.8	14.1036	12.6785	13.2128	10.9897	12.792	12.3321	12.5691	11.6522	12.7279	11.873	11.8272	13.5287	13.5751	12.5431	12.3089	11.6027	12.891	12.5468	12.6735	11.51	12.8388	13.3224	12.049	12.2027	12.3055	12.2271	12.9424	13.1358	10.2478	11.4498	12.2069	12.7992
S1PR1	1901	CD363|CHEDG1|D1S3362|ECGF1|EDG-1|EDG1|S1P1	sphingosine-1-phosphate receptor 1	9.67401	9.26544	8.71775	9.02243	10.3966	9.1704	10.9365	9.57411	10.1262	10.2342	9.91205	10.1908	10.1258	8.82056	9.53633	9.22306	9.06064	9.37358	10.0503	9.4349	8.77215	9.54155	9.9327	9.79791	10.3405	10.1063	9.52579	9.29531	9.8356	9.0767	9.10344	10.1756	9.82352	9.52319	9.86003
SCP2	6342	NLTP|NSL-TP|SCP-2|SCP-CHI|SCP-X|SCPX	sterol carrier protein 2	10.2133	11.0354	10.9292	10.6989	10.7658	11.1969	10.9074	11.0297	10.828	10.7422	11.055	11.0079	10.856	11.0599	11.1129	11.1671	10.9682	11.2593	9.69111	9.97693	10.8521	10.9747	10.9442	11.247	11.0777	11.1957	11.0378	11.088	11.009	10.8229	10.6821	10.395	10.6239	10.6414	11.0782
SEL1L	6400	PRO1063|SEL1-LIKE|SEL1L1	sel-1 suppressor of lin-12-like (C. elegans)	9.13407	9.10219	9.0446	9.25947	8.98287	9.26303	8.5881	8.73614	8.97537	8.94403	8.61407	8.86666	8.8113	8.93833	9.05317	9.14796	8.8782	9.10057	9.10009	9.24226	8.63571	8.72914	8.57822	8.75479	8.7693	8.88657	9.0757	8.96778	8.98064	9.47418	9.39683	9.13405	9.48712	8.84479	8.53205
SELL	6402	CD62L|LAM1|LECAM1|LEU8|LNHR|LSEL|LYAM1|PLNHR|TQ1	selectin L	11.3949	12.5432	12.7014	13.1579	12.7529	12.2822	13.3556	12.7335	12.4788	12.8798	12.8889	12.9291	13.0097	12.8056	12.6961	13.2203	13.0769	12.667	11.6131	11.5458	12.3088	12.9874	12.7055	12.8718	13.5568	12.5008	13.0164	12.4113	12.6347	12.3032	12.2727	12.4185	12.0489	12.4927	12.6991
SEMA4D	10507	C9orf164|CD100|M-sema-G|SEMAJ|coll-4	sema domain, immunoglobulin domain (Ig), transmembrane domain (TM) and short cytoplasmic domain, (semaphorin) 4D	10.7168	10.9181	10.8193	11.0562	11.5168	10.8055	11.6943	10.7612	11.0404	10.8983	11.3049	11.1134	11.4448	10.8106	11.0396	10.8037	10.7945	10.9003	11.2337	10.9723	10.5057	10.7899	10.9449	10.9193	11.2223	10.6875	11.0384	10.735	11.001	10.9774	11.196	11.5399	10.9853	10.9026	10.7609
SESN1	27244	PA26|SEST1	sestrin 1	7.53239	7.77497	7.16685	7.76967	7.96547	8.11183	8.25388	8.18454	8.76375	8.44879	7.96538	9.0092	8.1645	7.8501	8.26784	7.6537	8.40544	7.77194	7.66827	7.30937	7.09919	7.53432	8.53039	8.06829	8.06186	8.46404	7.94658	7.96466	8.37087	8.15959	8.01657	8.52627	7.95107	8.18695	8.02303
SESN2	83667	HI95|SES2|SEST2	sestrin 2	3.69445	4.81855	4.33035	4.47811	4.60089	3.93391	4.83321	4.37719	4.63822	3.2716	4.54724	4.09222	4.3884	4.75612	4.54537	4.202	4.59809	4.738	4.03968	4.48737	4.8307	4.4323	4.30258	4.97518	4.42104	4.81767	4.6189	4.92027	4.39568	4.92986	4.47141	4.76825	4.78668	4.68022	4.05956
SESN3	143686	SEST3	sestrin 3	9.71459	9.89384	9.51168	10.0108	10.6099	9.89507	11.041	10.0665	10.1105	10.5779	9.81854	10.1134	10.3759	9.31307	9.59195	9.31666	9.80196	9.4542	10.0679	9.22691	9.2308	9.83641	9.72354	9.49456	9.95283	9.23075	9.80951	9.38437	9.3541	10.5654	9.99177	10.648	10.2095	9.49613	9.61824
SF3B1	23451	Hsh155|MDS|PRP10|PRPF10|SAP155|SF3b155	splicing factor 3b, subunit 1, 155kDa	11.2297	11.1601	10.8182	10.9938	11.4325	11.4738	11.471	10.4874	10.7141	11.1022	10.9072	10.6953	10.7166	10.7492	10.5476	10.5832	10.5732	10.7593	11.3823	11.2036	10.2782	10.6146	10.5812	10.6645	10.7665	10.9443	10.5953	10.4167	10.6384	12.0183	11.7215	11.8948	11.5851	10.984	10.3694
SFN	2810	YWHAS	stratifin	5.37252	4.74816	3.10796	4.28547	3.97941	3.78191	3.83321	3.64022	3.05325	3.81217	3.14869	3.75118	3.87383	3.37761	3.39337	3.57397	3.90621	3.93064	5.18407	5.38046	3.07171	3.96664	3.86201	4.15576	3.87355	2.87907	3.43447	4.20037	3.63669	4.78547	4.41129	4.26575	4.73606	3.68022	3.4746
SH2D1A	4068	DSHP|EBVS|IMD5|LYP|MTCP1|SAP|SAP/SH2D1A|XLP|XLPD|XLPD1	SH2 domain containing 1A	8.71681	9.38624	8.77803	8.7355	9.77682	9.626	9.43313	9.16587	10.1349	9.38771	9.88278	9.48995	9.86413	10.0946	10.0292	9.68629	9.82965	10.0513	8.7861	8.79376	9.65667	9.14418	10.2531	9.3067	9.47003	10.4413	9.86226	9.80814	10.411	9.25178	9.31818	9.8318	9.67354	9.58229	10.0893
SIGLEC1	6614	CD169|SIGLEC-1|SN|dJ1009E24.1	sialic acid binding Ig-like lectin 1, sialoadhesin	7.86437	8.27173	10.5412	5.41671	5.03385	5.13554	4.57018	5.92315	5.08568	5.42688	4.85918	5.65164	4.5259	5.72811	5.95137	6.97252	5.11266	5.98954	10.2522	5.76748	5.67505	6.59669	4.91263	6.66821	5.63255	4.75354	7.09398	4.97089	5.45981	5.82294	6.41129	6.02063	5.32102	6.14836	4.73763
SIGLEC5	8778	CD170|CD33L2|OB-BP2|OBBP2|SIGLEC-5	sialic acid binding Ig-like lectin 5	6.98723	5.88567	6.27789	7.75113	7.17378	6.67807	5.6058	6.97173	5.26625	6.25511	6.5719	6.96323	6.29529	5.48195	6.64971	7.63024	5.4537	6.63108	6.91069	7.21918	7.4693	6.83171	6.41221	6.90118	7.1389	6.27139	5.6189	6.57234	6.84314	6.82294	6.67048	5.56343	6.15752	6.76201	5.64452
SIGLEC6	946	CD327|CD33L|CD33L1|CD33L2|CDW327|OBBP1	sialic acid binding Ig-like lectin 6	6.10044	6.12668	4.98243	5.17855	5.48842	5.56618	5.80284	5.37719	5.50071	6.36676	6.28917	5.51671	5.97336	5.26514	6.20072	5.47209	6.25016	6.47496	4.69864	6.40794	6.07171	5.38167	5.80954	6.3537	5.95447	5.50357	6.35008	6.06711	5.69113	6.55991	6.70219	6.15652	6.79907	6.29689	6.36212
SLAMF6	114836	CD352|KALI|KALIb|Ly108|NTB-A|NTBA|SF2000	SLAM family member 6	9.69445	10.8805	9.71159	10.0543	10.9165	10.7993	10.7451	10.4621	10.9667	10.0106	11.0735	10.5255	10.9445	10.8582	10.6581	10.4841	10.9183	11.0634	10.2149	10.2346	10.1714	10.3704	11.0735	9.97819	10.6986	11.3822	10.6089	10.7622	11.0474	10.1017	10.6298	10.8299	11.0418	10.6274	10.8348
SLC2A6	11182	GLUT6|GLUT9|HSA011372	solute carrier family 2 (facilitated glucose transporter), member 6	7.75622	7.19442	8.36535	7.93754	7.18586	6.87877	6.29265	7.58508	7.09367	7.61307	7.72817	7.42925	7.09989	7.22561	7.35273	7.72187	7.43459	7.43314	7.4428	7.59888	7.71112	7.61871	6.87483	7.803	7.56543	7.08853	7.85768	7.58052	7.15541	8.13745	7.44916	7.0731	7.57256	7.52821	7.01065
SLC7A5	8140	4F2LC|CD98|D16S469E|E16|LAT1|MPE16|hLAT1	solute carrier family 7 (amino acid transporter light chain, L system), member 5	7.04494	8.50305	6.88932	7.27685	7.377	7.25584	8.27062	7.99542	7.35537	9.5787	8.14047	7.38345	8.06082	7.9982	7.83078	7.50686	7.07614	8.69883	7.89504	7.38046	7.22302	7.61871	7.15269	9.28988	7.3024	7.5515	7.77594	7.03177	7.38746	7.57096	7.44166	7.61742	7.76791	7.09525	7.12995
SLC8A1	6546	NCX1	solute carrier family 8 (sodium/calcium exchanger), member 1	9.99457	9.30275	10.5174	9.75424	8.85261	9.89043	7.76395	9.60523	8.87922	9.05534	8.99532	9.29962	8.79098	9.25044	9.49023	9.55955	9.11266	9.36527	9.53827	9.69124	9.5324	9.46154	8.86201	9.47344	9.34304	9.1859	9.43037	9.73679	9.2938	10.2586	9.79187	7.71421	9.04244	9.16349	9.26901
SMAD2	4087	JV18|JV18-1|MADH2|MADR2|hMAD-2|hSMAD2	SMAD family member 2	10.835	11.2733	10.9727	11.034	11.2433	11.3818	11.6314	11.2212	11.0604	11.1125	11.2723	11.3376	11.4475	11.372	11.2617	11.2573	11.0884	11.4398	11.0846	10.994	10.8556	11.1202	11.1697	11.3403	11.3947	11.3974	11.2465	11.1498	11.2744	11.383	11.249	11.4138	11.0418	11.0553	11.1604
SMAD3	4088	HSPC193|HsT17436|JV15-2|LDS1C|LDS3|MADH3	SMAD family member 3	8.15388	8.18779	8.01885	7.47811	7.91559	7.22669	8.398	7.97173	7.79839	8.42319	8.04681	8.33614	7.71752	7.59484	7.54537	7.6995	7.49117	8.00389	8.53658	8.55038	7.38808	7.92305	8.04901	8.42585	8.32793	7.79396	7.64038	7.44383	7.83106	8.15959	7.96784	8.39159	8.54709	7.92307	7.83917
SMAD4	4089	DPC4|JIP|MADH4|MYHRS	SMAD family member 4	9.8299	9.56579	9.42838	9.54241	9.79269	10.0171	9.94522	9.55829	9.85709	9.93241	9.642	9.62237	9.94452	9.70494	9.60715	9.69574	9.68555	9.74014	10.3463	10.125	9.39641	9.43696	9.77917	9.63244	9.82954	9.88844	9.82835	9.7313	9.71268	9.9659	9.80507	10.2151	9.84159	9.6757	9.77472
SMARCA4	6597	BAF190|BAF190A|BRG1|MRD16|RTPS2|SNF2|SNF2L4|SNF2LB|SWI2|hSNF2b	SWI/SNF related, matrix associated, actin dependent regulator of chromatin, subfamily a, member 4	8.65792	8.46516	8.27789	8.40094	8.65401	8.77185	8.69946	8.35172	8.26271	8.45603	8.38969	8.55853	8.1645	8.35489	8.20072	8.37193	7.99367	8.08715	8.92103	8.6573	7.91043	8.26781	8.43836	8.34442	8.33802	8.08201	8.31043	7.92669	8.15056	8.73721	8.85247	8.82289	8.5099	8.43866	8.03531
SMC3	9126	BAM|BMH|CDLS3|CSPG6|HCAP|SMC3L1	structural maintenance of chromosomes 3	9.31503	9.41208	9.42838	9.37697	9.93181	9.91348	9.88125	9.57253	9.72825	9.88497	9.60065	9.74213	9.84126	9.53546	9.58977	9.64981	9.65285	9.6766	9.50428	9.15169	9.43061	9.41037	9.64898	9.55009	9.72578	9.65166	9.72155	9.57439	9.63495	9.69236	9.66164	9.89389	9.74408	9.40814	9.55355
SOCS1	8651	CIS1|CISH1|JAB|SOCS-1|SSI-1|SSI1|TIP3	suppressor of cytokine signaling 1	7.25516	7.61606	6.40564	6.68757	7.66267	6.61198	8.32507	7.35538	6.26625	6.87826	6.74454	7.06346	6.65143	7.16421	6.63284	5.81498	6.29323	6.75507	8.3425	7.4482	5.81421	6.94936	6.32144	6.46061	6.81697	6.57951	6.26044	5.53918	6.2761	7.50332	7.28297	7.43567	7.05798	6.55468	6.32259
SOCS2	8835	CIS2|Cish2|SOCS-2|SSI-2|SSI2|STATI2	suppressor of cytokine signaling 2	7.38375	8.36287	7.11545	7.98591	8.25051	7.77185	7.97617	8.66111	8.00745	6.94145	7.63762	7.79848	7.86737	7.43072	8.09381	7.59835	6.96066	7.11386	7.90028	6.76748	7.06476	8.03375	8.12074	7.23822	7.19548	8.31648	7.52963	7.5223	7.45981	7.55991	7.4897	8.10705	7.69689	7.67419	7.76738
SOCS3	9021	ATOD4|CIS3|Cish3|SOCS-3|SSI-3|SSI3	suppressor of cytokine signaling 3	7.20541	5.9498	6.65228	6.88183	7.47864	5.85991	7.96935	6.25689	5.05325	6.49867	6.43072	6.62565	6.2563	6.32247	6.88166	5.92189	5.8782	6.12704	8.01575	7.32387	6.43736	6.94064	5.98539	7.07952	7.0186	6.57951	5.14497	5.36084	5.49083	5.18139	6.27455	5.85071	4.8829	6.16564	6.86691
SOS1	6654	GF1|GGF1|GINGF|HGF|NS4	son of sevenless homolog 1 (Drosophila)	9.38095	9.2174	9.01285	8.88467	9.36377	9.4064	9.21404	8.80479	8.92921	8.20877	9.00667	8.95281	9.02937	9.06131	8.73914	8.76559	9.06064	8.94931	10.0444	9.82976	8.65667	8.43851	9.19164	8.18204	8.91795	8.90514	8.88793	8.62861	8.85213	9.06502	9.5247	9.61742	9.59759	9.00694	8.82863
SP100	6672	lysp100b	SP100 nuclear antigen	10.4745	10.3286	10.8387	10.0224	10.3704	9.4885	10.5486	10.1845	10.0696	10.1937	10.198	10.3119	10.2035	10.2455	10.1878	10.3167	10.3376	10.2481	11.4589	10.5192	9.92394	10.1872	10.3038	10.1755	10.3418	10.2556	10.2593	10.1115	10.2182	10.2011	10.4118	10.6115	10.3242	10.3135	10.104
SPAG9	9043	CT89|HLC-6|HLC4|HLC6|JIP-4|JIP4|JLP|PHET|PIG6	sperm associated antigen 9	7.76484	7.38043	7.41782	7.84152	7.31239	6.56618	7.36719	7.14272	7.4076	7.67015	6.90842	7.21061	7.33326	7.22561	7.08143	7.27441	6.89227	7.29988	7.99142	7.87969	7.23545	7.00895	7.28347	7.18724	6.91458	7.23663	7.18449	7.20037	7.25817	8.20996	7.97564	8.02508	8.01616	7.34318	7.22948
SPIB	6689	SPI-B	Spi-B transcription factor (Spi-1/PU.1 related)	5.62045	5.88567	4.77093	5.44774	5.80253	4.51887	5.57018	5.86261	5.87922	6.8234	5.30396	5.82157	6.08884	5.448	5.581	6.41832	7.56332	6.10057	4.25118	5.20358	5.71112	5.48121	6.88754	6.39022	6.45852	3.99455	6.27882	6.71282	6.18417	6.29243	5.9011	5.81007	6.32102	6.04011	6.70726
ST3GAL6	10402	SIAT10|ST3GALVI	ST3 beta-galactoside alpha-2,3-sialyltransferase 6	8.2367	6.88567	7.63152	8.43231	6.95139	8.17422	6.27062	7.14272	7.4076	6.84559	6.89871	7.15717	6.59003	6.59484	7.40335	7.48086	7.06375	7.16586	7.32313	8.38738	7.66589	6.65114	7.2044	7.13438	7.53944	7.71196	7.31489	7.70537	7.5656	7.79493	7.86233	6.61152	7.76791	7.13088	6.83917
STAG2	10735	SA-2|SA2|SCC3B|bA517O1.1	stromal antigen 2	9.67401	9.75042	9.72144	9.81052	9.69048	9.81655	9.97447	9.6817	9.66528	9.72805	9.72405	9.91038	9.53815	9.55951	9.58758	9.67104	9.55007	9.53303	9.6278	9.35597	9.55118	9.5953	9.67304	9.55613	9.81155	9.68428	9.46489	9.39368	9.51745	10.4308	10.0447	10.1268	9.87415	9.68621	9.81266
STAT1	6772	CANDF7|IMD31A|IMD31B|IMD31C|ISGF-3|STAT91	signal transducer and activator of transcription 1, 91kDa	10.5868	10.2528	12.2712	9.94708	10.6121	9.96071	10.9821	10.5757	10.5356	9.94403	10.782	10.6484	10.435	10.3686	10.6612	10.9972	11.2044	10.1006	11.9405	10.0265	11.1814	11.1644	10.5753	10.6429	10.8649	10.7214	10.7984	10.2057	10.2938	10.6539	11.5028	11.3682	10.5762	11.0737	11.34
STAT3	6774	ADMIO|APRF|HIES	signal transducer and activator of transcription 3 (acute-phase response factor)	10.7421	11.1685	11.3023	11.4108	11.0554	11.3694	11.1271	10.9397	10.8827	10.9318	11.0341	10.9774	10.9824	11.0877	11.0484	11.2328	11.0808	10.9823	10.9567	10.8834	10.7409	10.9666	10.8336	10.8439	11.1083	10.9612	11.0153	10.9323	10.9531	10.8008	10.9412	10.8588	10.7433	10.8773	10.8958
STAT4	6775	SLEB11	signal transducer and activator of transcription 4	8.55739	8.59114	7.58909	7.52251	8.80644	8.85039	8.57468	7.81548	8.53927	8.10219	8.28544	7.84429	8.2364	8.03868	8.09996	7.81498	7.8131	8.28232	9.16026	8.88947	7.79333	7.77889	8.30258	7.39921	7.77303	8.55621	8.08356	8.26266	8.16025	8.22404	8.53618	9.20042	8.58334	8.27715	8.01686
STAT5A	6776	MGF|STAT5	signal transducer and activator of transcription 5A	9.85028	9.59114	10.199	10.1208	10.1828	10.1647	10.3357	10.0417	10.0665	10.0277	10.1487	10.2747	10.1854	10.0344	10.1318	10.19	10.0275	9.75295	10.076	9.6573	9.84903	10.0016	10.1221	9.99311	10.0512	9.90514	10.0638	10.0123	9.91781	9.81133	10.0588	10.1646	9.9894	9.78874	10.0475
STAT5B	6777	STAT5	signal transducer and activator of transcription 5B	9.66023	9.92807	9.68413	10.3131	10.3558	9.96733	10.5634	9.94522	9.95686	9.84421	9.97812	10.1808	9.99277	9.77165	9.77611	9.75478	9.5545	9.89257	10.183	9.9838	9.49926	9.86434	10.0016	9.83317	10.017	9.76375	9.85156	9.45721	9.80661	10.1017	10.2824	10.5255	10.2072	9.82861	9.93567
STIM1	6786	D11S4896E|GOK|IMD10|STRMK|TAM|TAM1	stromal interaction molecule 1	8.28541	8.82284	8.47719	8.61766	8.88999	8.6454	9.27616	8.73333	8.61619	8.75468	8.88893	8.89414	8.87704	8.67407	8.72329	8.61438	8.67745	8.84153	8.6278	8.6458	8.26001	8.80794	8.78936	8.78597	8.85611	8.80191	8.61529	8.62071	8.61573	8.82294	8.35056	8.86566	8.72636	8.55468	8.80731
SUMO1	7341	DAP1|GMP1|OFC10|PIC1|SENP2|SMT3|SMT3C|SMT3H3|UBL1	small ubiquitin-like modifier 1	7.25516	8.12668	7.84493	7.48561	7.8564	7.6888	8.28717	8.0141	7.60505	8.06956	8.01118	7.93175	7.88025	8.00405	7.93769	7.84925	7.92687	8.01101	7.29955	7.29473	7.50569	8.0214	7.9064	8.23822	8.24458	8.21892	7.65452	7.53918	7.62275	8.14487	7.8109	7.77882	7.42055	7.78455	7.96645
SYK	6850	p72-Syk	spleen tyrosine kinase	10.2196	10.0827	10.3312	10.5225	9.33425	9.49462	9.00647	9.94156	9.74864	10.3552	9.48042	9.74516	9.48854	9.65001	10.0097	10.1657	10.4261	9.88095	9.66673	10.1858	10.0872	10.0561	9.76201	10.1663	9.95611	9.42597	10.0836	10.2057	9.94047	10.0513	10.0594	9.15246	9.91739	9.95572	9.75072
TAB2	23118	CHTD2|MAP3K7IP2|TAB-2	TGF-beta activated kinase 1/MAP3K7 binding protein 2	9.47843	9.80778	9.62497	9.60568	10.0782	9.32966	10.6902	10.2628	9.56105	9.96825	9.90479	10.2768	10.1122	9.68139	9.71329	9.66336	9.45132	9.70762	9.92103	9.44489	9.12448	10.1057	10.0575	9.69035	10.1475	9.66915	9.35225	9.19506	9.49849	9.87516	9.5632	10.0965	9.65151	9.64677	9.84964
TAF6L	10629	PAF65A	TAF6-like RNA polymerase II, p300/CBP-associated factor (PCAF)-associated factor, 65kDa	6.3498	6.15416	5.93239	6.02243	6.34506	5.65638	6.33571	5.79942	5.80328	6.1341	5.95604	6.09222	5.79439	5.81057	5.77803	5.75839	5.8782	5.93064	6.11368	6.29473	5.87906	5.94936	5.83601	5.87565	6.28164	5.87907	5.88193	5.9458	5.98064	5.89509	6.19655	6.18858	6.15752	6.14836	6.05956
TAPBP	6892	NGS17|TAPA|TPN|TPSN	TAP binding protein (tapasin)	9.46792	10.0791	9.55504	9.9713	9.78676	8.85991	10.2803	9.95129	9.32174	9.39525	9.97812	10.0042	10.0566	9.82387	9.7933	10.2425	9.7096	9.42249	9.79175	9.5002	10.1826	9.9752	10.2408	9.55412	9.46544	10.2189	9.08095	9.46385	9.20771	8.87293	8.94416	9.59666	9.19783	10.1848	9.95195
TAX1BP1	8887	CALCOCO3|T6BP|TXBP151	Tax1 (human T-cell leukemia virus type I) binding protein 1	11.225	11.5773	11.4776	11.3658	11.5649	11.452	11.7067	11.4506	11.2543	11.3896	11.445	11.5525	11.6472	11.6777	11.581	11.5282	11.4998	11.7482	11.2741	11.083	11.3414	11.4623	11.416	11.6267	11.7045	11.6417	11.5306	11.5052	11.5431	11.7747	11.7449	11.79	11.478	11.3583	11.5434
TBK1	29110	NAK|T2K	TANK-binding kinase 1	8.32671	8.42624	8.5509	8.29403	8.10551	8.71001	7.97617	8.05074	8.35537	8.1341	8.23229	8.0242	8.0777	8.23061	8.41327	8.202	8.39065	8.44897	8.38047	8.55038	8.15263	7.85972	8.31204	8.04557	8.07398	8.65166	8.26506	8.33691	8.29819	8.65648	8.52381	8.36026	8.57256	8.07711	8.34249
TBL1XR1	79718	C21|DC42|IRA1|TBLR1	transducin (beta)-like 1 X-linked receptor 1	10.3267	10.2749	10.2961	10.5388	10.6065	10.6834	10.723	10.4697	10.3132	10.4186	10.3966	10.6395	10.6849	10.2857	10.3385	10.4885	10.3504	10.616	10.2886	10.1167	10.0428	10.2547	10.5048	10.3374	10.614	10.3053	10.3695	10.1871	10.3761	10.7652	10.7919	11.0067	10.7377	10.245	10.3263
TBX21	30009	T-PET|T-bet|TBET|TBLYM	T-box 21	9.34119	11.0683	9.67147	9.60051	9.54106	9.92486	9.46014	9.87416	10.9705	9.05534	10.4558	9.12738	10.1204	10.4788	10.3858	10.2387	10.3325	10.5144	9.41746	9.94914	10.2968	9.81868	10.2445	9.43462	9.01546	11.082	10.2547	10.8306	10.4608	9.76636	9.99049	10.1371	10.5771	10.4027	10.0966
TCF7	6932	TCF-1	transcription factor 7 (T-cell specific, HMG-box)	10.5223	11.096	10.2636	10.4148	12.227	11.0887	12.9696	11.5455	11.2286	11.6359	11.8629	12.1046	12.0923	11.3463	11.3228	11.2957	11.2142	11.1943	11.8303	10.1537	10.2834	11.7126	11.7676	11.4835	12.0588	11.2856	11.2958	10.1269	11.156	11.469	11.3166	12.4292	11.3983	11.4502	11.5987
TCL1A	8115	TCL1	T-cell leukemia/lymphoma 1A	8.40042	9.75491	7.48878	9.30042	9.27615	9.3365	7.11862	10.0898	8.95577	8.76345	8.6608	9.53079	8.90567	8.49863	8.62859	9.93312	10.6966	9.6766	7.76903	5.68002	7.89483	8.74675	9.67304	9.452	10.6067	7.21297	9.9623	9.76755	9.34564	10.0092	8.94681	8.55423	9.02146	9.093	8.75258
TELO2	9894	CLK2|TEL2	telomere maintenance 2	7.97985	7.04095	7.03079	7.0327	7.49813	6.87877	6.90646	6.39154	6.43931	6.58035	6.99304	6.7868	6.65143	6.48195	7.05633	6.92189	7.18305	7.12704	8.10916	8.55653	6.79753	6.85044	6.88754	6.59186	6.99329	7.2599	6.6189	6.85438	6.78174	7.10739	6.98082	7.43567	6.90598	7.06795	6.72252
TGFB1	7040	CED|DPD1|LAP|TGFB|TGFbeta	transforming growth factor, beta 1	11.3484	11.6694	11.5447	11.5958	11.4981	11.8269	11.498	11.678	11.4626	11.3552	11.7005	11.5043	11.4647	11.5238	11.445	11.5913	11.3819	11.5918	11.1603	11.313	11.38	11.515	11.3527	11.7548	11.4163	11.6805	11.4334	11.3315	11.6051	11.2011	11.1556	11.071	11.0554	11.3949	11.3338
TICAM1	148022	IIAE6|MyD88-3|PRVTIRB|TICAM-1|TRIF	toll-like receptor adaptor molecule 1	7.6393	7.58611	8.59981	8.02243	7.29019	7.03825	7.14307	7.65814	7.74864	7.85656	7.37576	7.78093	7.40632	7.55553	7.74701	7.77275	7.76036	7.4542	7.71061	7.39426	8.17862	7.8872	7.94947	8.01081	7.40193	7.48394	7.96939	7.98328	7.86698	7.09213	7.62489	7.1646	7.84159	7.70406	7.5873
TIGIT	201633	VSIG9|VSTM3|WUCAM	T cell immunoreceptor with Ig and ITIM domains	7.25516	8.89791	7.71282	7.233	8.61882	7.39334	8.42318	8.37719	8.85827	7.99208	9.25721	8.77207	8.75996	8.43506	8.70322	7.55748	7.92002	9.30568	7.83614	8.51291	8.72	8.33587	9.15269	8.12899	8.086	8.62503	8.4986	8.65207	9.21933	8.02135	7.68325	8.51367	8.53603	8.34697	8.74886
TIMP1	7076	CLGI|EPA|EPO|HCI|TIMP	TIMP metallopeptidase inhibitor 1	10.5108	10.9171	11.7007	11.1268	10.5399	11.1297	10.6233	10.9615	10.6127	10.6522	10.7095	10.9164	10.4207	10.6768	10.9674	10.7674	10.5501	11.149	9.86187	10.1858	10.8152	10.9379	10.78	11.1209	10.675	10.3385	10.6368	10.9584	10.5819	10.0883	10.1299	9.55883	9.92306	10.4145	10.6634
TLE4	7091	BCE-1|BCE1|E(spI)|ESG|ESG4|GRG4|Grg-4	transducin-like enhancer of split 4	8.64398	8.83986	8.73489	8.97264	8.58275	8.9066	8.37237	8.71347	8.50372	8.43055	8.53788	8.82157	8.75647	8.73164	8.70726	8.57397	8.78697	8.60777	8.78327	8.59291	8.27515	8.40087	8.68036	8.56015	8.79517	8.48394	8.71651	8.6675	8.76914	8.52622	8.64134	8.95458	8.55441	8.4351	8.42879
TLR1	7096	CD281|TIL|TIL. LPRS5|rsc786	toll-like receptor 1	9.95936	9.61606	11.0278	11.1387	9.65618	10.3331	8.8885	9.44069	9.56824	9.66859	9.38796	9.56025	9.14596	8.83704	9.78569	9.73109	9.16867	9.02867	9.48698	9.84744	9.70666	9.49467	9.53645	9.75479	9.31522	9.18893	9.74157	9.76217	9.69447	10.2258	10.0304	9.47195	9.76001	9.20378	9.14985
TLR10	81793	CD290	toll-like receptor 10	6.79878	7.67416	6.13771	7.28547	7.02043	6.67807	6.13089	6.55351	7.17125	7.4195	6.60812	6.71465	7.50941	6.35946	6.64971	7.59835	7.75267	6.90027	6.0012	6.51291	6.78912	6.49318	8.08256	6.72651	7.69668	5.99455	7.5449	7.90733	7.6978	7.33195	7.40745	6.70315	7.71006	7.01173	7.6284
TLR2	7097	CD282|TIL4	toll-like receptor 2	9.85633	8.73912	10.3304	10.4772	8.58275	10.1058	7.72398	8.96215	8.9732	8.67015	8.5719	9.16396	8.15923	8.40883	9.0048	9.43421	8.68555	8.68107	9.18192	10.1759	9.70889	8.63771	8.26897	9.10721	8.90443	8.68643	9.14997	9.11291	8.84013	10.4414	9.97109	8.36378	9.53233	9.02362	8.50582
TLR7	51284	TLR7-like	toll-like receptor 7	8.04494	6.81855	9.60248	7.44004	6.7384	7.4064	5.33571	7.22518	7.43303	7.46322	6.81854	7.32002	6.78072	6.87586	7.31091	7.8219	7.6815	6.80511	7.76903	7.52551	7.37689	6.91417	7.09905	7.13438	7.61606	6.72038	7.72323	7.62861	7.36251	7.48005	7.19655	6.35321	7.28625	7.28112	6.88059
TMED2	10959	P24A|RNP24|p24	transmembrane p24 trafficking protein 2	11.3238	12.0182	11.9185	11.6855	12.0238	12.2941	12.166	12.1488	11.9737	12.1056	12.1139	12.1403	12.2095	12.2156	12.1608	12.2754	12.0567	12.4242	11.1227	11.1073	11.8284	12.0895	12.0592	12.4748	12.4495	12.3743	12.1509	12.186	12.2216	11.7224	11.6325	11.5896	11.8315	11.6651	12.1625
TNF	7124	DIF|TNF-alpha|TNFA|TNFSF2	tumor necrosis factor	7.21801	7.62591	9.14138	7.22407	7.14933	6.95183	6.43808	7.62815	7.63822	7.58696	7.67225	7.55165	7.51768	6.76993	7.83078	7.59835	6.64871	6.68553	7.10463	7.6573	7.17217	8.00895	7.3945	8.29711	7.2392	7.52293	7.24183	7.20037	6.94747	7.73721	7.19655	6.9096	7.07845	7.85014	7.26119
TNFAIP3	7128	A20|OTUD7C|TNFA1P2	tumor necrosis factor, alpha-induced protein 3	11.1943	12.2788	10.4945	9.77273	11.5822	10.9043	13.3212	11.5106	9.49015	12.0769	11.3788	11.9551	9.97486	11.9418	9.98167	9.35294	10.3273	11.3028	11.5218	11.2734	9.55614	11.3487	9.94795	11.6747	10.9708	10.9859	9.33039	9.2652	9.5783	11.1347	11.3405	11.4732	9.74248	10.4297	10.1625
TNFRSF10A	8797	APO2|CD261|DR4|TRAILR-1|TRAILR1	tumor necrosis factor receptor superfamily, member 10a	6.60134	5.71164	5.45373	5.44774	6.7384	5.25584	7.06843	5.86261	5.98614	5.87826	5.95604	5.84429	6.02067	5.30361	5.8673	5.94743	5.56332	5.77194	7.11368	6.40794	5.20416	5.94936	5.96154	5.46061	6.19548	5.75354	5.88193	5.24219	5.84314	5.92986	6.63149	6.5756	6.38813	6.11317	6.10687
TNFRSF14	8764	ATAR|CD270|HVEA|HVEM|LIGHTR|TR2	tumor necrosis factor receptor superfamily, member 14	8.22427	7.75715	8.17763	7.91552	8.14933	7.29848	8.29265	7.91821	7.51864	7.51261	7.76072	7.93175	7.87383	7.64065	7.77034	7.60639	7.82782	7.83753	8.46064	8.35244	8.06476	8.14418	7.91263	7.70492	7.84554	8.25411	7.79522	7.58052	7.76279	7.91258	7.76959	7.93817	7.76159	8.00694	8.16948
TNFRSF17	608	BCM|BCMA|CD269|TNFRSF13A	tumor necrosis factor receptor superfamily, member 17	7.2305	7.18112	5.07759	5.53701	6.93718	6.3399	6.33571	6.30319	7.53046	5.69481	6.48367	6.4442	8.08884	6.54754	6.99163	6.15893	8.20577	9.638	8.74012	5.13945	8.44005	6.05005	7.14212	7.31622	6.96753	5.54204	7.0625	7.81335	7.10617	6.70746	8.38222	5.46214	10.6257	6.95323	6.69183
TNFRSF18	8784	AITR|CD357|GITR|GITR-D	tumor necrosis factor receptor superfamily, member 18	5.54244	6.78379	5.33035	4.98061	6.11186	3.19694	5.37753	5.94278	6.19374	5.33573	5.01118	5.57221	6.13256	5.61027	6.22344	5.06874	4.84963	6.17857	5.87921	5.26498	5.74631	5.82225	6.44697	5.23822	5.26058	5.93797	5.52963	5.53918	5.60867	5.53754	5.1421	5.61152	4.57256	6.28112	5.93403
TNFRSF1A	7132	CD120a|FPF|MS5|TBP1|TNF-R|TNF-R-I|TNF-R55|TNFAR|TNFR1|TNFR1-d2|TNFR55|TNFR60|p55|p55-R|p60	tumor necrosis factor receptor superfamily, member 1A	10.0236	9.3271	10.2745	10.7347	9.51019	10.21	9.23694	9.49654	10.1026	9.44879	9.57952	9.81007	9.97486	9.96107	10.3333	10.4721	10.138	9.59123	9.79457	9.73801	10.3421	9.5516	9.78936	9.85783	9.87529	10.1614	10.3457	10.5785	10.3562	9.64345	10.1473	9.52941	9.7166	9.942	10.0414
TNFRSF1B	7133	CD120b|TBPII|TNF-R-II|TNF-R75|TNFBR|TNFR1B|TNFR2|TNFR80|p75|p75TNFR	tumor necrosis factor receptor superfamily, member 1B	11.0082	10.7849	11.9605	11.2951	10.724	10.9496	9.99477	11.3022	10.7612	10.9029	11.0347	10.9251	10.4727	10.9997	11.0822	11.1237	10.7391	10.8663	10.6835	10.9712	11.2482	11.2397	10.7944	11.4946	10.7363	10.6081	11.0862	11.0377	10.7217	11.13	10.8032	9.85321	10.4737	10.8428	10.9266
TNFRSF4	7293	ACT35|CD134|IMD16|OX40|TXGP1L	tumor necrosis factor receptor superfamily, member 4	5.79878	6.4486	6.35589	5.89315	7.09915	5.56618	6.17899	7.26471	6.50071	6.00199	6.1322	7.3281	6.80794	5.37761	6.7626	4.43647	5.5277	6.36805	6.88978	6.00195	6.31378	6.41981	6.86201	5.90118	6.3024	5.81767	6.04113	6.0198	6.20303	4.99697	5.41129	6.39503	6.07845	6.05873	6.75258
TNFSF10	8743	APO2L|Apo-2L|CD253|TL2|TRAIL	tumor necrosis factor (ligand) superfamily, member 10	9.7734	9.20102	12.1087	10.6005	9.59638	10.6371	8.76	9.702	10.1417	8.99456	9.48204	9.56539	9.3356	9.32948	10.2555	10.4555	10.5456	9.69662	10.4739	9.24607	10.4116	9.52269	9.75509	9.76352	9.64682	9.86397	10.395	10.1505	9.94047	9.32217	9.98212	8.9096	9.50613	9.60937	9.92251
TNFSF4	7292	CD134L|CD252|GP34|OX-40L|OX4OL|TXGP1	tumor necrosis factor (ligand) superfamily, member 4	6.25516	6.99609	5.67274	7.99118	6.58275	7.22669	7.19077	7.73333	7.50671	6.31996	7.81338	7.61908	7.81466	6.86304	6.99163	7.05705	7.53669	7.22832	6.33091	6.48737	5.86312	6.98371	7.68401	6.63815	7.3024	6.29411	6.01943	6.04365	6.59446	7.46828	7.13283	7.58165	6.37165	6.43154	6.73763
TNFSF9	8744	4-1BB-L|CD137L	tumor necrosis factor (ligand) superfamily, member 9	5.83195	6.53476	5.01485	4.06308	5.48842	4.41934	6.02961	5.79942	4.29426	7.15202	5.97466	5.95281	4.2364	5.34109	5.47137	4.92189	5.41522	6.5156	5.25118	6.00195	4.54119	5.76414	5.00885	6.31622	4.75808	5.42339	4.0625	5.15731	5.2938	5.9638	5.44166	4.89024	4.8829	5.47376	5.82509
TOX	9760	TOX1	thymocyte selection-associated high mobility group box	7.62045	8.90197	7.25771	7.05302	7.45888	7.5068	7.81049	7.26471	7.94255	7.65137	8.0512	7.68978	7.84126	7.93833	7.80841	7.8959	7.34532	7.61247	7.76903	8.30207	7.55118	7.89625	8.1368	7.98118	7.53944	8.18285	7.65452	8.00165	8.21702	8.15225	7.55714	8.0731	8.34233	7.60621	7.818
TOX4	9878	C14orf92|KIAA0737|LCP1|MIG7	TOX high mobility group box family member 4	9.10384	9.64298	9.66383	9.43811	9.84121	9.94737	9.76	9.51796	9.4124	9.46143	9.61851	9.62237	9.5011	9.55951	9.37065	9.55748	9.46787	9.6426	9.44818	9.35597	9.15917	9.38167	9.70929	9.43898	9.53725	9.48146	9.46489	9.32966	9.44206	9.41406	9.3978	9.52156	9.32316	9.42617	9.4746
TPP2	7174	TPP-2	tripeptidyl peptidase II	10.5387	10.1319	9.77448	9.64469	10.4476	10.3884	10.5209	9.53099	9.77249	9.79943	9.87289	9.79266	9.96129	9.81224	9.64971	9.62035	9.64664	9.86532	10.7328	10.3203	9.39086	9.65247	9.63774	9.39921	9.69668	9.54914	9.58975	9.4483	9.63842	10.7973	10.8613	11.1217	10.7473	9.87399	9.46782
TRAC	28755	IMD7|TCRA|TRA|TRCA	T cell receptor alpha constant	11.9612	12.1288	11.934	11.7245	13.2335	11.926	13.5695	12.8859	13.0612	12.4172	13.2959	13.4053	13.2681	12.7701	12.8252	12.677	12.6064	13.0742	12.9331	12.3103	11.9974	12.8721	13.4118	12.8274	13.3955	13.14	12.5939	12.201	12.9139	11.7199	11.8653	13.0948	12.5376	12.7552	13.2353
TRAF2	7186	MGC:45012|TRAP|TRAP3	TNF receptor-associated factor 2	7.3383	7.32105	6.79912	6.98061	7.44889	6.89738	7.54287	7.02795	7.47647	6.63235	7.30396	7.35999	7.14329	7.02147	6.99163	6.99718	7.27186	7.19117	8.15369	7.55038	6.87906	7.12891	7.23456	6.69765	7.17311	7.23663	6.97504	6.8811	7.0758	6.66682	7.15591	7.7576	7.38813	7.14836	7.04749
TRAT1	50852	HSPC062|TCRIM|TRIM	T cell receptor associated transmembrane adaptor 1	9.89412	10.2591	10.091	9.93207	11.4669	10.9485	11.7767	11.3169	10.9904	10.8783	10.981	11.5264	11.3594	10.5213	10.6819	10.0832	10.5797	10.4384	10.9396	9.7595	9.88795	10.9901	11.3014	10.753	11.2566	10.7494	10.703	9.80814	10.6642	10.8995	10.686	11.4695	10.8363	10.7585	11.0849
TRDC	28526	TCRD	T cell receptor delta constant	11.073	11.9469	10.9013	10.8903	10.8955	12.0054	10.8639	11.0439	11.6186	10.1642	11.1856	10.674	11.104	12.581	11.4286	11.1223	12.1976	11.1006	10.2201	10.265	12.0024	11.4331	11.416	11.318	10.8848	12.4511	12.7356	11.5744	11.9306	11.5661	11.6639	11.8312	11.273	11.8707	11.5091
TRDV1	28518	hDV101S1	T cell receptor delta variable 1	6.89608	6.71164	5.98243	5.72604	7.81035	6.61198	7.76395	7.27249	8.09765	6.49867	8.09013	7.25368	7.4152	7.61027	6.77803	6.78696	7.69762	8.5156	6.97166	8.63421	8.38529	7.26082	7.85555	7.04557	8.05576	10.506	7.68929	5.9458	9.12112	8.0611	6.89012	8.18063	9.90598	8.0541	7.62027
TRDV2	28517	hDV102S1	T cell receptor delta variable 2	8.56728	6.76609	6.16685	5.62107	7.87142	6.80181	7.62329	5.84185	5.8976	6.93111	4.54724	6.459	6.7389	10.3012	7.09381	7.27441	10.0034	6.17857	6.55994	6.538	8.81835	7.02553	5.30258	9.29952	8.26058	7.63396	10.8562	7.50523	9.5583	8.32544	9.04158	8.86069	7.86534	9.72169	6.75258
TRDV3	28516	hDV103S1	T cell receptor delta variable 3	5.07296	4.23359	2.33035	3.70051	4.44889	3.93391	4.94869	4.31829	5.11738	4.0601	4.44414	6.25368	3.5259	4.05568	4.22344	4.11454	4.72933	5.90027	3.79175	4.13945	5.56109	4.09788	4.37658	4.31622	4.69668	6.96654	4.83302	3.43484	4.89044	7.34489	4.94416	6.29549	5.85944	5.26518	5.15267
TRGC1	6966	C1|TCRG|TCRGC1	T cell receptor gamma constant 1	7.96498	8.09157	8.17763	7.48561	8.16771	8.5545	7.11862	6.933	7.10952	7.90493	8.02465	6.96323	6.76691	8.52329	7.50885	6.66913	7.76036	7.5156	7.77474	7.33823	7.28416	7.44468	7.57035	9.2332	6.84554	9.049	8.51032	6.69787	7.45195	8.69741	7.93619	8.56648	9.77262	8.9332	7.55355
TRGC2	6967	TCRGC2|TRGC2(2X)|TRGC2(3X)	T cell receptor gamma constant 2	9.3003	10.1744	9.32066	9.08297	10.2067	7.8408	9.58587	8.57568	11.4393	9.1341	9.754	9.01421	9.66452	11.087	10.6829	10.6479	10.2583	10.0426	8.99877	9.93505	10.0061	9.60499	10.9839	10.8047	9.67495	11.8501	10.4996	11.2684	10.7588	10.2824	9.36152	10.1585	10.2072	10.444	10.2897
TRGV2	6974	TCRGV2|VIS2	T cell receptor gamma variable 2	7.05902	6.67416	6.40564	7.28547	8.38749	4.78191	7.6661	6.74456	8.60784	6.76637	9.24384	6.62565	7.14329	8.3457	8.74308	8.9057	8.32989	9.30568	7.40646	7.38046	7.81006	7.03375	8.22458	8.75829	6.71227	8.76172	7.13491	8.72762	8.64705	8.20287	6.75757	7.97999	9.79134	8.61567	7.88738
TRGV4	6977	TCRGV4|V1S4	T cell receptor gamma variable 4	3.95748	3.59616	2.523	3.21508	2.86393	2.61198	4.70768	4.43377	4.17879	3.71906	4.68925	3.75118	3.06647	4.22561	4.39337	3.28446	4.01313	3.5156	4.25118	5.4349	4.32546	3.15928	3.37658	2.39022	3.98047	4.46404	3.29697	5.78534	5.79423	4.53754	3.66406	5.20434	4.17663	3.09525	2.96002
TRGV8	6982	TCRGV8|V1S8	T cell receptor gamma variable 8	7.69445	7.77497	7.0387	7.16927	7.52689	7.32623	6.97617	6.90325	8.56537	6.52641	7.18111	7.41414	7.27592	8.16943	8.04999	7.27441	7.92002	8.00389	6.90028	7.30937	8.04369	7.4323	8.31675	8.03408	7.39228	8.42854	8.57867	8.1016	8.51367	7.37043	7.08552	7.95225	8.42855	7.70406	7.51899
TRGV9	6983	TCRGV9|TRGC1|V2	T cell receptor gamma variable 9	4.37252	4.23359	3.33035	4.28547	4.67128	3.93391	4.05561	3.43377	4.40118	3.61952	3.38969	2.84429	3.2364	5.00988	4.39337	4.57397	3.90621	4.5156	3.59911	5.07233	4.17862	3.82225	4.37658	4.46061	2.98047	4.61604	4.7824	4.50523	3.39568	5.18139	4.71468	5.00271	4.32102	4.41718	4.54499
TRIM2	23321	CMT2R|RNF86	tripartite motif containing 2	4.17987	3.0112	3.42989	3.35258	5.27897	3.19694	4.83321	4.54068	4.50071	4.45603	4.01118	5.72693	5.02067	3.96257	4.54537	3.11454	3.6652	4.43314	5.0012	4.48737	3.6932	3.82225	4.91263	4.15576	5.08	4.61604	4.6189	4.0198	4.10617	3.53754	3.55714	4.76825	4.62914	3.94325	5.19706
TRIM33	51592	ECTO|PTC7|RFG7|TF1G|TIF1G|TIF1GAMMA|TIFGAMMA	tripartite motif containing 33	9.00551	8.93006	8.67782	8.96193	9.12446	9.07959	9.21115	8.26861	8.70235	8.97708	8.67225	8.35999	8.5422	8.7836	8.47137	8.80104	8.6652	8.70323	9.46418	9.29104	8.53869	8.3945	8.57429	8.3675	8.40193	8.62503	8.75312	8.49229	8.5656	9.66682	9.71779	9.81264	9.44637	8.77895	8.42879
TRIM35	23087	HLS5|MAIR	tripartite motif containing 35	8.02357	7.95762	7.79912	7.61425	7.92282	7.6888	8.6102	8.14696	8.21953	7.44879	8.1891	7.88868	8.42841	8.04437	8.31091	7.88933	8.22814	8.18488	8.25118	7.70239	7.97489	7.69326	8.47251	7.95704	7.77303	8.78997	8.22297	7.81335	8.39977	7.72736	8.22739	8.71421	8.35915	8.17847	8.35724
TRIM46	80128	GENEY|TRIFIC	tripartite motif containing 46	4.37252	4.23359	3.91532	3.80004	4.86393	3.41934	4.57018	4.19276	4.40118	2.61952	4.68925	3.65164	4.65143	3.22561	3.92388	3.57397	4.01313	4.04612	5.1493	5.32387	3.45873	4.48121	4.14212	4.06829	4.49504	3.61604	3.67548	2.69787	3.52121	4.1225	4.10463	4.72518	4.25063	3.77332	4.05956
TRPC1	7220	HTRP-1|TRP1	transient receptor potential cation channel, subfamily C, member 1	4.95748	4.81855	4.27789	5.56558	6.13695	5.07141	6.49618	5.43377	6.00321	5.92069	5.87908	5.93175	6.15393	5.41324	5.54537	5.86943	5.33505	5.59361	6.9415	6.23461	4.50055	5.93187	5.72708	5.62288	6.26058	5.72038	5.52963	5.63647	5.55096	5.49173	6.00645	7.03833	6.55806	6.47376	5.4746
TRPM7	54822	ALSPDC|CHAK|CHAK1|LTRPC7|LTrpC-7|TRP-PLIK	transient receptor potential cation channel, subfamily M, member 7	9.67401	9.13014	8.92174	8.66794	9.30687	9.17422	9.48187	9.00713	9.01589	9.08829	9.02688	9.13431	9.16713	8.82717	8.82707	8.81151	8.8782	9.09051	10.2347	9.95381	8.48501	9.00058	9.06308	9.10995	9.06793	9.0689	8.81109	8.72024	8.93906	9.78071	9.77109	9.99706	9.67017	9.06795	8.94057
TTK	7272	CT96|ESK|MPH1|MPS1|MPS1L1|PYT	TTK protein kinase	3.54244	5.38043	4.38098	4.80004	4.18586	4.93391	4.41818	4.54068	4.59382	4.33573	4.54724	4.54473	4.87383	4.37761	4.61576	4.02143	4.6652	6.0736	5.54664	4.68002	4.95623	4.38167	4.91263	4.46061	4.81697	4.61604	4.29697	4.97089	4.39568	4.70746	4.78744	4.0731	5.68359	4.29689	5.01065
TUSC2	11334	C3orf11|FUS1|PAP|PDAP2	tumor suppressor candidate 2	6.71237	6.88567	7.17405	7.40885	7.26765	7.54272	7.47707	7.30319	7.04503	7.37441	7.22841	7.26214	7.40632	7.27485	7.32148	7.36247	7.3038	7.34568	6.36161	6.78854	7.24163	7.16678	7.30258	7.51124	7.55682	7.71196	7.20386	7.26266	7.16506	7.09213	7.15591	6.91919	7.05798	7.13088	7.4746
TYK2	7297	IMD35|JTK1	tyrosine kinase 2	10.3907	9.5137	9.59312	9.97796	9.87888	9.4606	8.9998	9.02565	9.38009	9.22368	9.23229	9.21061	9.12175	9.2627	9.42312	9.31666	9.38319	9.43314	10.5239	10.9445	9.37689	9.34746	9.09357	9.26305	8.9479	9.18893	9.12986	9.38904	9.45392	9.9234	9.73934	9.71833	9.90312	9.64523	8.95357
TYROBP	7305	DAP12|KARAP|PLOSL	TYRO protein tyrosine kinase binding protein	12.6706	12.0308	13.4635	13.0535	12.1115	12.6878	11.0652	12.7124	12.3585	12.3063	12.301	12.361	12.0257	12.7345	13.0152	13.055	12.5158	12.673	11.7035	12.2711	13.2487	12.8323	12.0874	12.9976	12.7529	12.6412	12.8772	12.9695	12.7408	12.5073	12.2285	10.9886	11.715	12.3444	12.5239
UBE2D1	7321	E2(17)KB1|SFT|UBC4/5|UBCH5|UBCH5A	ubiquitin-conjugating enzyme E2D 1	9.93667	9.62591	10.7385	10.9224	9.44889	10.4962	9.10623	9.78182	9.47034	9.35327	9.4408	9.6976	9.56632	9.83376	10.2277	10.2425	10.0259	10.1579	9.05149	9.27247	10.2261	9.85857	9.43836	9.72472	10.0964	9.78195	9.93649	9.79415	9.84163	10.0864	10.145	8.77618	9.1527	9.64523	9.92416
UBE2I	7329	C358B7.1|P18|UBC9	ubiquitin-conjugating enzyme E2I	10.5808	10.6765	10.7939	10.7085	11.1119	11.1618	11.2097	11.117	11.019	11.0155	11.0816	10.9972	11.1251	11.0048	11.1348	10.9355	11.1759	11.1139	10.2305	10.4858	10.6932	11.0566	11.0045	11.1963	11.2479	11.0779	11.0519	11.1729	11.196	10.6184	10.6303	10.7887	10.4216	10.656	11.0878
UCP1	7350	SLC25A7|UCP	uncoupling protein 1 (mitochondrial, proton carrier)	4.37252	4.42624	4.38098	4.06308	3.08632	4.07141	4.24825	4.31829	4.11738	3.89963	4.68925	4.09222	4.3884	4.91366	4.61576	4.81498	4.11266	4.66761	3.11368	4.68002	3.8307	4.15928	4.63962	4.31622	4.08	4.10147	4.4986	4.36084	4.7436	4.78547	4.44166	3.14021	4.38813	4.02125	4.24013
UHRF1	29128	ICBP90|Np95|RNF106|hNP95|hUHRF1|huNp95	ubiquitin-like with PHD and ring finger domains 1	5.17987	5.9498	5.93239	5.72604	4.52689	5.78191	5.64057	5.15959	5.5711	5.48459	5.5719	5.33614	5.3884	5.54754	5.7153	5.72925	6.15997	6.5156	6.51967	5.76748	5.63805	5.59669	4.80954	4.71215	5.08	5.33851	5.7564	5.92027	5.25817	5.44443	5.33244	4.85071	5.45226	5.16564	5.67623
USP15	9958	UNPH-2|UNPH4	ubiquitin specific peptidase 15	11.3405	10.7594	11.245	11.3236	10.9751	11.0724	10.6363	10.5155	10.3809	10.8641	10.495	10.6468	10.2661	10.2368	10.5799	10.5688	10.3077	10.5805	11.8396	11.4986	10.5892	10.6743	9.98391	10.8348	10.6181	10.1175	10.4498	10.4247	10.3987	11.9732	12.1203	11.6766	11.3439	10.5815	10.269
VAV2	7410	VAV-2	vav 2 guanine nucleotide exchange factor	8.10723	7.52427	8.21648	7.67451	7.377	7.93391	6.47707	7.19276	7.10952	8.38202	7.21282	7.28723	7.05516	7.42201	7.4329	7.38133	7.60665	7.59361	7.63724	7.71344	7.68868	7.47519	7.46404	7.71935	7.84554	6.96654	8.17961	8.00165	7.53616	7.75671	7.62157	7.0731	7.60818	7.39538	7.1639
VAV3	10451	-	vav 3 guanine nucleotide exchange factor	8.45998	9.03357	8.6879	8.67123	8.31789	8.7668	7.72398	8.54068	8.24846	8.73103	8.68361	8.34014	8.16976	8.40441	8.50885	8.5366	8.29853	8.61247	7.62464	8.39426	8.23855	8.41981	8.29306	8.60745	8.42104	8.27711	8.15495	8.41669	8.5583	8.86846	8.62819	8.14839	8.28625	8.30471	8.12995
VDAC1	7416	PORIN|VDAC-1	voltage-dependent anion channel 1	9.8523	10.1828	10.3304	9.91413	10.2677	10.5308	10.1155	10.3581	10.0274	10.1033	10.2323	10.28	10.3108	10.1325	10.2814	10.3684	10.2745	10.449	9.27557	9.38738	10.2089	10.2218	10.1501	10.4488	10.3654	10.2498	10.4044	10.3855	10.266	10.0254	10.0619	9.79192	10.0055	10.1121	10.2599
VEGFA	7422	MVCD1|VEGF|VPF	vascular endothelial growth factor A	6.78191	6.61606	5.94926	6.57965	6.30133	7.29848	5.33571	6.10837	4.84175	6.15202	5.38969	5.57221	4.87383	6.20543	6.0048	5.6995	5.84963	6.36805	5.87921	6.6573	6.22925	6.27476	5.86201	6.71215	5.95447	6.57951	5.99741	6.28284	6.24003	6.49173	6.8167	4.89024	5.78668	6.13088	5.76738
WNT11	7481	HWNT11	wingless-type MMTV integration site family, member 11	2.95748	3.59616	3.33035	3.59359	4.36643	3.41934	3.94869	4.82079	4.34871	5.56706	4.33311	3.75118	3.97336	3.86304	4.54537	3.81498	4.01313	4.04612	3.59911	4.92795	3.45873	4.21818	4.51408	5.76873	4.26058	4.10147	3.7824	3.92027	4.32856	4.23798	3.66406	3.92871	3.62914	4.09525	4.15267
XAF1	54739	BIRC4BP|HSXIAPAF1|XIAPAF1	XIAP associated factor 1	8.49664	8.96927	10.0957	7.32778	7.44889	6.65638	7.56113	8.07763	7.44557	6.81217	7.41035	7.38345	7.11086	7.67039	7.8455	8.03935	7.98056	7.56485	10.7099	7.71344	7.59044	8.06216	7.31204	8.0962	7.84554	7.65166	8.22771	7.31258	7.49083	8.0611	8.04899	8.14431	7.9894	8.09975	7.62027
XIAP	331	API3|BIRC4|IAP-3|ILP1|MIHA|XLP2|hIAP-3|hIAP3	X-linked inhibitor of apoptosis, E3 ubiquitin protein ligase	9.18309	9.52427	9.56739	9.43425	9.68836	9.56618	9.55431	9.26081	9.43303	9.15424	9.35281	9.17072	9.51768	9.43723	9.0658	9.43872	9.38568	9.02867	9.75175	9.26122	8.88894	9.00895	9.22708	8.82985	9.29465	9.2828	9.38443	9.03772	9.38539	9.63557	9.86022	9.94053	9.80368	9.16993	8.9568
YES1	7525	HsT441|P61-YES|Yes|c-yes	YES proto-oncogene 1, Src family tyrosine kinase	7.91941	8.68362	7.28455	7.385	7.62769	7.95183	8.37753	7.57882	7.86529	8.11595	7.85918	7.65807	7.57427	7.76993	7.52723	7.39994	7.13651	7.76353	8.65594	8.11465	7.21047	7.60223	7.45553	7.87565	7.15039	7.74532	7.58237	7.74954	7.5583	8.36409	8.58122	8.878	8.18137	7.61253	7.68405
YWHAZ	7534	14-3-3-zeta|HEL-S-3|HEL4|KCIP-1|YWHAD	tyrosine 3-monooxygenase/tryptophan 5-monooxygenase activation protein, zeta	12.3587	13.1338	12.8655	12.8291	12.8135	12.6734	13.1653	13.0792	12.8682	12.9668	13.1316	13.0293	12.8172	12.7919	12.7978	12.7685	12.7447	12.9386	12.138	12.1542	12.5637	12.8701	13.0661	13.0736	12.9526	12.833	12.6114	12.5436	12.6245	12.7652	12.5092	12.6021	12.5721	12.7746	12.9165
YY1	7528	DELTA|INO80S|NF-E1|UCRBP|YIN-YANG-1	YY1 transcription factor	10.1975	10.7012	10.6683	10.5576	10.8015	10.3297	11.0321	10.7163	10.5868	10.6098	10.7939	10.828	10.7918	10.7094	10.7143	10.801	10.6946	10.8031	10.1776	10.1578	10.3867	10.7279	10.7551	10.87	10.8959	10.7256	10.6144	10.6058	10.5846	10.6077	10.5615	10.6588	10.5305	10.5265	10.8522
ZAP70	7535	SRK|STCD|STD|TZK|ZAP-70	zeta-chain (TCR) associated protein kinase 70kDa	11.119	11.6387	10.5433	10.8083	11.8259	11.2522	11.5903	10.6365	11.1961	10.6592	11.2308	10.8351	11.1906	11.0767	11.0219	10.7593	10.6652	11.0676	12.0696	11.313	10.4211	10.8815	11.1348	10.466	10.7832	11.3317	10.7216	10.8951	10.9475	11.1796	11.214	12.0055	11.4409	11.4559	10.8224
ZBTB16	7704	PLZF|ZNF145	zinc finger and BTB domain containing 16	7.51207	7.81855	5.98243	6.00167	6.13695	5.78191	7.398	6.87288	6.72311	6.85656	6.87908	6.66447	6.33326	7.34109	7.30026	6.68439	6.93369	6.82141	7.91587	7.72441	6.60009	6.52852	6.53039	7.37207	6.2392	6.80191	6.68929	6.62071	6.45981	7.9638	8.27877	7.70869	6.62914	7.09525	6.36212
ZFP36L2	678	BRF2|ERF-2|ERF2|RNF162C|TIS11D	ZFP36 ring finger protein-like 2	10.3397	9.3271	9.02483	9.15054	10.3464	8.88344	11.1886	10.1116	9.22682	10.1697	10.0191	10.6898	9.80118	10.5455	9.42802	9.37663	9.3956	10.0163	10.6698	11.1719	9.30201	9.86434	9.60924	10.2887	9.84554	10.0869	9.543	9.43258	9.92777	9.80198	9.52293	10.5286	9.64466	9.67268	9.7563
ZNF683	257101	Hobit	zinc finger protein 683	6.27941	5.71164	4.65228	5.70051	6.99321	3.93391	5.20245	5.77772	6.54802	5.02162	5.59615	5.05374	6.13256	7.31307	4.74701	6.90895	7.28259	6.75507	5.46418	7.15575	4.32546	6.81272	6.3945	6.17682	5.95447	8.42854	7.50642	6.90733	5.1457	6.37043	5.79922	6.6233	7.65662	6.45983	6.67623
FAM30A	9834	C14orf110|FAM30A|HSPC053|KIAA0125	KIAA0125	7.6763	6.53476	4.33035	6.40094	6.13695	5.93391	5.92068	5.71061	5.76375	7.30402	5.81854	5.88868	6.04375	5.37761	5.17764	4.97252	5.56332	6.0736	7.1493	7.51291	5.01512	5.27476	6.57822	6.29711	6.34304	4.68643	5.18449	5.8678	6.04477	7.87739	7.76959	6.64657	8.10861	6.48757	5.79653
TRGV3/5	NA	NA	NA	7.62991	7.42624	5.04656	6.83566	6.08632	6.07141	8.14307	7.25689	9.61758	8.25511	7.50943	8.09222	6.27592	8.49863	8.49491	8.54499	8.04497	8.39007	8.13605	8.48737	8.4693	7.30224	8.71286	7.37207	7.40193	9.3602	7.83923	9.54127	8.77545	8.37043	7.71779	8.81007	9.74088	8.12647	7.66837
CXCL1/2/3	NA	NA	NA	5.95748	5.18112	3.61046	7.15994	4.7384	4.61198	5.29265	4.25689	4.40118	5.02162	4.44414	3.84429	4.06647	4.51512	3.80841	4.36247	4.29323	3.80511	5.2836	7.83989	4.22925	3.96664	4.44697	4.76873	4.17311	5.75354	4.36736	4.36084	4.63669	4.85947	5.47141	3.26575	4.17663	3.68022	4.32259
CCL4/L1	NA	NA	NA	8.6763	10.0665	8.97832	9.4573	9.42617	9.82144	9.29265	10.3295	10.2821	8.87016	9.98732	9.48272	9.61529	10.5575	10.3122	9.94743	9.95396	10.3583	9.0702	9.5442	9.80172	9.45543	9.77575	8.76873	7.88736	10.6013	9.691	10.1255	10.1972	9.33195	9.46865	9.28811	9.16949	9.6078	9.63043
ACOT1/2	NA	NA	NA	5.5018	6.67416	6.12291	5.98061	6.46879	5.51887	7.27062	6.7557	6.51269	6.68253	6.89871	6.62565	6.72468	5.93833	6.17764	6.04528	6.25016	6.63108	5.49219	5.20358	6.25391	6.46914	6.63962	6.74072	6.21751	6.65166	6.40131	6.58865	6.5061	5.74699	6.04653	6.17264	5.81134	6.14836	6.24013
KIR2DS1/4	NA	NA	NA	3.54244	9.38913	3.33035	6.80004	7.63652	8.13554	5.33571	6.03711	7.94255	6.52641	8.21282	6.5025	7.7031	7.50689	7.75483	5.15893	5.93369	6.15303	4.96168	5.38046	4.45873	7.00058	4.69851	6.90118	5.53067	7.49378	7.40967	7.69034	7.2938	5.89509	5.48606	6.61152	5.62914	7.28902	6.4006
KIR3DL1/2	NA	NA	NA	6.17987	9.96733	6.99873	6.72604	9.03385	8.06319	7.10623	8.65219	8.58251	7.92591	8.22453	7.84429	7.22634	7.60258	7.99163	7.36247	6.13651	9.47754	7.19263	7.08941	8.25696	8.66708	7.46404	6.92628	6.28164	7.59789	7.8939	8.22665	8.31129	7.29243	7.34454	8.25821	7.70349	7.76201	8.44269
SLC2A3/14	NA	NA	NA	10.334	11.2125	10.9223	11.6472	11.3744	11.1761	11.2567	10.8168	10.1618	11.849	10.9318	10.9063	10.4295	10.4997	10.9256	10.1698	10.1629	10.6721	10.4835	10.6255	10.025	10.8464	10.0132	10.9998	10.9213	10.2642	9.91462	9.75677	10.0526	11.268	11.2123	10.8107	10.2245	10.3183	10.2729
CD45RA	NA	NA	NA	10.3655	11.7644	10.3456	10.386	10.7887	11.4629	11.3489	10.6213	10.6176	11.142	11.3363	10.4046	10.6589	11.3646	10.7063	10.9427	10.4655	10.9428	10.7416	9.97004	10.1161	10.7764	10.4966	10.2802	11.7841	11.0118	10.5694	10.6325	10.9078	11.323	10.6928	11.2335	11.1382	10.5702	10.4288
XCL1/2	NA	NA	NA	7.65792	8.91408	8.17763	7.16927	7.8863	7.9783	8.19077	8.17627	9.11149	8.2675	9.31314	7.82728	8.85111	9.88223	8.83815	9.31421	8.08229	9.33152	7.33091	7.17187	7.83479	8.14037	8.72708	8.24322	7.67296	9.52533	9.07307	9.31748	9.84764	7.53754	8.07102	8.16056	8.63951	8.67721	8.36699
KLRC2/3	NA	NA	NA	5.73007	5.55552	6.18121	4.64804	5.60089	4.78191	5.86296	5.82079	7.66528	4.81217	7.62589	5.79848	6.47586	6.7139	7.73914	6.82878	3.6652	7.82949	6.31531	8.30937	5.34855	5.82225	5.96154	7.22817	6.38257	8.9125	5.29697	6.75677	6.55096	7.27901	8.01405	6.5756	9.47173	5.70406	4.05956
VSIR	NA	NA	NA	9.80088	9.69068	10.5571	10.4819	9.62548	9.43853	9.71586	10.3736	9.63137	9.96192	9.95252	10.1583	9.50526	9.91522	10.2064	10.2464	9.91313	10.0634	9.42656	9.82468	10.4928	10.1863	9.78087	10.586	10.089	10.0356	9.98207	10.0392	9.97242	9.95539	9.22193	8.9072	9.50802	9.81361	10.0429
BMP8A/B	NA	NA	NA	4.95748	5.42624	4.33035	4.41671	3.86393	5.13554	5.00314	5.12565	4.98614	5.16972	5.14869	5.12969	5.42402	4.81057	5.0308	4.75839	5.41522	6.0736	5.40646	5.68002	5.34855	4.15928	4.80954	5.11269	4.69668	5.15209	4.29697	5.28284	5.32856	4.99697	4.96523	4.81007	6.85944	5.02125	4.05956
FCGR3A/B	NA	NA	NA	12.169	13.3573	14.0394	14.0666	11.8932	12.5871	11.2748	13.2749	12.7799	11.4338	13.0853	11.5016	12.2386	12.9899	12.1516	12.1497	12.2022	12.3481	11.6953	11.1425	12.8812	12.6871	12.539	12.0771	11.3549	12.7114	13.0638	12.9363	12.1068	12.2501	12.3141	11.3903	12.2568	12.3515	12.2881
KIR2DL3/4	NA	NA	NA	7.41691	10.8877	7.9906	6.77579	8.68411	8.16657	7.19077	8.14272	8.78858	7.74291	8.42396	7.53778	7.80118	9.41103	8.93769	7.48086	7.5545	10.0599	7.59265	7.10628	9.06127	8.90299	8.00885	7.61519	7.1389	8.38157	8.66154	8.46606	7.84314	8.29909	7.40745	7.61152	8.7166	8.20795	8.59975
TPSAB1/B2	NA	NA	NA	4.27941	4.67416	3.33035	5.91552	3.60089	4.61198	4.41818	5.82079	4.34871	3.89963	5.47061	4.23661	4.15393	4.96257	5.31091	6.09182	3.20577	4.66761	2.59911	3.26498	4.79753	4.38167	5.98539	4.97518	3.63255	4.87907	5.22297	7.36084	7.45195	3.1225	3.71468	3.38122	4.45226	4.23276	4.6121
CCL3/L1	NA	NA	NA	8.21801	9.31193	8.27789	8.80304	8.26196	8.30547	8.64486	7.76675	7.81782	7.85109	7.32588	7.45162	7.29529	8.22561	8.07519	8.21783	7.74493	8.87316	9.72986	8.99743	8.62393	7.32251	8.37658	6.66821	5.66497	8.83327	8.44672	8.27782	8.26268	10.1723	9.87351	6.77882	7.2141	7.80123	7.4746
CD45R0	NA	NA	NA	11.6121	11.6024	12.1794	12.5638	12.0652	12.5752	11.6325	12.0969	12.1354	11.565	11.6762	12.4987	12.2408	11.5535	11.9169	11.5298	11.6194	11.9174	11.3256	11.5929	11.8269	11.674	12.3906	11.7031	11.8011	11.894	11.8334	11.8889	11.6786	12.1733	12.0416	11.5255	11.5847	11.8181	12.2069
FCGR1A/B	NA	NA	NA	8.86036	7.95762	11.0083	10.2951	8.04052	9.71789	7.16711	9.00479	8.26271	7.58696	8.43745	9.19523	8.06647	7.9505	9.19211	9.76917	9.97396	8.43844	8.83614	9.11047	9.76144	8.68546	7.77575	9.06829	9.36541	8.42339	9.05985	8.8064	8.0758	8.75671	9.30997	7.43567	8.05282	8.60621	8.55355
TRBC1/2	NA	NA	NA	12.3394	13.5476	12.6379	13.163	14.427	13.2959	15.0566	13.9517	14.2116	13.8555	14.518	14.4381	14.6932	14.0378	14.191	13.9197	13.9576	14.504	13.1239	12.7319	13.3696	14.2779	14.7093	14.1529	14.4544	14.573	13.8949	13.6722	14.2561	13.1499	13.152	14.3076	13.9402	14.0962	14.5652
HLA-DRB1/3	NA	NA	NA	12.8626	11.7254	13.4001	11.7616	11.9233	11.8688	11.7664	12.9319	12.4471	12.0125	11.517	11.6318	11.1652	12.405	12.8774	13.1261	12.7683	11.6861	12.2175	12.78	13.3916	12.9788	11.0922	13.3327	12.2992	12.3182	12.0602	12.2483	12.6157	12.3173	10.5692	11.3782	12.0165	11.3653	12.1123
RORgt	NA	NA	NA	6.5018	6.25913	5.94926	6.02243	6.13695	6.13554	6.97617	6.71061	6.85121	6.69481	6.70048	6.97357	7.11086	6.82387	7.05633	6.59027	6.84963	7.39007	6.59911	7.58691	5.67505	6.48121	6.98539	7.20785	7.04348	7.03558	6.29697	6.69787	6.70443	6.20996	5.65112	6.61152	6.68359	6.66814	7.2507
GLUD1/2	NA	NA	NA	10.7988	11.0234	11.1714	10.8342	11.0661	11.3124	11.2483	11.2705	11.066	11.2072	11.2279	11.3155	11.2588	11.352	11.343	11.3464	11.2745	11.2556	10.1635	10.2404	11.1153	11.1872	11.1987	11.4777	11.5018	11.3025	11.3043	11.2208	11.2423	11.0503	10.808	10.6631	10.6719	10.9501	11.2638
KIR2DL5A/B	NA	NA	NA	3.83195	3.23359	2.98243	2.47811	6.38749	5.07141	3.57018	4.68753	4.11738	5.54009	3.49661	4.59918	4.06647	4.22561	5.74701	3.57397	3.6652	5.15303	4.03968	5.00195	3.45873	5.80314	3.22458	2.65326	3.17311	5.201	3.97504	4.11291	5.5801	3.85947	4.34855	4.14021	3.9287	3.23276	3.15267
KIR2DL1/2	NA	NA	NA	5.32671	8.82284	5.13771	6.14108	6.52689	6.87877	4.89211	5.79942	7.06143	5.87826	7.35459	5.62565	6.60563	6.75612	6.83815	5.06874	5.8782	6.17857	4.83614	4.00195	4.6192	6.69326	5.30258	5.49456	4.87355	6.78596	6.56	6.8811	5.89044	5.49173	5.16048	6.18858	5.9731	6.72752	6.21876

## Sheet: T6 Raw counts
Supplementary Material 1: Table 6 Raw RNA Counts
Symbol	GeneID	Alias	Description	GWI01	GWI02	GWI03	GWI04	GWI05	GWI06	GWI07	GWI08	GWI09	GWI10	GWI11	GWI12	GWI13	GWI14	GWI15	GWI16	GWI17	GWI18	GWI19	GWI20	HC01	HC02	HC03	HC04	HC05	HC06	HC07	HC08	HC09	HC10	HC11	HC12	HC13	HC14	HC15
ACACA	31	ACAC|ACACAD|ACC|ACC1|ACCA	acetyl-CoA carboxylase alpha	17	20	28	19	16	24	30	29	32	25	21	20	16	18	19	17	16	19	56	25	26	31	30	13	16	9	16	16	19	33	72	64	67	35	19
ACADVL	37	ACAD6|LCACD|VLCAD	acyl-CoA dehydrogenase, very long chain	971	1089	1822	1362	1011	1049	1006	1436	1630	1141	1314	1343	888	892	822	897	870	843	1846	1092	1893	1568	1040	1188	913	978	897	936	1090	1066	2954	1369	1504	1294	935
ACAT2	39	-	acetyl-CoA acetyltransferase 2	196	222	439	275	348	226	412	486	452	411	465	422	419	312	386	317	337	341	279	145	429	547	364	352	323	330	371	298	317	243	753	489	403	378	378
ACSL3	2181	ACS3|FACL3|PRO2194	acyl-CoA synthetase long-chain family member 3	35	41	65	64	53	30	41	64	78	64	59	67	53	50	51	57	60	52	67	34	91	73	61	33	56	67	68	61	72	34	203	86	71	62	47
ACSL4	2182	ACS4|FACL4|LACS4|MRX63|MRX68	acyl-CoA synthetase long-chain family member 4	367	300	917	621	306	340	234	474	472	443	420	428	310	354	367	414	367	374	438	266	777	468	302	378	368	290	458	391	440	380	1191	399	464	416	332
ACSL6	23305	ACS2|FACL6|LACS 6|LACS2|LACS5	acyl-CoA synthetase long-chain family member 6	87	107	136	99	216	111	355	258	271	235	326	287	299	226	152	123	160	173	127	47	169	250	206	139	216	201	174	97	204	104	320	363	180	212	171
ADORA2A	135	A2aR|ADORA2|RDC8	adenosine A2a receptor	109	114	196	195	208	90	154	229	309	236	255	246	239	169	170	195	171	190	290	156	246	208	307	169	188	187	198	150	233	78	297	311	210	195	219
ADORA2B	136	ADORA2	adenosine A2b receptor	28	17	31	48	18	21	19	35	35	46	42	38	27	21	34	28	21	23	17	30	53	33	28	34	32	21	33	45	22	25	64	28	21	25	28
AHR	196	bHLHe76	aryl hydrocarbon receptor	1762	1175	3085	1680	960	1359	940	1880	1077	1271	1043	2174	891	1079	1324	1292	933	959	1969	1231	2033	1952	1036	1259	1406	860	1036	1091	1344	1475	5120	1169	1372	1586	912
AIFM1	9131	AIF|CMT2D|CMTX4|COWCK|COXPD6|NADMR|NAMSD|PDCD8	apoptosis-inducing factor, mitochondrion-associated, 1	105	114	222	140	128	84	112	164	223	146	213	165	156	157	116	145	129	123	158	75	250	207	177	126	151	127	179	117	163	106	359	191	174	191	160
AK4	205	AK 4|AK3|AK3L1|AK3L2	adenylate kinase 4	41	18	52	42	35	28	33	60	50	30	49	60	24	30	34	46	38	32	109	65	76	55	32	37	44	41	41	52	56	37	148	111	71	43	29
AKT1	207	AKT|CWS6|PKB|PKB-ALPHA|PRKBA|RAC|RAC-ALPHA	v-akt murine thymoma viral oncogene homolog 1	259	237	546	428	290	237	332	474	430	371	469	425	295	353	291	334	285	302	401	263	514	457	315	412	341	358	307	385	350	241	545	366	300	378	342
AKT2	208	HIHGHH|PKBB|PKBBETA|PRKBB|RAC-BETA	v-akt murine thymoma viral oncogene homolog 2	863	1101	1714	1276	1147	892	1227	1342	1365	1443	1468	1275	1071	1010	965	1004	832	864	1537	722	1378	1699	1064	1159	1136	990	1012	895	1140	934	2792	1761	1203	1296	1050
AKT3	10000	MPPH|MPPH2|PKB-GAMMA|PKBG|PRKBG|RAC-PK-gamma|RAC-gamma|STK-2	v-akt murine thymoma viral oncogene homolog 3	780	1289	1209	1080	1576	1302	1980	2196	2317	2295	2741	2303	1937	1574	1362	1486	1110	1668	1618	894	1608	1871	2028	2162	1665	1690	1496	1330	1915	1078	2990	3046	1728	1847	1890
ALDH1A1	216	ALDC|ALDH-E1|ALDH1|ALDH11|HEL-9|HEL-S-53e|HEL12|PUMB1|RALDH1	aldehyde dehydrogenase 1 family, member A1	608	577	1199	961	399	1091	296	1093	736	910	532	940	317	751	672	1030	1220	648	537	698	1991	1345	557	1138	945	585	763	970	1001	1078	1957	301	517	1003	579
ALDH1B1	219	ALDH5|ALDHX	aldehyde dehydrogenase 1 family, member B1	29	30	53	45	37	20	43	81	76	43	81	63	41	57	63	57	33	53	40	23	81	64	59	60	56	64	76	67	70	23	93	58	47	62	62
ALDOA	226	ALDA|GSD12|HEL-S-87p	aldolase A, fructose-bisphosphate	2088	2037	5444	4281	2504	1872	2546	4342	3914	3537	4179	3927	2656	2796	2938	3241	2686	2482	2117	1611	5649	4837	2895	3750	3010	2191	3191	2719	3010	1985	5907	2563	2439	3800	3374
ALOX5	240	5-LO|5-LOX|5LPG|LOG5	arachidonate 5-lipoxygenase	1817	1408	3234	4166	1046	2289	397	1832	1496	2122	1459	1265	799	1254	1126	1499	1759	1076	1665	1492	2479	1941	938	1299	1294	679	1685	1525	1204	1702	4713	982	1324	1782	942
ANAPC4	29945	APC4	anaphase promoting complex subunit 4	423	294	515	403	461	349	336	383	474	402	464	350	341	315	295	302	340	317	839	424	435	413	404	321	287	359	347	368	361	478	1560	981	695	494	324
ANGPT1	284	AGP1|AGPT|ANG1	angiopoietin 1	21	21	27	93	14	22	37	91	66	38	92	52	42	37	39	48	44	52	27	22	32	38	56	22	36	23	31	26	40	37	112	53	24	34	32
APH1A	51107	6530402N02Rik|APH-1|APH-1A|CGI-78	APH1A gamma secretase subunit	884	1110	2257	1353	1289	872	1614	2132	1700	1954	2106	1924	1395	1362	1289	1519	1269	1353	1288	726	2052	2359	1528	1995	1661	1323	1466	1350	1546	1015	2644	1515	1250	1628	1525
AQP7	364	AQP7L|AQP9|AQPap|GLYCQTL	aquaporin 7	17	14	14	21	11	5	28	18	16	19	22	21	18	23	21	19	15	19	28	20	23	27	16	18	24	18	15	19	22	8	33	23	16	21	24
ARG1	383	-	arginase 1	21	136	21	264	25	90	11	16	3	24	20	14	8	1	5	20	8	7	7	35	7	16	7	6	5	3	8	4	3	51	14	14	31	14	25
ATF4	468	CREB-2|CREB2|TAXREB67|TXREB	activating transcription factor 4	4735	5910	8408	5172	5726	5719	6940	6403	5350	8232	7677	6424	4990	5718	4161	4474	4239	4877	5526	3364	6802	8454	4607	6691	5271	5084	4529	3952	4335	5200	15240	7521	5973	6171	4686
ATM	472	AT1|ATA|ATC|ATD|ATDC|ATE|TEL1|TELO1	ATM serine/threonine kinase	3938	2878	2874	2612	3452	2757	6059	4331	4666	6278	5055	5320	4867	4498	3082	3513	3556	2770	8532	3222	3220	4547	3719	3372	4841	4147	3811	2801	3612	4585	13561	10795	6186	5062	3371
[truncated: 573 more rows]

## Sheet: T7 Sample QC
Supplementary Material 1: Table 7 Sample Quality Check
[truncated: 36 more rows]
