# Supplementary material for: Immune transcriptomic changes in Australian Gulf War veterans
Source: PLoS One. 2025 Dec 3;20(12):e0338198. doi: 10.1371/journal.pone.0338198 (PMC12674549; doi:10.1371/journal.pone.0338198)
Supplement: S2 Table — Inside the file contains lists all normalised gene counts that passed quality checks and thresholding with corresponding samples including base mean, log2 fold change, unadjusted p-values, adjusted p-values, false discovery rate and significance rank (T1); filtered list of only significant differentially expressed genes (T2); full results pertaining to the gene set analysis performed using Rosalind Bio (T3); standardised effect sizes (Cohen’s D) for all statistically significant differentially expressed genes calculated using R package “RNASeqPower” and “effsize”; lists the effect of metadata variables Age and BMI on gene expression profiles across cohorts (GWI or HC) using multivariate analysis performed with SPSS (T5). (XLSX) [file pone.0338198.s002.xlsx]

## Sheet: T1 Gene expression
Supplementary Material 2: Table 1 RNA differential expression (ALL)
upperSymbol	Symbol	GeneID	Alias	Description	HC01	HC02	HC03	HC04	HC05	HC06	HC07	HC08	HC09	HC10	HC11	HC12	HC13	HC14	HC15	GWI01	GWI02	GWI03	GWI04	GWI05	GWI06	GWI07	GWI08	GWI09	GWI10	GWI11	GWI12	GWI13	GWI14	GWI15	GWI16	GWI17	GWI18	GWI19	GWI20	baseMean	log2FoldChange	pvalue	padj	RANK	FDR
ACACA	ACACA	31	ACAC|ACACAD|ACC|ACC1|ACCA	acetyl-CoA carboxylase alpha	4.07171	4.52852	4.96154	3.76873	4.17311	3.46404	3.97504	4.11291	4.18417	5.58193	5.02663	5.68078	5.99479	4.90261	4.4006	4.45998	4.74816	4.33035	4.14108	4.27897	5.19694	5.15514	4.59131	4.59382	4.45603	4.08157	4.16622	4.06647	4.22561	4.47137	4.202	4.20577	4.59361	5.59911	5.32387	23.6419	-0.531552	0.247751	0.790969	187	0.196286
ACADVL	ACADVL	37	ACAD6|LCACD|VLCAD	acyl-CoA dehydrogenase_ very long chain	10.2577	10.189	10.077	10.2826	10.0076	10.2278	9.784	9.98328	10.0264	10.5955	10.3852	10.0997	10.4833	10.1109	10.0215	10.2958	10.515	10.3543	10.3047	10.2605	10.6468	10.2227	10.2212	10.2645	9.96825	10.049	10.2355	9.86089	9.85658	9.90644	9.9235	9.97064	10.0651	10.6419	10.7728	1173.19	0.0580069	0.497005	0.894271	332	0.393764
ACAT2	ACAT2	39	-	acetyl-CoA acetyltransferase 2	8.1161	8.66972	8.56245	8.52773	8.5085	8.66043	8.51032	8.33208	8.24458	8.46235	8.41321	8.61447	8.58334	8.33557	8.71491	7.98723	8.22065	8.30107	7.99644	8.72191	8.43216	8.93475	8.65814	8.414	8.49516	8.55034	8.56539	8.77728	8.34109	8.8159	8.42288	8.60238	8.75931	7.91587	7.85993	351.634	-0.0284377	0.747717	0.975693	458	0.592395
ACOT1/2	ACOT1/2	NA	NA	NA	6.25391	6.46914	6.63962	6.74072	6.21751	6.65166	6.40131	6.58865	6.5061	5.74699	6.04653	6.17264	5.81134	6.14836	6.24013	5.5018	6.67416	6.12291	5.98061	6.46879	5.51887	7.27062	6.7557	6.51269	6.68253	6.89871	6.62565	6.72468	5.93833	6.17764	6.04528	6.25016	6.63108	5.49219	5.20358	78.1879	0.0108989	0.950983	0.993604	569	0.753438
ACSL3	ACSL3	2181	ACS3|FACL3|PRO2194	acyl-CoA synthetase long-chain family member 3	5.87906	5.76414	5.98539	5.11269	5.98047	6.3602	6.0625	6.04365	6.10617	5.625	6.52204	6.10705	6.07845	5.72752	5.70726	5.5018	5.78379	5.54537	5.89315	6.00689	5.51887	5.6058	5.73333	5.87922	5.81217	5.5719	5.91038	5.79439	5.69954	5.89587	5.94743	6.11266	6.04612	5.85784	5.76748	57.9039	-0.255381	0.0378024	0.412144	54	0.0299498
ACSL4	ACSL4	2182	ACS4|FACL4|LACS4|MRX63|MRX68	acyl-CoA synthetase long-chain family member 4	8.97304	8.44468	8.29306	8.63054	8.69668	8.47402	8.81424	8.72394	8.71761	9.10739	9.07466	8.32103	8.78668	8.47376	8.52771	8.89215	8.65506	9.36378	9.1716	8.53635	9.02137	8.11862	8.62207	8.47647	8.60333	8.4035	8.58576	8.3426	8.52329	8.74308	8.80803	8.72541	8.89257	8.56654	8.7353	410.521	0.0225007	0.816266	0.975693	497	0.646705
ACSL6	ACSL6	23305	ACS2|FACL6|LACS 6|LACS2|LACS5	acyl-CoA synthetase long-chain family member 6	6.77215	7.5401	7.74115	7.18724	7.928	7.94516	7.41798	6.71282	7.60867	7.23798	7.17863	8.18461	7.42055	7.50124	7.57052	6.81546	7.1677	6.61046	6.52251	8.03385	7.4064	8.71993	7.74456	7.67597	7.68869	8.03798	8.0092	8.29047	7.87586	7.47137	7.05705	7.5277	7.78031	6.78044	6.23461	177.109	0.0873964	0.654001	0.945288	410	0.518147
ADORA2A	ADORA2A	135	A2aR|ADORA2|RDC8	adenosine A2a receptor	7.31378	7.27476	8.31675	7.46917	7.7277	7.84101	7.6044	7.34173	7.80043	6.82294	7.07102	7.96155	7.64295	7.38065	7.92746	7.1407	7.25913	7.13771	7.50048	7.97941	7.10383	7.51504	7.57253	7.86529	7.69481	7.68361	7.7868	7.96734	7.45656	7.63284	7.72187	7.62362	7.91553	7.97166	7.96542	193.975	0.0325966	0.777535	0.975693	472	0.61602
ADORA2B	ADORA2B	136	ADORA2	adenosine A2b receptor	5.09919	4.61871	4.86201	5.15576	5.17311	4.68643	5.01943	5.60476	4.39568	5.18139	4.8567	4.48814	4.32102	4.41718	4.96002	5.17987	4.5137	4.47719	5.47811	4.44889	5.0043	4.49618	4.86261	4.72311	5.33573	5.08157	5.09222	4.82136	4.448	5.31091	4.92189	4.59809	4.86924	3.87921	5.58691	28.9652	-0.0687128	0.766714	0.975693	468	0.607446
AHR	AHR	196	bHLHe76	aryl hydrocarbon receptor	10.3607	10.5051	10.0715	10.3664	10.6305	10.0423	9.99185	10.2043	10.3286	11.064	11.1786	9.87184	10.3508	10.4045	9.98556	11.1555	10.6247	11.1141	10.6074	10.1859	11.0203	10.1248	10.6098	9.66663	10.1239	9.71578	10.9304	9.86575	10.1312	10.5941	10.4499	10.0715	10.2511	10.735	10.9456	1358.68	0.107653	0.456206	0.87227	311	0.36144
AIFM1	AIFM1	9131	AIF|CMT2D|CMTX4|COWCK|COXPD6|NADMR|NAMSD|PDCD8	apoptosis-inducing factor_ mitochondrion-associated_ 1	7.33705	7.26781	7.52226	7.04557	7.41152	7.2828	7.45886	6.98328	7.28497	7.26546	7.34454	7.25821	7.37165	7.35075	7.4746	7.08676	7.25913	7.31741	7.02243	7.27897	7.0043	7.05561	7.09088	7.39472	7.00199	7.42396	7.21061	7.35187	7.3503	7.08143	7.29445	7.217	7.28819	7.09553	6.90884	151.148	-0.147161	0.0167721	0.352466	27	0.0132881
AK4	AK4	205	AK 4|AK3|AK3L1|AK3L2	adenylate kinase 4	5.6192	5.35568	5.05465	5.27775	5.63255	5.65166	5.33259	5.81335	5.7436	5.74699	6.06616	6.4752	6.07845	5.19959	5.01065	5.73007	4.59616	5.22344	5.28547	5.40825	5.41934	5.29265	5.64022	5.23768	4.71906	5.30396	5.75118	4.65143	4.96257	5.31091	5.6381	5.4537	5.34568	6.55994	6.70239	45.0672	-0.247372	0.328315	0.844782	230	0.260115
AKT1	AKT1	207	AKT|CWS6|PKB|PKB-ALPHA|PRKBA|RAC|RAC-ALPHA	v-akt murine thymoma viral oncogene homolog 1	8.37689	8.41037	8.35386	8.75479	8.58674	8.77793	8.23714	8.70163	8.38746	8.45043	7.94681	8.19648	8.15752	8.33557	8.57052	8.38933	8.31498	8.61575	8.63462	8.45888	8.50072	8.62329	8.62207	8.34202	8.34744	8.5627	8.57561	8.27104	8.51921	8.40832	8.49824	8.36059	8.58408	8.43921	8.71894	351.659	0.0582122	0.33238	0.844782	234	0.263336
AKT2	AKT2	208	HIHGHH|PKBB|PKBBETA|PRKBB|RAC-BETA	v-akt murine thymoma viral oncogene homolog 2	9.79963	10.3048	10.1099	10.247	10.3229	10.2454	9.95803	9.91866	10.0911	10.4048	10.3038	10.463	10.1611	10.1132	10.1888	10.1257	10.5308	10.2661	10.2106	10.4426	10.4129	10.5092	10.1235	10.0085	10.307	10.2089	10.1606	10.1312	10.0358	10.1378	10.0861	9.90621	10.1006	10.3777	10.1759	1173.7	0.0354956	0.550964	0.916855	354	0.436514
AKT3	AKT3	10000	MPPH|MPPH2|PKB-GAMMA|PKBG|PRKBG|RAC-PK-gamma|RAC-gamma|STK-2	v-akt murine thymoma viral oncogene homolog 3	10.0223	10.4439	11.0405	11.1464	10.8744	11.0169	10.5219	10.4901	10.8394	10.6117	10.4026	11.2535	10.6836	10.6243	11.0368	9.97985	10.7583	9.7626	9.96997	10.901	10.9585	11.1995	10.834	10.7719	10.9764	11.1097	11.0136	10.9861	10.6759	10.635	10.6518	10.3221	11.0496	10.4517	10.4841	1663.5	-0.0465703	0.702436	0.96666	433	0.556521
ALDH1A1	ALDH1A1	216	ALDC|ALDH-E1|ALDH1|ALDH11|HEL-9|HEL-S-53e|HEL12|PUMB1|RALDH1	aldehyde dehydrogenase 1 family_ member A1	10.3305	9.96771	9.17619	10.2206	10.0573	9.4864	9.55058	10.0348	9.90347	10.6117	9.79113	7.9144	8.94272	9.74343	9.33009	9.62045	9.59866	9.75061	9.80154	8.91921	10.7034	8.4577	9.82741	9.11738	9.64189	8.74454	9.72081	8.37481	9.60835	9.61576	10.123	10.4584	9.68553	8.86053	10.1271	773.256	-0.134444	0.511636	0.906868	337	0.405355
ALDH1B1	ALDH1B1	219	ALDH5|ALDHX	aldehyde dehydrogenase 1 family_ member B1	5.71112	5.57432	5.9373	5.97518	5.98047	6.29411	6.22297	6.179	6.06553	5.0611	5.39586	5.53876	5.48329	5.72752	6.10687	5.2305	5.33313	5.25092	5.385	5.48842	4.93391	5.67452	6.07318	5.84175	5.23843	6.0291	5.82157	5.42402	5.88857	6.20072	5.94743	5.25016	6.0736	5.11368	5.20358	51.1221	-0.358781	0.027418	0.399902	41	0.0217226
ALDOA	ALDOA	226	ALDA|GSD12|HEL-S-87p	aldolase A_ fructose-bisphosphate	11.835	11.8142	11.554	11.941	11.7287	11.3915	11.6148	11.5218	11.4918	11.4925	11.3849	11.0044	11.1808	11.6651	11.8729	11.4004	11.4185	11.9334	11.9569	11.569	11.4823	11.5623	11.8175	11.5283	11.6005	11.7182	11.7835	11.4415	11.5048	11.7441	11.7768	11.597	11.623	10.8396	11.3338	3050.83	0.0124682	0.879863	0.980461	528	0.697092
ALOX5	ALOX5	240	5-LO|5-LOX|5LPG|LOG5	arachidonate 5-lipoxygenase	10.6468	10.4969	9.9281	10.4115	10.5107	9.70138	10.6936	10.6875	10.1699	11.2706	11.0591	9.62036	10.2994	10.5726	10.0323	11.1999	10.8857	11.1821	11.9176	10.3096	11.7725	8.88125	10.5725	10.1407	10.8634	10.2	10.1492	9.70852	10.348	10.3604	10.6643	10.9863	10.4171	10.4931	11.223	1473.5	0.291352	0.149044	0.665139	134	0.118084
ANAPC4	ANAPC4	29945	APC4	anaphase promoting complex subunit 4	8.13614	8.26432	8.71286	8.39472	8.33802	8.78195	8.41383	8.63647	8.4321	9.43841	9.46403	9.61889	9.36957	8.72169	8.49252	9.09703	8.62591	8.53143	8.54779	9.12759	9.05906	8.64057	8.31453	8.48257	8.46322	8.54724	8.2955	8.4801	8.35489	8.42802	8.35294	8.61516	8.65402	9.50428	9.40794	417.899	-0.113439	0.450699	0.87227	305	0.357076
ANGPT1	ANGPT1	284	AGP1|AGPT|ANG1	angiopoietin 1	4.37127	4.82225	5.86201	4.52773	5.34304	4.81767	4.92924	4.81335	5.25817	5.74699	5.66406	5.4087	4.51366	4.86079	5.15267	4.76484	4.81855	4.27789	6.43231	4.08632	5.07141	5.4577	6.24112	5.63822	5.0601	6.21282	5.54473	5.45879	5.26514	5.50885	5.6995	5.6652	6.04612	4.54664	5.13945	37.5138	0.446178	0.128871	0.631194	122	0.102101
APH1A	APH1A	51107	6530402N02Rik|APH-1|APH-1A|CGI-78	APH1A gamma secretase subunit	10.3741	10.7783	10.6321	11.0305	10.871	10.6637	10.4927	10.5117	10.5306	10.5248	10.2252	10.2459	10.2164	10.4422	10.7273	10.1604	10.5426	10.6632	10.2951	10.611	10.3802	10.9047	10.7913	10.3251	10.7444	10.7295	10.7542	10.5125	10.4672	10.5555	10.6834	10.5152	10.7476	10.1227	10.1838	1490.52	-0.019742	0.798813	0.975693	483	0.632878
AQP7	AQP7	364	AQP7L|AQP9|AQPap|GLYCQTL	aquaporin 7	3.89483	4.32921	4.05465	4.23822	4.75808	4.46404	3.88193	4.36084	4.39568	3.53754	3.9011	4.20434	3.9287	4.16564	4.73763	4.45998	4.23359	3.33035	4.28547	3.7384	2.93391	5.05561	3.90325	3.59382	4.0601	4.14869	4.23661	4.2364	4.57925	4.61576	4.36247	4.11266	4.59361	4.59911	5.00195	18.3549	-0.108706	0.767157	0.975693	469	0.607798
ARG1	ARG1	383	-	arginase 1	2.17862	3.57432	2.86201	2.65326	2.49504	1.87907	2.97504	2.11291	1.52121	6.20996	2.66406	3.48814	4.8829	3.58068	4.79653	4.76484	7.5137	3.91532	7.93754	4.92282	7.10383	3.70768	3.73333	1.17879	4.39713	4.01118	3.65164	3.06647	0.0556838	2.54537	4.43647	3.20577	3.15303	2.59911	5.8093	13.0174	1.17137	0.169682	0.707969	143	0.134434
ATF4	ATF4	468	CREB-2|CREB2|TAXREB67|TXREB	activating transcription factor 4	12.103	12.6197	12.2243	12.7763	12.537	12.6059	12.12	12.0613	12.0181	12.8818	12.7523	12.5575	12.4729	12.3646	12.3468	12.5817	12.9552	12.5605	12.2297	12.7623	13.0935	13.009	12.3779	11.9791	12.8192	12.5956	12.4935	12.3513	12.537	12.2462	12.2419	12.2553	12.5975	12.2238	12.396	5706.93	0.0904211	0.354847	0.844782	250	0.281136
ATM	ATM	472	AT1|ATA|ATC|ATD|ATDC|ATE|TEL1|TELO1	ATM serine/threonine kinase	11.0241	11.725	11.9154	11.7877	12.4142	12.312	11.871	11.5646	11.7548	12.7002	12.5839	13.0789	12.5235	12.0788	11.8716	12.3158	11.9171	11.0118	11.2441	12.0322	12.0409	12.8131	11.8138	11.7818	12.4283	11.9928	12.2215	12.3153	12.1908	11.8131	11.893	12.0018	11.7813	12.8504	12.3338	4261.35	-0.0676815	0.666887	0.950303	419	0.528357
ATP7A	ATP7A	538	DSMAX|MK|MNK|SMAX3	ATPase_ Cu++ transporting_ alpha polypeptide	5.45873	5.45696	5.48092	4.97518	5.7277	5.50357	6.08356	5.99555	5.81889	5.82294	6.28297	6.32464	6.42055	5.72752	5.4746	5.62045	5.98083	5.58909	6.21508	5.60089	6.19694	5.7401	5.15959	6.06956	5.39713	5.44414	5.27055	5.49274	5.57925	4.8673	5.72925	5.59809	5.5156	5.9415	5.63421	51.6727	-0.245842	0.192332	0.742028	155	0.152379
ATR	ATR	545	FCTCS|FRP1|MEC1|SCKL|SCKL1	ATR serine/threonine kinase	7.10598	7.26082	7.4976	7.27775	7.47689	7.40264	7.40131	7.20037	7.4754	8.91692	9.07587	9.13199	8.91454	7.88707	7.44729	8.67173	7.92608	7.69292	7.71333	8.17983	8.06319	7.85558	7.50812	7.75873	7.68253	7.53474	7.60584	7.6738	7.35946	7.57217	7.45439	7.217	7.5745	9.22011	8.95148	230.437	-0.0820102	0.729036	0.96666	451	0.577595
B4GALT1	B4GALT1	2683	B4GAL-T1|CDG2D|GGTB2|GT1|GTB|beta4Gal-T1	UDP-Gal:betaGlcNAc beta 1_4- galactosyltransferase_ polypeptide 1	9.3783	9.52997	9.4704	10.4214	10.0139	9.72456	9.65276	9.79415	9.88753	9.88183	9.78226	9.57863	9.7117	9.81498	9.74513	9.66484	9.75939	9.67782	9.46869	9.74045	9.52187	10.0148	9.82344	9.59945	10.5629	9.70885	9.79119	9.81634	9.97156	9.94112	9.74935	10.1439	10.3653	9.71656	9.96773	898.409	0.0948456	0.298065	0.821565	216	0.236149
BAK1	BAK1	578	BAK|BAK-LIKE|BCL2L7|CDN1	BCL2-antagonist/killer 1	8.38529	8.05814	7.77575	8.51538	7.7045	8.39214	7.86378	8.44383	7.85511	8.43236	8.39586	8.59965	8.82957	8.31636	8.14702	8.16042	8.62591	8.46258	8.2507	8.42871	8.96953	8.23694	8.12565	8.55092	8.52641	8.14047	8.04886	8.14862	7.86304	8.09996	8.39994	8.39065	8.50555	8.6896	8.23461	315.634	0.0823011	0.430006	0.865804	297	0.340682
BATF	BATF	10538	B-ATF|BATF1|SFA-2|SFA2	basic leucine zipper transcription factor_ ATF-like	7.50055	7.27476	7.84256	6.97518	7.36294	8.22485	7.29697	7.8811	7.78174	6.80432	6.84539	7.08166	7.41252	7.30471	7.82509	6.89608	7.24642	6.75182	7.08297	7.13695	7.11978	6.398	6.99072	7.93367	6.49867	7.27422	7.19302	7.69583	7.08911	7.62432	7.68439	7.50039	7.52559	7.1493	7.52551	158.309	-0.246077	0.0962512	0.565868	101	0.0762572
BAX	BAX	581	BCL2L4	BCL2-associated X protein	10.1665	10.1798	10.1826	10.3744	10.3024	10.4234	9.96798	10.0598	9.95166	10.2722	9.79039	9.65233	9.74408	9.88576	10.1984	9.63226	10.1249	10.4224	9.9252	10.1055	10.2576	10.201	10.5358	10.0274	10.1205	10.2294	10.2117	9.91822	10.2244	10.1601	9.99412	10.0991	10.2145	9.52646	9.61075	1080.1	0.00197927	0.980735	0.993604	590	0.777009
BCL2	BCL2	596	Bcl-2|PPP1R50	B-cell CLL/lymphoma 2	8.05777	9.33587	8.91263	9.14244	9.06186	8.84486	8.95232	8.25246	8.42006	9.45938	9.20211	10.0195	9.37991	9.02362	8.89414	10.1157	9.20431	8.35589	8.50786	9.67771	8.28441	10.1581	9.51469	8.68129	9.41208	9.06429	9.50071	9.33326	8.57925	8.82707	8.5408	8.9506	8.5005	10.5821	10.0637	552.163	0.279447	0.183559	0.722763	150	0.145429
BCL2L1	BCL2L1	598	BCL-XL/S|BCL2L|BCLX|BCLXL|BCLXS|Bcl-X|PPP1R52|bcl-xL|bcl-xS	BCL2-like 1	8.20099	8.33587	8.52226	8.10172	8.19548	8.7035	8.1698	8.36084	8.34987	8.09213	8.1305	8.11124	8.00552	8.3008	8.43344	8.81546	9.28732	8.26446	9.31942	8.27897	8.41288	8.1	8.69333	8.64095	7.49165	8.66939	8.32002	8.48432	8.25536	8.41327	8.32886	8.09451	8.44371	8.33865	8.36652	331.387	0.230626	0.0540428	0.48966	66	0.0428166
BCL6	BCL6	604	BCL5|BCL6A|LAZ3|ZBTB27|ZNF51	B-cell CLL/lymphoma 6	9.15754	9.16491	8.32144	9.28261	9.18992	8.74532	8.66504	8.80988	8.99964	9.59823	9.00518	7.76825	8.78045	8.79292	8.21876	9.3697	9.10219	9.8084	10.3015	8.98977	9.35345	8.01644	9.09965	8.0655	9.03858	8.76072	9.25368	8.50941	8.6556	8.84915	9.13968	8.42009	8.3791	8.47123	9.82212	481.57	0.194773	0.296398	0.821565	213	0.234828
BID	BID	637	FP497	BH3 interacting domain death agonist	10.6433	10.4969	10.2641	10.9177	10.2908	10.5181	10.618	10.7156	10.2182	10.6461	10.2991	9.54497	9.87561	10.1678	10.4206	10.119	10.3891	11.2941	10.8889	10.1213	10.6618	9.71993	10.6281	10.1513	10.2321	10.3012	10.1763	10.104	10.3765	10.4949	10.6777	10.3819	10.199	9.18192	9.86489	1288.48	-0.0524833	0.69484	0.964583	430	0.550503
BLK	BLK	640	MODY11	BLK proto-oncogene_ Src family tyrosine kinase	6.00062	6.5516	7.24448	7.51951	7.0186	5.93797	6.38443	6.9584	6.52121	7.64606	7.26609	6.98456	7.7296	6.85014	6.81088	7.27941	6.91809	4.91532	6.06308	6.52689	5.51887	6.31434	6.55351	6.11738	8.45963	6.01118	6.76315	6.37025	5.81057	5.89587	6.09182	8.15997	5.96039	6.42111	7.03757	100.154	-0.316625	0.263673	0.800389	197	0.208901
BMP8A/B	BMP8A/B	NA	NA	NA	5.34855	4.15928	4.80954	5.11269	4.69668	5.15209	4.29697	5.28284	5.32856	4.99697	4.96523	4.81007	6.85944	5.02125	4.05956	4.95748	5.42624	4.33035	4.41671	3.86393	5.13554	5.00314	5.12565	4.98614	5.16972	5.14869	5.12969	5.42402	4.81057	5.0308	4.75839	5.41522	6.0736	5.40646	5.68002	32.7644	-0.116514	0.723278	0.96666	446	0.573033
BPI	BPI	671	BPIFD1|rBPI	bactericidal/permeability-increasing protein	6.60009	5.30224	5.54651	6.3537	5.81697	6.22485	6.12479	5.72762	5.1457	6.70746	6.34052	4.76825	7.18609	6.29689	5.54499	5.37252	9.51899	6.23724	10.6555	6.08632	8.68344	4.24825	5.46125	4.80328	6.02162	6.68925	5.65164	6.42402	6.20543	5.7153	6.28446	6.3143	5.70323	4.18407	7.03757	73.494	1.65113	0.00449364	0.269471	9	0.00356018
BRWD1	BRWD1	54014	C21orf107|N143|WDR9	bromodomain and WD repeat domain containing 1	8.35711	8.97733	8.93424	9.4455	9.1244	9.01179	8.63682	8.74227	8.85809	9.9659	9.75228	10.2955	9.7117	8.95572	8.88059	9.13739	9.38624	8.72267	8.75113	9.46879	8.98702	9.52205	9.01873	8.69448	9.29195	9.17105	8.98895	8.92756	9.08359	8.96154	8.88933	8.76801	9.26454	9.7503	9.08941	559.989	-0.162246	0.265906	0.80309	198	0.21067
BST2	BST2	684	CD317|TETHERIN	bone marrow stromal cell antigen 2	11.8887	11.9108	11.6899	12.0708	11.8662	12.001	12.1878	11.9053	11.7057	11.3214	11.6164	11.2078	11.2669	11.7387	11.9844	11.6411	11.9808	13.0054	11.4501	11.3234	11.8208	11.0435	11.7287	11.6569	11.0063	11.6081	11.5083	11.5381	11.6973	11.959	12.1974	11.9477	11.7337	12.0459	11.1799	3389.1	-0.00906476	0.946212	0.993604	564	0.749658
BTK	BTK	695	AGMX1|AT|ATK|BPK|IMD1|PSCTK1|XLA	Bruton agammaglobulinemia tyrosine kinase	8.80172	8.63502	8.37207	8.78597	8.59938	7.90882	8.63325	8.55999	8.32426	9.08057	8.83255	7.46214	8.84458	8.45632	8.2871	9.00551	8.17443	9.5131	9.06558	8.22148	8.99136	7.13089	8.64022	8.0736	8.49165	8.2629	8.27892	8.15393	8.20034	8.42802	8.63418	8.7832	8.6766	8.33865	8.52551	359.707	-0.00251837	0.986957	0.993604	594	0.781939
BTLA	BTLA	151888	BTLA1|CD272	B and T lymphocyte associated	8.14276	8.69326	9.58798	8.34442	9.61398	8.68643	9.29019	8.91057	9.28939	9.10739	9.51759	9.4104	9.60818	9.05873	8.9568	8.85633	9.05559	7.5509	8.64804	9.08632	9.17804	8.80284	8.65517	9.15224	9.03134	8.60513	9.02668	9.14329	8.35489	8.79709	9.00328	9.94048	8.69883	9.5349	8.38046	499.184	-0.204434	0.200535	0.758985	158	0.158878
BTRC	BTRC	8945	BETA-TRCP|FBW1A|FBXW1|FBXW1A|FWD1|bTrCP|bTrCP1|betaTrCP	beta-transducin repeat containing E3 ubiquitin protein ligase	6.79753	6.66178	7.34006	7.03408	7.26058	7.10147	7.17471	6.97089	6.91353	7.54877	7.52559	7.6056	7.31241	7.1742	7.18609	7.08676	7.19442	6.82678	6.62107	7.26765	7.29848	7.36719	7.01873	7.43303	7.57372	6.96538	7.17521	7.32386	6.87586	6.97833	7.02143	7.28259	7.10057	7.75175	7.00195	143.501	-0.0289853	0.772005	0.975693	470	0.611639
CALM1	CALM1	801	CALML2|CAMI|CPVT4|DD132|LQT14|PHKD|caM	calmodulin 1 (phosphorylase kinase_ delta)	13.1546	13.6356	13.8312	13.8726	13.7568	13.8918	13.5575	13.2715	13.5748	13.3645	13.206	13.5933	13.3934	13.3824	13.704	12.8193	13.847	13.0838	13.147	13.7048	13.5797	14.1375	13.7159	13.6677	13.6118	13.9627	13.7535	13.7748	13.6375	13.6088	13.497	13.39	13.6876	12.9215	12.6712	11795.7	-0.00735508	0.94589	0.993604	563	0.749403
CAMK2D	CAMK2D	817	CAMKD	calcium/calmodulin-dependent protein kinase II delta	8.75713	9.08805	9.10994	9.23822	9.33802	8.95232	8.82366	8.91704	8.70443	9.97841	9.83541	10.0206	9.78201	9.11984	8.76369	10.2022	9.07009	8.87394	8.55849	9.55043	9.40964	9.465	9.11919	8.86295	9.58201	8.93955	9.14578	9.14862	8.79378	8.89233	9.14796	9.26105	9.1039	10.3607	10.2556	613.984	0.0754939	0.657372	0.945288	415	0.520818
CARD11	CARD11	84433	BENTA|BIMP3|CARMA1|IMD11|PPBL	caspase recruitment domain family_ member 11	8.85307	9.13847	9.59962	9.0851	9.35551	9.70985	9.56376	9.15183	9.3667	9.14487	9.39973	10.1279	9.42456	9.51816	9.33258	9.96684	10.0391	8.67782	8.6547	9.92462	9.73869	9.85373	9.12993	9.47799	9.30001	9.53944	9.37372	9.54625	9.2917	9.19786	9.39531	9.25016	9.48011	10.6246	10.4181	712.024	0.214048	0.151993	0.673271	135	0.12042
CARD16	CARD16	114769	COP|COP1|PSEUDO-ICE	caspase recruitment domain family_ member 16	7.28416	6.91417	6.37658	7.02249	6.61606	6.90882	6.95232	7.32237	6.89044	7.19575	7.6576	7.20434	7.16711	6.64369	6.66046	6.84825	6.59616	7.72757	7.55136	6.96547	7.3399	6.37753	6.59131	6.96886	6.70699	6.79778	6.25368	6.5422	6.61027	7.0308	6.86943	6.89227	6.75507	7.22638	7.5002	122.951	-0.0833062	0.572422	0.916855	372	0.453514
CASP3	CASP3	836	CPP32|CPP32B|SCA-1	caspase 3_ apoptosis-related cysteine peptidase	9.19304	8.81033	9.07146	9.29711	8.80247	8.77793	9.19179	9.60476	9.30257	9.52053	9.50955	9.58165	10.0528	9.04245	8.73387	8.60614	9.09512	9.22863	9.35667	9.11817	8.94737	8.34101	8.986	9.44713	9.24471	8.75534	9.0242	9.10813	8.58316	9.20072	8.95374	9.10362	9.04958	9.1316	8.46138	545.873	-0.274737	0.021517	0.382737	33	0.0170474
CASP8	CASP8	841	ALPS2B|CAP4|Casp-8|FLICE|MACH|MCH5	caspase 8_ apoptosis-related cysteine peptidase	10.016	9.55446	10.3766	9.35601	9.55898	10.1396	10.377	10.4516	10.4421	11.2535	11.3102	11.4658	11.1382	10.6521	9.92251	10.8634	10.5836	10.306	10.7355	10.9001	10.7931	9.94348	9.57882	10.6134	10.4695	9.8056	9.8457	10.1671	9.87107	10.1046	10.1103	10.1066	9.94931	10.7188	10.9386	1309.53	-0.169175	0.353532	0.844782	249	0.280094
CASP9	CASP9	842	APAF-3|APAF3|ICE-LAP6|MCH6|PPP1R56	caspase 9_ apoptosis-related cysteine peptidase	7.85911	7.79349	7.72708	7.31622	7.73536	7.69499	7.86986	8.00165	7.71761	7.90386	7.85106	7.44897	7.40444	7.40268	7.62027	7.72125	7.91005	7.94506	7.92106	7.44889	7.53084	7.53365	7.67584	7.68129	7.71906	7.76072	7.56539	7.75996	7.72811	8.21213	7.87609	8.10664	8.06678	7.68657	7.86984	214.486	0.0930864	0.209421	0.766177	162	0.165919
CBL	CBL	867	C-CBL|CBL2|FRA11B|NSLL|RNF55	Cbl proto-oncogene_ E3 ubiquitin protein ligase	8.88302	8.99849	8.96154	9.10721	9.40434	8.88657	9.22059	8.85438	8.98337	9.53472	9.61991	9.75626	9.67689	9.19749	8.76	9.29138	9.22714	9.69167	9.72287	9.24475	9.48235	9.37237	9.17834	9.01168	8.86474	9.105	9.45162	9.25135	9.19267	8.95815	9.41145	8.90274	8.88095	9.41014	9.13534	595.535	0.0318087	0.74994	0.975693	459	0.594157
CBLB	CBLB	868	Cbl-b|Nbla00127|RNF56	Cbl proto-oncogene B_ E3 ubiquitin protein ligase	8.15263	8.00058	8.61307	8.48615	8.34304	8.28847	8.5449	8.57234	8.76597	9.77116	9.62406	10.0976	9.6498	8.89486	8.30749	9.04494	9.0112	8.04656	8.26384	8.90468	8.68344	8.8703	7.94278	8.82984	9.18503	8.49661	8.3281	8.5422	8.81057	8.57217	8.48523	8.6611	8.67211	9.50771	9.36301	431.252	-0.204813	0.273414	0.811211	201	0.216619
CCL2	CCL2	6347	GDCF-2|HC11|HSMCR30|MCAF|MCP-1|MCP1|SCYA2|SMC-CF	chemokine (C-C motif) ligand 2	4.45873	4.85972	4.14212	3.76873	3.75808	5.049	5.18449	4.8678	5.45981	4.70746	4.41129	3.26575	4.25063	4.63131	4.24013	6.79878	6.8525	9.61839	4.21508	4.36643	2.19694	3.57018	3.73333	3.98614	4.71906	4.77672	3.42925	4.45879	3.86304	4.97833	5.24382	4.79073	4.43314	7.66827	6.10628	27.2359	0.620317	0.454431	0.87227	309	0.360033
CCL3/L1	CCL3/L1	NA	NA	NA	8.62393	7.32251	8.37658	6.66821	5.66497	8.83327	8.44672	8.27782	8.26268	10.1723	9.87351	6.77882	7.2141	7.80123	7.4746	8.21801	9.31193	8.27789	8.80304	8.26196	8.30547	8.64486	7.76675	7.81782	7.85109	7.32588	7.45162	7.29529	8.22561	8.07519	8.21783	7.74493	8.87316	9.72986	8.99743	282.574	-0.0390256	0.901967	0.98247	549	0.714603
CCL4/L1	CCL4/L1	NA	NA	NA	9.80172	9.45543	9.77575	8.76873	7.88736	10.6013	9.691	10.1255	10.1972	9.33195	9.46865	9.28811	9.16949	9.6078	9.63043	8.6763	10.0665	8.97832	9.4573	9.42617	9.82144	9.29265	10.3295	10.2821	8.87016	9.98732	9.48272	9.61529	10.5575	10.3122	9.94743	9.95396	10.3583	9.0702	9.5442	788.909	0.159657	0.403061	0.851698	283	0.319334
CCL5	CCL5	6352	D17S136E|RANTES|SCYA5|SIS-delta|SISd|TCP228|eoCP	chemokine (C-C motif) ligand 5	13.5796	13.1426	13.891	13.5745	12.8052	14.688	13.5117	13.7083	14.0138	12.8699	12.5034	12.8566	13.4919	13.0828	13.3597	12.4111	13.71	11.3845	13.1411	13.1164	13.0335	13.1313	13.4097	14.0177	12.6629	14.0721	12.836	13.2794	14.2995	13.4034	13.7337	13.8219	14.6174	12.2953	13.4708	10374.6	-0.0493712	0.820968	0.975693	502	0.650431
CCNB1	CCNB1	891	CCNB	cyclin B1	7.00062	6.61871	6.90014	6.63815	6.26058	6.44386	6.70296	6.72762	6.52121	6.625	6.29965	5.89024	7.02673	6.21627	6.76738	5.83195	6.5137	6.31741	6.28547	5.95139	5.36687	5.94869	6.71061	6.28032	6.54009	5.95604	6.48814	6.3884	6.22561	6.33197	6.88272	6.86398	7.14009	6.37671	6.07233	86.3283	-0.289034	0.0424511	0.445364	57	0.0336328
CCNC	CCNC	892	CycC	cyclin C	9.04192	9.09199	9.28587	9.49456	9.47232	9.30254	9.15992	9.09875	9.02105	8.98048	8.94151	8.96619	9.26186	9.01888	9.55141	8.3498	8.83138	8.98652	8.70372	9.24186	9.41288	9.49618	9.23517	9.22136	9.34355	9.15073	9.32609	9.39515	9.27485	9.33719	9.37428	9.24743	9.52807	8.04442	7.9838	556.118	-0.0627302	0.599008	0.932261	384	0.474578
CCNT1	CCNT1	904	CCNT|CYCT1|HIVE1	cyclin T1	8.34281	8.78864	8.56641	8.98417	9.006	8.69072	8.89092	8.68277	8.81276	9.65907	9.54932	9.94757	9.31241	8.67419	8.32259	8.65792	9.54777	8.61046	8.68431	9.43884	9.43853	9.70973	8.60677	9.06346	9.65609	8.71716	8.89414	8.96432	8.87586	8.65807	8.93152	8.7832	8.93439	9.16026	8.74611	505.044	0.0205932	0.888074	0.980461	537	0.703597
CCNT2	CCNT2	905	CYCT2	cyclin T2	8.30496	8.79832	8.78597	8.85293	9.13601	9.00147	8.77594	8.65207	8.65049	10.0193	10.0999	10.2573	9.96212	9.19749	8.70726	9.70567	9.5709	8.93451	9.3236	9.61659	9.60634	9.59698	8.68461	8.88614	9.24053	9.07727	8.95281	8.96734	8.83376	8.8709	8.80104	8.94386	9.00389	10.0158	9.71344	582.886	-0.0166838	0.924552	0.993604	556	0.732497
CCR1	CCR1	1230	CD191|CKR-1|CKR1|CMKBR1|HM145|MIP1aR|SCYAR1	chemokine (C-C motif) receptor 1	9.52228	9.43075	8.79275	8.94174	8.56972	8.61152	9.10432	9.08446	9.34987	9.36409	9.89768	7.86566	9.11853	9.16349	8.49252	9.6967	9.44305	11.4523	10.0147	8.76681	8.47617	7.49618	8.74456	9.14649	9.22791	8.45413	8.84991	8.0721	8.08359	9.93769	9.37193	8.89577	8.46462	9.48872	9.65443	533.183	0.281593	0.284648	0.821565	205	0.225519
CCR2	CCR2	729230	CC-CKR-2|CCR-2|CCR2A|CCR2B|CD192|CKR2|CKR2A|CKR2B|CMKBR2|MCP-1-R	chemokine (C-C motif) receptor 2	10.2439	9.27476	9.86683	9.83317	9.92298	9.61829	9.98066	10.6355	10.4411	9.00921	9.38711	9.12373	9.94968	9.55468	9.76922	10.0747	8.3451	10.3003	10.7472	9.15241	10.3382	7.53365	9.55988	10.4417	9.03134	9.11761	9.73607	9.31914	9.00113	10.6402	10.186	10.1127	9.70762	9.2096	10.0852	827.647	-0.0285453	0.895203	0.980461	546	0.709245
CCR5	CCR5	1234	CC-CKR-5|CCCKR5|CCR-5|CD195|CKR-5|CKR5|CMKBR5|IDDM22	chemokine (C-C motif) receptor 5 (gene/pseudogene)	8.27816	7.31579	8.97947	8.98118	7.9479	9.43366	8.91168	8.73862	9.5801	7.64606	8.57266	8.49135	9.19549	8.66207	8.58312	8.1863	7.73912	8.68034	7.95924	7.82586	8.36687	7.16711	7.82609	9.10162	7.91546	8.20101	7.49534	7.66638	8.47775	8.64551	8.64981	9.27455	9.03917	8.10916	8.81957	340.91	-0.39202	0.0581541	0.511414	68	0.0460739
CCR7	CCR7	1236	BLR2|CC-CKR-7|CCR-7|CD197|CDw197|CMKBR7|EBI1	chemokine (C-C motif) receptor 7	6.67505	7.84578	8.03765	7.91378	8.34304	7.61604	7.62609	6.72762	7.75642	7.74699	7.21865	8.86814	7.90598	7.96808	7.81088	7.04494	6.38043	6.10796	6.78797	8.16161	6.49462	9.38011	7.82609	7.54802	8.63554	7.82881	8.55165	8.31914	7.22561	7.80087	7.64592	8.11866	7.19117	8.51967	6.10628	200.795	0.006462	0.980704	0.993604	588	0.776985
CD101	CD101	9398	EWI-101|IGSF2|V7	CD101 molecule	8.1559	7.51683	7.51408	8.12899	8.15039	7.49378	8.44672	7.54754	7.10617	8.20287	8.07345	4.96619	8.65322	7.69814	6.72252	8.77766	7.22065	8.07374	8.6074	6.56437	7.91576	7.398	7.55988	7.67064	7.95683	7.37576	8.42549	7.09989	8.11638	7.20072	8.45883	7.3038	8.04612	7.88978	8.48737	212.204	0.100576	0.667437	0.950303	420	0.528792
CD14	CD14	929	-	CD14 molecule	12.4489	12.0222	10.9242	12.1581	12.0107	11.3683	11.4247	11.8181	12.1839	11.3657	11.8067	10.0095	11.2083	11.6621	11.5679	12.0132	10.9261	12.6134	12.0577	11.2965	11.1531	10.4723	11.8613	11.3445	11.6131	11.3336	12.0239	10.5753	11.2603	12.2284	12.1014	11.6061	11.4961	11.2568	12.223	3069.66	-0.0260131	0.888784	0.980461	538	0.70416
CD160	CD160	11126	BY55|NK1|NK28	CD160 molecule	7.85508	8.58834	7.92502	7.41702	7.63255	8.66915	7.98627	8.51805	7.60867	7.1669	8.09032	8.17264	7.00552	7.69814	8.49696	7.62045	9.15075	8.11919	7.53701	7.59185	9.18184	8.09374	8.03711	9.02845	7.35133	9.31314	8.34413	8.18021	8.67407	8.79709	8.29445	8.63622	8.55513	6.84703	7.18781	273.677	0.390403	0.0752213	0.535878	82	0.0595958
CD163	CD163	9332	M130|MM130	CD163 molecule	8.26911	7.93626	7.07702	8.39472	8.51741	7.80191	8.13491	8.16819	8.35831	8.68729	8.48424	6.78931	7.9287	8.0165	7.51899	8.65329	7.68362	8.53981	8.43231	7.84121	8.22669	6.57018	7.933	7.73848	7.47038	7.30396	7.97871	7.06647	8.29409	8.64551	8.5408	8.01955	8.20987	8.06788	9.24987	258.796	0.0512275	0.794418	0.975693	479	0.629395
CD180	CD180	4064	LY64|Ly78|RP105	CD180 molecule	7.97489	6.95802	8.6949	7.04557	8.27115	7.67782	8.35008	8.43484	8.10617	7.55991	8.25116	6.94757	8.97855	7.94325	7.70726	8.44398	7.57598	8.52581	8.10747	6.99321	8.14336	6.02961	7.14272	8.13685	7.75468	6.90842	8.06346	7.53408	6.59484	7.20072	8.22306	8.06996	7.41177	7.33091	7.26498	211.496	-0.370203	0.101532	0.572796	106	0.0804414
CD19	CD19	930	B4|CVID3	CD19 molecule	6.37127	7.26781	8.06588	7.16633	8.10385	6.02203	6.92924	7.58865	7.4281	8.50332	8.0391	7.10705	8.30374	7.35075	7.22948	7.93476	7.80128	5.78978	6.93754	7.19783	6.80181	6.398	7.31829	6.81299	9.03134	6.85918	7.27892	6.60563	6.57925	6.0308	7.202	8.41034	7.85347	7.14048	6.92795	154.155	-0.242001	0.373599	0.85083	261	0.295992
CD200R1	CD200R1	131450	CD200R|HCRTR2|MOX2R|OX2R	CD200 receptor 1	8.04723	8.11735	9.43836	7.72651	8.79517	9.1111	8.76294	8.42125	8.76597	7.94693	8.90246	9.23345	8.66341	8.56774	9.06256	8.30916	8.52952	7.77093	8.62786	9.33153	8.99569	8.70768	8.32204	8.57966	7.61952	8.72817	8.79848	9.23138	8.40441	8.79709	8.46769	8.50955	8.6766	8.96668	7.90884	386.833	-0.0975058	0.537125	0.916855	347	0.42555
CD22	CD22	933	SIGLEC-2|SIGLEC2	CD22 molecule	7.58072	9.21998	9.60732	9.09066	10.4329	7.18893	8.64747	9.11854	9.27832	9.9596	9.51223	8.75492	9.42855	9.26718	8.98872	9.94617	9.8121	6.77093	9.02243	9.33696	8.99569	8.08114	9.11487	8.44245	10.302	8.66367	8.98895	8.86413	8.27	8.33197	9.17253	9.54562	8.99314	9.4446	8.96542	513.429	-0.142284	0.56702	0.916855	367	0.449234
CD226	CD226	10666	DNAM-1|DNAM1|PTA1|TLiSA1	CD226 molecule	7.93351	8.64578	9.34006	8.32568	8.93134	9.13016	8.54869	8.60476	8.32856	8.52622	8.72552	9.56495	9.03984	8.54811	8.96965	8.73007	8.69302	7.97008	8.70051	8.53635	7.65638	8.95561	8.88308	9.10755	8.25096	8.8082	9.09459	9.02937	9.26025	8.85644	8.71445	8.82782	9.3513	9.23883	8.92795	434.872	0.0264097	0.849582	0.980461	516	0.6731
CD244	CD244	51744	2B4|NAIL|NKR2B4|Nmrk|SLAMF4	CD244 molecule_ natural killer cell receptor 2B4	9.52355	9.29713	9.38557	9.12086	8.88392	10.1737	9.41798	9.9771	9.71761	9.39241	9.15476	8.89024	9.28405	9.29296	9.4791	9.50951	10.0556	9.44335	9.31522	9.17075	10.0897	8.40812	9.11703	9.56967	8.76054	9.61407	9.27892	9.3215	9.86626	9.99163	9.76738	9.12761	9.82344	8.90028	9.70239	686.702	0.0612245	0.65714	0.945288	414	0.520634
CD27	CD27	939	S152|S152. LPFS2|T14|TNFRSF7|Tp55	CD27 molecule	10.4614	10.8962	11.4772	10.6756	11.5329	11.2003	11.1235	10.3114	11.0752	10.194	10.4856	11.1284	11.0241	10.891	11.5008	9.52227	10.2981	9.43589	9.84589	11.4551	10.5647	11.914	10.7974	10.7687	10.582	11.2148	11.1702	11.6701	11.1298	11.0492	11.0282	11.5204	10.9288	10.3183	8.75148	1780.87	-0.106066	0.615496	0.938945	392	0.48764
CD274	CD274	29126	B7-H|B7H1|PD-L1|PDCD1L1|PDCD1LG1|PDL1	CD274 molecule	7.95998	8.07017	7.92502	8.13438	8.05576	8.21297	7.82053	7.99555	8.23087	7.83216	7.67048	7.75225	7.85351	8.06795	8.23482	7.43861	7.86918	8.11171	7.60051	7.92282	6.91576	8.11244	8.05976	7.9732	7.80652	8.05994	8.07791	8.01484	7.96257	7.99163	8.21783	8.43939	8.03218	7.85784	7.6687	245.814	-0.0703151	0.419607	0.865804	288	0.332443
CD28	CD28	940	Tp44	CD28 molecule	9.57584	10.5967	10.8891	11.0577	11.0256	10.3275	10.337	9.80466	10.3069	10.1957	10.359	11.6469	10.6117	10.5156	10.7848	10.0816	9.70236	10.0038	9.70693	11.3227	10.7008	11.5423	10.5757	10.6872	11.2504	10.6507	11.3926	11.0944	10.1978	10.6039	9.74207	10.045	10.2838	11.0823	9.96311	1481.94	0.0265963	0.887991	0.980461	536	0.703531
CD33	CD33	945	SIGLEC-3|SIGLEC3|p67	CD33 molecule	9.90362	9.4539	8.9064	9.803	9.68684	9.29411	9.65276	9.92829	9.57106	9.23451	9.37437	7.88046	8.89449	9.09074	9.21876	9.81339	8.58611	9.82449	9.96461	8.95139	10.0192	7.91359	9.3351	9.15606	8.79516	9.02688	9.26425	8.16976	9.20289	9.68083	9.99412	9.31951	9.41177	8.51967	9.77013	619.361	-0.0562734	0.759968	0.975693	465	0.602101
CD38	CD38	952	ADPRC 1|ADPRC1	CD38 molecule	8.66129	8.77154	8.08808	7.66821	7.39228	7.98061	8.18936	8.04955	7.84913	7.75671	8.61659	7.9708	9.64809	8.01173	8.14135	8.14731	9.55809	9.0795	7.66133	8.31239	8.39988	8.16711	8.19276	8.11346	7.52641	8.09865	7.46634	8.11632	8.54754	8.13034	7.96629	8.63622	9.0736	9.02297	6.20358	295.324	0.0731577	0.747051	0.975693	456	0.591868
CD3D	CD3D	915	CD3-DELTA|IMD19|T3D	CD3d molecule_ delta (CD3-TCR complex)	11.9371	12.5209	13.0098	12.7909	13.055	13.4085	12.7674	12.3345	12.8973	12.0532	12.1677	12.868	12.6268	12.4983	13.0441	11.073	11.7986	11.411	11.248	13.0324	12.2202	13.4296	12.4349	12.7556	12.2376	13.0137	12.842	13.0631	12.8062	12.6379	12.8076	12.4761	12.731	11.8679	11.5411	5781.92	-0.213071	0.251311	0.790969	190	0.199107
CD3E	CD3E	916	IMD18|T3E|TCRE	CD3e molecule_ epsilon (CD3-TCR complex)	11.216	11.9816	12.3836	12.1584	12.3734	12.4228	12.1043	11.3064	12.1776	11.4209	11.5048	12.3289	11.8464	11.9291	12.2278	10.4928	11.7306	10.802	10.7933	12.4089	11.4984	13.0431	11.9449	12.1164	11.8477	12.3964	12.2867	12.4964	12.1863	11.8866	12.0044	11.8866	12.2106	11.462	10.7925	3759.29	-0.0616416	0.735733	0.972692	452	0.582901
CD3G	CD3G	917	CD3-GAMMA|IMD17|T3G	CD3g molecule_ gamma (CD3-TCR complex)	9.41019	10.2817	10.6217	10.4048	10.3355	10.4552	10.2134	9.87612	10.3833	9.30241	9.71856	10.4248	10.1849	10.1721	10.6841	8.60614	9.43746	8.98243	8.84152	10.5597	9.36687	11.1332	10.131	10.2076	9.73698	10.7661	10.4663	10.6017	10.3877	9.77803	10.2099	9.68555	10.0357	9.27557	8.93741	1016.24	-0.202247	0.305453	0.831468	219	0.242002
CD4	CD4	920	CD4mut	CD4 molecule	11.2257	11.3989	11.0255	11.2494	11.3349	10.7799	11.2212	10.941	11.0343	10.609	10.7834	10.6248	10.559	11.1418	11.1688	11.0546	9.99229	11.4877	11.1889	11.447	11.4306	11.4565	11.432	11.1627	11.0458	11.0402	11.4353	11.3513	11.155	11.3643	11.4427	10.826	11.0625	10.5649	10.4548	2151.64	0.135063	0.232934	0.786976	177	0.184547
CD40	CD40	958	Bp50|CDW40|TNFRSF5|p50	CD40 molecule_ TNF receptor superfamily member 5	6.49021	7.22537	7.45553	7.21804	8.10975	6.81767	7.11459	7.06711	7.0758	7.37043	6.73934	6.5756	6.74888	6.71584	7.22948	7.38375	6.9654	7.97832	7.27685	7.25625	6.0043	6.15514	6.88308	7.1252	7.76054	6.65504	7.00416	6.96129	6.9982	6.90995	7.18063	7.98713	7.21604	7.23469	6.17187	133.334	0.0107685	0.951814	0.993604	570	0.754096
CD40LG	CD40LG	959	CD154|CD40L|HIGM1|IGM|IMD3|T-BAM|TNFSF5|TRAP|gp39|hCD40L	CD40 ligand	8.00789	8.4539	9.42534	8.45631	9.08	8.59789	8.73991	8.03177	8.68444	7.70746	8.28715	9.26575	8.51742	8.41357	9.10395	7.2305	7.95762	7.99873	7.90996	9.24186	8.87877	9.28991	8.89572	9.3931	8.76345	8.68078	9.51317	9.2364	8.18497	8.60715	8.29445	8.12463	8.31722	8.56324	6.40794	367.546	-0.0259239	0.904346	0.983271	550	0.716489
CD45R0	CD45R0	NA	NA	NA	11.8269	11.674	12.3906	11.7031	11.8011	11.894	11.8334	11.8889	11.6786	12.1733	12.0416	11.5255	11.5847	11.8181	12.2069	11.6121	11.6024	12.1794	12.5638	12.0652	12.5752	11.6325	12.0969	12.1354	11.565	11.6762	12.4987	12.2408	11.5535	11.9169	11.5298	11.6194	11.9174	11.3256	11.5929	3779.53	0.0547587	0.624418	0.94389	395	0.494709
CD45RA	CD45RA	NA	NA	NA	10.1161	10.7764	10.4966	10.2802	11.7841	11.0118	10.5694	10.6325	10.9078	11.323	10.6928	11.2335	11.1382	10.5702	10.4288	10.3655	11.7644	10.3456	10.386	10.7887	11.4629	11.3489	10.6213	10.6176	11.142	11.3363	10.4046	10.6589	11.3646	10.7063	10.9427	10.4655	10.9428	10.7416	9.97004	1794.84	0.0265988	0.862989	0.980461	519	0.683723
CD48	CD48	962	BCM1|BLAST|BLAST1|MEM-102|SLAMF2|hCD48|mCD48	CD48 molecule	12.4808	12.5414	12.7218	12.7103	12.823	13.0269	12.4558	12.0902	12.5828	12.2908	11.9644	11.9246	11.8382	12.2381	13.0463	11.3739	12.0827	12.4717	11.5966	12.474	12.4496	13.0019	12.7618	12.5041	12.4176	12.4796	12.7116	12.6715	12.5488	12.6447	12.8247	12.5291	12.6866	11.6282	11.4565	5410.13	-0.0646037	0.64662	0.945288	404	0.512299
CD5	CD5	921	LEU1|T1	CD5 molecule	9.66704	10.4729	10.7766	10.6372	10.9748	10.7422	10.6519	9.95526	10.2905	9.88627	9.60573	10.8337	10.2928	10.2491	10.8109	9.2521	9.82498	9.28122	9.54241	11.3424	10.1395	11.5486	10.5591	10.8477	10.7525	11.0528	11.281	11.2631	10.4544	10.4341	10.6844	10.6045	10.8741	9.92874	9.00195	1365.07	0.15329	0.453399	0.87227	306	0.359216
CD6	CD6	923	TP120	CD6 molecule	7.76359	9.7592	10.4394	8.62288	8.99329	9.19799	9.57123	9.00165	9.33071	9.8436	9.14787	10.4498	10.2404	9.74199	8.78566	8.47581	9.48963	7.62629	8.7355	10.9434	8.61198	10.7531	8.67584	10.0253	9.56539	9.26101	10.2737	10.2929	10.1837	8.62432	10.3031	9.55892	10.3471	10.2866	8.55653	709.59	0.229766	0.394564	0.851698	273	0.312602
CD68	CD68	968	GP110|LAMP4|SCARD1	CD68 molecule	12.0333	11.6571	10.8836	11.8692	11.6254	11.1775	11.8135	11.6799	11.709	10.65	10.4969	9.49937	10.5535	11.37	11.0878	11.5165	10.6037	12.4054	11.5455	10.7456	10.7283	9.96421	11.4625	10.958	11.1714	11.0324	11.2226	10.6849	11.4624	11.6539	11.9347	11.1987	11.3708	10.9249	11.3986	2356.78	-0.0474307	0.805252	0.975693	490	0.637979
CD69	CD69	969	AIM|BL-AC/P26|CLEC2C|EA1|GP32/28|MLR-3	CD69 molecule	9.41976	10.9013	10.614	11.3091	11.0147	11.3039	9.63682	9.34653	9.94187	9.99902	10.6241	11.1118	9.31241	10.6274	11.0475	10.5697	11.9055	9.91746	9.47435	11.8835	10.867	12.7466	10.9807	9.50821	11.1736	11.1394	11.3546	10.5136	11.5699	10.4499	10.0139	10.1246	10.8143	11.4857	10.4062	1618.29	0.516806	0.0557904	0.49795	67	0.0442012
CD70	CD70	970	CD27L|CD27LG|TNFSF7	CD70 molecule	4.22925	4.03375	4.51408	5.23822	2.75808	4.29411	4.14497	4.81335	3.39568	3.99697	3.8109	4.20434	4.9287	4.02125	5.19706	3.95748	3.23359	4.22344	3.98061	3.97941	3.78191	4.15514	4.73333	4.40118	5.76637	4.08157	5.01421	4.2364	3.64065	4.13034	2.6995	4.79073	5.34568	4.37671	4.76748	19.075	0.0109711	0.980679	0.993604	587	0.776965
CD72	CD72	971	CD72b|LYB2	CD72 molecule	6.07171	6.41981	7.26411	6.46061	7.35302	6.15209	6.64747	7.18973	6.81889	7.39552	6.93352	6.92871	7.20483	6.70406	6.90756	7.1927	6.99609	5.33035	6.49306	6.54575	6.03825	6.31434	6.39154	6.52456	7.71906	6.31861	6.4442	6.40632	5.93833	6.31091	7.02143	6.50955	6.80511	6.9415	6.35244	101.017	-0.324895	0.0724451	0.535329	80	0.0573963
CD79B	CD79B	974	AGM6|B29|IGB	CD79b molecule_ immunoglobulin-associated beta	7.53618	8.41352	9.18136	8.66821	9.66095	7.59789	8.5142	8.73496	8.5873	8.57646	7.93352	7.65806	8.25513	8.19959	8.86003	8.13407	8.6977	7.72757	7.82389	8.26765	7.76173	7.78741	8.39867	8.08568	9.80511	8.22453	8.51671	8.29529	7.93833	8.09996	8.61438	9.29058	8.54044	7.19263	7.01987	315.795	-0.197045	0.366191	0.846565	256	0.290123
CD80	CD80	941	B7|B7-1|B7.1|BB1|CD28LG|CD28LG1|LAB7	CD80 molecule	3.76359	4.15928	4.22458	4.65326	3.63255	4.38157	4.29697	4.50523	4.39568	5.66682	5.29965	4.43567	5.54341	3.86079	3.96002	5.32671	5.47063	5.45373	4.70051	4.7384	4.19694	4.49618	4.12565	3.84175	5.02162	5.11552	4.16622	3.87383	4.37761	4.13034	4.11454	4.29323	4.25257	5.85784	5.96542	23.9168	0.343205	0.486229	0.894271	323	0.385226
CD84	CD84	8832	LY9B|SLAMF5|hCD84|mCD84	CD84 molecule	7.64739	7.68284	8.18394	7.63054	8.07398	7.97359	7.81424	7.78534	7.97516	8.37674	8.14441	8.52627	8.80828	7.91798	8.03531	7.91941	7.63569	8.14871	8.06808	8.15548	7.25584	8.45282	8.06425	8.21587	8.06483	8.14047	8.34014	7.98533	7.49031	7.83815	7.92832	7.97396	7.69441	8.37295	8.15575	258.429	-0.0633529	0.567265	0.916855	368	0.449428
CD86	CD86	942	B7-2|B7.2|B70|CD28LG2|LAB72	CD86 molecule	10.4915	10.2634	9.66936	9.93866	9.92298	9.67349	10.3171	10.4572	10.3771	10.2082	10.0747	8.37078	9.59048	9.67721	9.75444	10.0695	9.42905	11.099	10.0365	9.52689	9.80427	8.49143	9.82873	9.51715	9.86066	9.66797	9.77058	9.31677	10.2809	10.5135	10.2807	10.2128	10.449	8.87124	9.5718	934.56	-0.0566618	0.755529	0.975693	461	0.598585
CD8A	CD8A	925	CD8|Leu2|MAL|p32	CD8a molecule	9.93637	9.59113	11.1794	11.445	10.6119	12.2721	9.99602	10.8761	10.8625	11.0041	10.2924	11.0328	11.2619	10.603	10.7517	9.54495	10.1353	9.25432	8.86756	10.6648	9.13162	10.4614	10.4519	10.5875	10.4864	11.3722	9.91172	10.4437	11.3799	10.5454	11.4263	10.5556	11.7865	10.0852	11.4407	1529.19	-0.301405	0.224907	0.778855	172	0.178188
CD8B	CD8B	926	CD8B1|LEU2|LY3|LYT3|P37	CD8b molecule	7.81006	7.54586	9.29783	9.17682	9.06186	9.87907	8.47887	8.179	8.71103	8.6822	7.88461	9.44565	8.83859	8.51142	8.818	7.53239	8.10572	6.57828	6.68757	8.68411	6.44487	8.43808	8.34804	7.98184	8.12505	8.94192	8.21933	8.45017	9.08635	7.8159	9.05998	8.88525	9.47496	8.15807	8.71894	338.18	-0.452973	0.0703345	0.532405	79	0.0557241
CD96	CD96	10225	TACTILE	CD96 molecule	9.67961	10.3325	10.6776	10.58	10.5119	10.6982	10.094	9.851	10.3113	10.4756	10.7996	11.4539	10.7765	10.4413	10.2742	10.0643	10.686	9.68665	9.3423	11.1007	10.1297	11.3177	10.567	10.3907	10.3259	10.6998	10.6444	10.6306	10.5724	10.2347	10.163	10.0259	10.4929	10.8086	10.2725	1381.29	-0.0516256	0.726051	0.96666	448	0.57523
CDC14B	CDC14B	8555	CDC14B3|Cdc14B1|Cdc14B2|hCDC14B	cell division cycle 14B	6.26609	7.02553	8.09357	7.03408	7.89421	7.47402	7.21345	6.45276	7.04477	7.61435	7.05146	7.53876	7.84159	7.40268	7.36212	6.88031	7.09866	6.30436	8.3236	7.97245	7.81165	8.08114	8.46465	8.07764	7.00199	8.47716	7.71465	7.73181	7.18497	7.16596	7.6381	7.92687	8.06678	7.27557	7.35244	178.74	0.383897	0.0485507	0.460847	63	0.0384654
CDC16	CDC16	8881	ANAPC6|APC6|CUT9	cell division cycle 16	8.46403	8.66178	8.55848	8.39022	8.99648	8.72874	8.77917	8.6675	8.61924	9.3189	9.27561	9.51367	9.21641	8.75346	8.63648	8.73884	9.17443	8.49454	8.74802	8.7986	9.02561	9.28991	8.56305	8.918	8.84007	8.906	8.5688	8.65893	8.47775	8.59848	8.5408	8.84963	8.58408	9.27557	8.50657	446.941	-0.0835192	0.429164	0.865804	295	0.340015
CDC20	CDC20	991	CDC20A|bA276H19.3|p55CDC	cell division cycle 20	6.13945	4.61871	4.96154	4.31622	4.08	4.201	4.72993	5.11291	4.52121	4.625	5.04653	3.48814	6.52861	4.68022	4.73763	5.2305	4.81855	4.27789	4.70051	4.27897	4.61198	4.83321	4.77772	5.11738	4.1341	4.54724	4.59918	4.82136	4.14315	3.92388	3.92189	5.06375	6.22832	5.46418	4.13945	26.4702	-0.445411	0.360233	0.844782	255	0.285403
CDC42	CDC42	998	CDC42Hs|G25K	cell division cycle 42	13.2931	13.5948	13.4493	13.8213	13.9042	13.783	13.6025	13.5987	13.565	13.3463	13.0376	13.0614	12.9889	13.2948	13.5843	12.7883	13.5741	13.4619	13.3487	13.4055	13.5832	13.7843	13.6558	13.3357	13.5742	13.6289	13.647	13.6325	13.7486	13.6527	13.7284	13.6255	13.693	12.2871	12.4316	11138	-0.00799845	0.945186	0.993604	562	0.748845
CDH1	CDH1	999	Arc-1|CD324|CDHE|ECAD|LCAM|UVO	cadherin 1_ type 1	4.27816	4.27476	4.44697	3.97518	4.75808	2.29411	4.6189	4.0198	3.7436	3.85947	4.24902	4.00271	3.62914	3.86079	4.24013	4.27941	3.88567	3.98243	3.06308	3.86393	3.93391	4.64057	3.98126	3.50071	4.33573	4.08157	4.59918	3.97336	4.30361	4.31091	4.6381	3.5277	4.98954	4.03968	3.48737	16.5375	-0.252766	0.547051	0.916855	350	0.433413
CDKN1C	CDKN1C	1028	BWCR|BWS|KIP2|WBS|p57|p57Kip2	cyclin-dependent kinase inhibitor 1C (p57_ Kip2)	5.32546	5.38167	4.75509	5.27775	5.38257	5.201	5.88193	5.28284	4.10617	5.18139	4.44166	3.68078	5.05798	4.81772	4.67623	4.83195	5.38043	6.68287	5.41671	4.18586	4.61198	4.89211	5.01873	4.68129	4.51261	5.49661	4.70227	4.87383	5.57925	4.80841	4.6381	5.15997	5.04612	4.83614	5.00195	31.8782	0.0405441	0.895096	0.980461	544	0.70916
CDKN2C	CDKN2C	1031	INK4C|p18|p18-INK4C	cyclin-dependent kinase inhibitor 2C (p18_ inhibits CDK4)	7.34281	7.36222	7.5545	8.03408	7.68091	7.89402	7.72323	7.54754	7.5801	6.91258	6.94416	7.24303	7.04764	7.25714	7.5014	7.05902	7.78379	7.11545	7.15054	7.22148	7.6888	7.42816	7.85745	7.72311	7.42688	7.86418	7.67718	7.68118	7.3866	7.74701	7.51542	7.20577	8.20987	6.9415	7.15575	177.345	0.0477748	0.682602	0.955962	427	0.540807
CEACAM1	CEACAM1	634	BGP|BGP1|BGPI	carcinoembryonic antigen-related cell adhesion molecule 1 (biliary glycoprotein)	5.72882	5.96664	5.14212	5.06829	5.08	4.81767	5.4986	5.0198	5.49083	7.0611	6.20543	6.05582	6.32102	5.41718	6.12995	6.32671	8.81855	6.88055	9.45539	5.80253	8.24861	5.77181	6.12565	5.26625	6.02162	6.65504	5.70227	6.19575	5.64065	5.47137	5.86943	5.76036	5.10057	5.72249	6.78854	67.4183	1.41225	0.00215926	0.228267	5	0.00171073
CEACAM3	CEACAM3	1084	CD66D|CEA|CGM1|W264|W282	carcinoembryonic antigen-related cell adhesion molecule 3	4.8307	5.12891	4.14212	3.97518	3.17311	3.75354	4.0625	4.36084	4.45981	4.99697	4.94416	4.0731	4.01616	4.94325	5.15267	5.79878	4.5137	5.67274	5.93754	4.18586	4.69944	4.24825	4.82079	4.84175	4.1341	5.73365	5.09222	6.19575	5.64065	5.83815	5.60639	5.15997	4.04612	5.59911	5.96542	28.8363	1.27726	0.00451442	0.269471	10	0.00357665
CEBPB	CEBPB	1051	C/EBP-beta|IL6DBP|NF-IL6|TCF5	CCAAT/enhancer binding protein (C/EBP)_ beta	11.0578	11.4737	10.8556	11.8676	10.9949	10.8659	11.4966	11.4127	10.9983	11.0988	10.7595	9.9708	10.4335	10.9026	10.9307	11.0555	11.2279	12.1157	12.2238	11.0839	11.5799	10.56	11.4329	10.8976	11.3367	10.7614	11.1458	10.753	11.3555	11.5094	11.1362	11.1966	11.3867	10.6683	11.1333	2246.84	0.220052	0.144485	0.659559	131	0.114472
CEBPD	CEBPD	1052	C/EBP-delta|CELF|CRP3|NF-IL6-beta	CCAAT/enhancer binding protein (C/EBP)_ delta	10.5362	9.96878	9.38557	10.182	9.45852	9.98236	10.112	10.3774	10.5399	9.91258	10.1616	8.63789	9.24385	9.82589	9.99187	10.3823	9.60116	9.8084	10.8553	9.77682	10.5368	9.17306	10.3032	9.70496	10.0906	9.58861	9.71619	8.88025	10.1177	10.4654	9.6381	10.1556	10.1546	9.64194	10.7176	976.954	0.0808332	0.627157	0.94389	397	0.496879
CFLAR	CFLAR	8837	CASH|CASP8AP1|CLARP|Casper|FLAME|FLAME-1|FLAME1|FLIP|I-FLICE|MRIT|c-FLIP|c-FLIPL|c-FLIPR|c-FLIPS	CASP8 and FADD-like apoptosis regulator	10.0578	10.091	9.94644	10.1017	9.88736	10.1521	10.0194	9.91866	9.90635	10.7676	10.8832	10.7455	10.7679	10.3317	9.96645	10.5146	10.6454	10.4056	10.884	10.5018	10.7731	10.3211	10.0665	10.2618	10.066	10.0923	10.2473	9.97186	10.1271	10.0227	9.91382	10.1246	10.0021	10.8086	10.8183	1251.04	0.0806333	0.492766	0.894271	327	0.390405
CHEK1	CHEK1	1111	CHK1	checkpoint kinase 1	6.02948	5.91417	5.66936	5.39022	5.17311	5.72038	5.67548	5.43484	5.79423	6.02939	5.87907	5.32464	6.4365	6.00214	5.90756	5.37252	6.25913	5.67274	5.06308	5.83356	5.51887	5.80284	5.19276	5.59382	5.69481	5.77672	5.99404	5.62106	5.448	5.95137	5.5408	5.84963	7.44371	6.11368	5.48737	54.2036	0.0458212	0.826436	0.976698	506	0.654763
CHUK	CHUK	1147	IKBKA|IKK-alpha|IKK1|IKKA|NFKBIKA|TCF16	conserved helix-loop-helix ubiquitous kinase	7.71556	7.54586	7.52226	7.57609	7.65693	7.86397	7.73659	7.63647	7.80661	8.18139	8.17185	7.75225	8.06825	7.69219	7.76	7.6393	7.70236	7.88494	7.78189	7.61882	7.61198	7.5881	7.48822	7.79839	7.50566	7.52214	7.77503	7.81466	8.02723	7.7626	7.76559	7.60665	7.64946	7.72249	7.62253	212.408	-0.108826	0.0975378	0.565868	102	0.0772765
CIITA	CIITA	4261	C2TA|CIITAIV|MHC2TA|NLRA	class II_ major histocompatibility complex_ transactivator	7.59044	7.5401	7.23456	7.803	7.90782	6.8487	7.47489	7.97089	7.7436	8.56544	8.23608	7.68641	8.44834	7.7506	7.26119	9.12071	7.41492	7.53981	7.79402	7.60988	7.48235	5.89211	7.52123	6.93367	7.9466	7.34747	7.36785	6.93684	7.41324	7.363	7.56575	7.96066	7.94559	8.39908	8.88459	203.865	-0.0322867	0.881848	0.980461	530	0.698664
CISH	CISH	1154	BACTS2|CIS|CIS-1|G18|SOCS	cytokine inducible SH2-containing protein	7.79753	8.16678	8.74465	6.3537	7.24993	8.19498	8.8939	7.9771	8.17942	7.01327	7.39586	7.71421	8.57975	8.19118	8.29733	7.32671	7.83563	8.39644	8.34436	8.73018	7.62321	7.13089	8.49488	8.90216	6.02162	7.59012	7.46634	9.21368	7.10008	9.09689	8.10322	7.50039	6.70323	8.28761	6.538	232.579	-9.51677e-05	0.999721	0.999721	598	0.792052
CLCF1	CLCF1	23529	BSF-3|BSF3|CISS2|CLC|NNT-1|NNT1|NR6	cardiotrophin-like cytokine factor 1	5.71112	6.44468	6.44697	7.28746	6.2392	6.3602	6.01943	6.47046	6.39568	6.53754	6.23174	6.43567	6.9287	6.02125	5.98556	6.15388	6.40352	6.54537	5.56558	5.83356	5.19694	6.13089	6.37719	6.37518	7.20449	6.59615	6.25368	5.55832	6.37761	5.80841	6.39994	6.11266	6.5156	6.42111	6.84994	78.3198	-0.158852	0.343376	0.844782	241	0.272048
CMKLR1	CMKLR1	1240	CHEMERINR|ChemR23|DEZ|RVER1	chemerin chemokine-like receptor 1	7.90654	7.52269	7.93117	6.71215	6.9413	8.74944	8.0625	8.70163	8.29819	6.625	7.82825	7.51367	8.05282	7.69814	7.95357	7.43861	8.65024	9.23896	7.64134	7.377	7.89738	6.77181	8.03254	8.61341	6.70699	8.16903	7.2955	8.3884	8.30361	8.3681	8.56575	7.42494	8.3513	7.97663	7.70239	233.76	0.195844	0.381813	0.851698	267	0.3025
CNTF	CNTF	1270	HCNTF	ciliary neurotrophic factor	4.92586	4.96664	4.63962	4.97518	4.75808	5.42339	5.01943	4.8678	5.18417	6.74699	6.42656	6.43567	6.2141	5.16564	4.85311	6.3498	5.78379	4.98243	5.28547	5.80253	5.74126	5.53365	5.05526	5.14841	5.48459	5.49661	5.23661	5.3884	5.67039	5.0308	4.75839	5.11266	5.34568	6.71061	6.4349	43.8907	0.0326086	0.914564	0.988986	553	0.724584
CPA3	CPA3	1359	MC-CPA	carboxypeptidase A3 (mast cell)	3.07171	3.48121	3.63962	3.87565	4.26058	3.75354	4.22297	3.69787	4.52121	4.78547	3.76359	4.53876	3.38813	3.77332	3.96002	3.17987	6.25913	2.33035	7.66794	2.86393	2.19694	3.83321	5.37719	3.50071	3.39713	3.14869	3.65164	4.3884	4.14315	3.80841	4.50686	3.6652	4.43314	2.37671	3.48737	15.0621	-0.0873575	0.900889	0.98247	548	0.71375
CR2	CR2	1380	C3DR|CD21|CR|CVID7|SLEB9	complement component (3d/Epstein Barr virus) receptor 2	3.6192	4.85972	6.16318	5.62288	6.21751	4.75354	4.83302	5.0198	5.49083	5.92986	5.10463	5.43567	5.71006	4.94325	5.54499	4.37252	5.78379	3.61046	4.80004	5.18586	4.41934	5.6058	5.68753	4.80328	6.07896	4.81854	5.51671	5.19575	5.05568	4.8673	5.50686	5.79073	5.47496	4.59911	4.13945	35.7254	-0.395844	0.214139	0.776091	165	0.169656
CREB3L2	CREB3L2	64764	BBF2H7	cAMP responsive element binding protein 3-like 2	7.70666	7.57994	7.74115	7.98716	7.67296	7.84101	7.98066	7.82027	7.91924	7.67709	8.15362	8.42898	8.42456	7.89227	7.5014	8.12741	7.99609	7.79446	7.59359	7.77881	7.29848	7.70768	7.6817	7.88844	7.67636	7.71162	7.68978	7.91822	7.96857	7.73914	8.06291	7.92687	8.05992	8.43921	8.42148	235.604	-0.0237626	0.808939	0.975693	494	0.6409
CREB5	CREB5	9586	CRE-BPA|CREB-5	cAMP responsive element binding protein 5	7.85508	7.47519	6.41221	7.73363	7.68091	6.81767	7.35008	7.60476	7.71103	8.30572	8.66888	6.74687	7.84159	7.01173	6.85311	8.30916	7.23359	8.18121	9.78037	7.36643	7.96953	6.43808	7.61597	7.23768	7.68253	7.1322	7.63219	6.75297	7.49031	7.77803	7.84925	6.82048	7.31146	7.81412	8.68564	190.772	0.285771	0.274021	0.811211	202	0.2171
CREBBP	CREBBP	1387	CBP|KAT3A|RSTS	CREB binding protein	9.25085	9.5139	9.52633	9.63244	9.8822	9.45146	9.77108	9.53076	9.53802	10.1814	10.1954	10.3993	10.0631	9.57261	9.21876	10.3383	10.0261	9.77211	10.1135	10.1055	10.302	10.0345	9.65963	9.50071	9.98959	9.59012	9.83723	9.85763	9.93985	9.64761	9.66529	9.52318	9.61714	10.6835	10.5192	917.423	0.2189	0.0725111	0.535329	81	0.0574486
CRTAM	CRTAM	56253	CD355	cytotoxic and regulatory T cell molecule	7.66589	6.65114	8.11535	7.27775	7.68091	8.02882	7.77594	7.42579	8.4754	7.65648	7.63149	7.9096	8.25063	7.66814	7.51899	7.08676	7.1677	7.41782	6.80004	7.02043	7.66726	7.08114	6.79942	7.56537	6.8234	7.94192	7.16622	7.32386	7.23559	7.45226	7.71445	7.3143	7.5745	7.03968	8.00195	178.975	-0.462499	0.0021294	0.228267	4	0.00168707
CSF1	CSF1	1435	CSF-1|MCSF	colony stimulating factor 1 (macrophage)	5.37127	5.61871	6.48092	5.39022	5.75808	6.07547	6.04113	5.39831	5.95861	5.18139	5.33244	6.05582	5.73606	6.07711	6.36212	5.5018	6.04095	5.71282	6.233	6.50779	5.07141	6.08114	5.90325	6.19374	5.0601	6.24384	5.91038	6.04375	5.67039	6.35273	5.02143	5.33505	5.66761	6.11368	5.63421	55.8663	0.0118298	0.949943	0.993604	568	0.752613
CSF1R	CSF1R	1436	C-FMS|CD115|CSF-1R|CSFR|FIM2|FMS|HDLS|M-CSF-R	colony stimulating factor 1 receptor	11.4421	11.4786	11.0694	11.5591	11.0755	10.9514	12.3353	11.7756	11.6087	11.4232	11.4391	9.67089	10.9738	11.1198	10.608	11.767	10.9808	12.9451	11.7241	10.9083	11.8287	9.68288	11.5721	11.1016	10.681	11.0724	10.7519	10.8297	11.8135	11.6622	11.5287	11.0091	11.4807	10.7733	11.0518	2432.87	0.0676053	0.746458	0.975693	455	0.591399
CSF3R	CSF3R	1441	CD114|GCSFR	colony stimulating factor 3 receptor (granulocyte)	11.1068	10.4524	9.54048	10.7443	10.4305	9.8847	10.3403	10.5652	10.0157	11.517	10.6356	9.35498	10.4256	10.1891	9.92581	11.3935	10.4569	10.9711	12.6476	10.4476	11.6968	8.85928	10.4346	9.97968	10.2173	9.7391	10.2558	9.694	10.1991	10.5766	10.9033	10.1468	10.3625	10.8355	11.8074	1426.88	0.396307	0.125301	0.622629	120	0.0992726
CTBP2	CTBP2	1488	-	C-terminal binding protein 2	7.8266	7.46306	7.38557	7.22817	7.08	7.76985	7.66853	7.98943	7.2761	7.01327	7.15591	7.12373	6.83559	7.23276	7.59561	7.54244	7.73002	8.07759	7.82979	6.86393	7.49462	6.08114	7.50812	7.44557	6.93111	7.54724	7.28723	7.2364	7.448	7.9308	7.72925	7.44418	7.5355	7.06788	7.59888	168.81	0.0547868	0.695209	0.964583	431	0.550795
CTLA4	CTLA4	1493	ALPS5|CD|CD152|CELIAC3|CTLA-4|GRD4|GSE|IDDM12	cytotoxic T-lymphocyte-associated protein 4	6.99332	8.65913	7.84256	7.88847	8.71227	9.03895	7.14497	6.97089	7.04477	8.20996	8.46033	9.08166	8.36749	8.23685	8.29733	9.06601	8.01869	7.45964	8.01209	9.66483	8.43853	10.1476	7.9525	7.30118	8.50914	8.96072	8.90228	8.5703	8.02723	7.69105	7.06874	7.64871	8.33436	9.35399	8.82976	305.381	0.411459	0.125983	0.622629	121	0.0998133
CTSW	CTSW	1521	LYPN	cathepsin W	11.7058	11.7291	11.8792	12.0287	11.0036	12.7016	11.5539	12.0565	12.3053	10.6642	11.2517	11.6556	11.5976	11.6697	11.8335	10.2582	12.5269	11.1937	10.8924	10.416	11.2897	11.3083	11.8897	12.1083	10.707	11.6594	11.2965	11.791	12.4788	12.09	12.1128	11.0552	11.8653	10.4913	10.2947	2946.13	-0.237996	0.254452	0.793553	191	0.201595
CUL1	CUL1	8454	-	cullin 1	9.6192	9.83524	9.78257	9.63054	10.1447	9.90329	9.77432	9.56206	9.71103	9.74699	10.021	10.2296	10.0215	9.88967	9.83039	9.72346	9.98274	10.7927	9.4049	10.0554	9.65911	10.1566	9.85874	9.80206	9.67945	9.91326	10.0779	9.95217	9.6444	9.85644	9.84755	10.1231	9.72722	10.2201	9.53177	940.616	0.0727873	0.427352	0.865804	293	0.338579
CUL2	CUL2	8453	-	cullin 2	8.93922	9.05208	9.2044	9.24072	9.35799	9.20999	9.09916	9.20567	9.12607	9.55156	9.38026	9.61742	9.46203	9.15919	9.15267	9.39489	9.18779	9.0387	8.81499	9.22733	9.45119	9.56566	9.15118	9.27154	9.45603	9.16093	9.34413	9.10539	9.08359	9.07519	9.13691	9.24469	9.08715	9.40462	9.01093	599.556	-0.0440868	0.49106	0.894271	325	0.389054
CXCL1/2/3	CXCL1/2/3	NA	NA	NA	4.22925	3.96664	4.44697	4.76873	4.17311	5.75354	4.36736	4.36084	4.63669	4.85947	5.47141	3.26575	4.17663	3.68022	4.32259	5.95748	5.18112	3.61046	7.15994	4.7384	4.61198	5.29265	4.25689	4.40118	5.02162	4.44414	3.84429	4.06647	4.51512	3.80841	4.36247	4.29323	3.80511	5.2836	7.83989	25.2181	1.33663	0.0292279	0.406472	43	0.0231565
CXCL11	CXCL11	6373	H174|I-TAC|IP-9|IP9|SCYB11|SCYB9B|b-R1	chemokine (C-X-C motif) ligand 11	3.95623	3.96664	3.96154	3.97518	4.928	4.29411	4.56	3.92027	3.84314	4.23798	2.8567	3.00271	3.25063	4.02125	3.85311	3.54244	4.74816	5.54537	2.89315	3.60089	2.93391	4.24825	4.48822	4.29426	3.61952	4.14869	3.54473	3.87383	4.05568	4.0308	4.202	4.96066	4.738	3.96168	4.58691	16.2056	0.620586	0.24373	0.790969	182	0.193101
CXCL8	CXCL8	3576	GCP-1|GCP1|IL8|LECT|LUCT|LYNAP|MDNCF|MONAP|NAF|NAP-1|NAP1	chemokine (C-X-C motif) ligand 8	9.04546	6.00058	7.67671	8.2482	7.10385	11.1942	8.33698	6.60476	8.33285	8.01327	11.8449	5.03833	6.30374	8.92561	8.76369	11.2817	12.0013	6.96594	12.1313	11.337	9.89738	10.94	4.64022	5.40118	9.52125	7.82881	4.79848	5.06647	5.93833	5.83815	6.45439	5.90621	6.15303	10.8545	12.8531	295.478	0.0118669	0.989944	0.994935	595	0.784305
CXCR3	CXCR3	2833	CD182|CD183|CKR-L2|CMKAR3|GPR9|IP10-R|Mig-R|MigR	chemokine (C-X-C motif) receptor 3	7.31964	7.23966	8.34467	7.49456	7.58251	8.45902	8.25116	7.72762	8.00233	6.625	7.51491	7.83053	8.15752	7.76201	8.32759	7.21801	7.19442	7.12291	6.87043	7.95139	7.05493	7.91359	7.46804	8.33191	7.2879	8.27422	7.68978	7.83465	7.88223	7.38332	7.60639	7.92687	8.37358	7.94657	7.71344	208.693	-0.152664	0.344903	0.844782	244	0.273257
CXCR6	CXCR6	10663	BONZO|CD186|STRL33|TYMSTR	chemokine (C-X-C motif) receptor 6	7.37127	5.78377	7.66936	8.95399	7.18434	7.91616	7.6044	7.58052	8.59802	7.57096	7.7424	7.94757	7.46786	7.09525	7.42879	6.92711	5.98083	6.06216	5.89315	6.96547	7.54272	6.02961	6.05526	8.0736	8.00693	7.1891	6.28723	6.82136	7.59484	7.95137	6.22306	8.15997	7.6218	5.59911	6.35244	144.871	-0.71006	0.0160439	0.352466	25	0.0127111
CYLD	CYLD	1540	BRSS|CDMT|CYLD1|CYLDI|EAC|MFT|MFT1|SBS|TEM|USPL2	cylindromatosis (turban tumor syndrome)	9.92105	10.7055	10.5344	10.4509	10.7287	10.4926	10.1624	9.85943	10.1445	10.4874	10.3788	11.0629	10.5489	10.1827	10.6335	10.1374	10.5137	10.2278	10.1446	10.9655	10.5174	11.3986	10.571	10.3628	10.6833	10.5581	10.8506	10.785	10.1471	10.276	10.0571	10.1051	10.4212	10.6135	9.82468	1390.65	0.0520178	0.663274	0.948894	418	0.525493
DAPP1	DAPP1	27071	BAM32	dual adaptor of phosphotyrosine and 3-phosphoinositides	9.71	9.51683	10.1968	9.50916	9.99807	9.65166	9.84848	9.99249	9.91496	10.0552	10.2219	9.69341	9.86534	9.67721	9.53853	9.97243	9.4679	9.91317	10.6868	9.40567	10.2755	9.06203	10.1116	9.95467	9.86202	10.0719	9.79994	9.91353	9.81391	9.76841	10.2073	10.193	10.1287	9.25323	9.37699	920.667	0.0662903	0.556777	0.916855	356	0.44112
DCTN6	DCTN6	10671	WS-3|WS3|p27	dynactin 6	8.41839	8.70618	8.54249	9.26551	8.82057	8.50843	8.80476	8.74227	8.72415	9.17416	8.89425	9.11749	8.89737	8.50464	8.608	8.48104	8.5137	8.83588	8.31522	8.71776	8.01286	8.98296	8.75847	8.43931	9.68407	8.42396	8.83297	8.61722	8.46083	8.72727	8.80454	8.4819	8.84552	8.86053	8.76217	422.404	-0.0924006	0.387433	0.851698	269	0.306952
DGKA	DGKA	1606	DAGK|DAGK1|DGK-alpha	diacylglycerol kinase_ alpha 80kDa	7.76787	8.5256	8.58603	8.07392	8.52626	8.1396	8.03574	7.70537	7.82499	8.98048	9.13979	10.0339	9.09361	8.96808	8.20252	8.96498	8.33313	7.73732	8.28117	9.57359	8.24861	9.64699	8.41983	8.55672	8.71605	8.60513	8.83297	8.53	8.11097	8.27873	7.83564	7.91313	7.64946	9.75898	8.86489	369.003	0.0128698	0.953646	0.993604	572	0.755548
DGKZ	DGKZ	8525	DAGK5|DAGK6|DGK-ZETA|hDGKzeta	diacylglycerol kinase_ zeta	10.3692	10.3969	10.4893	10.4649	10.3178	10.4938	10.0953	10.1817	10.2389	10.5488	10.6174	10.8094	10.4957	10.5072	10.4392	10.521	10.5785	10.0747	10.3444	10.8507	10.4808	10.9382	10.3763	10.5582	10.0458	10.655	10.4488	10.2476	10.3434	10.3003	10.2099	10.1231	10.2645	10.8375	11.0321	1397.34	0.0473361	0.573171	0.916855	373	0.454108
DHRS3	DHRS3	9249	DD83.1|RDH17|Rsdr1|SDR1|SDR16C1|retSDR1	dehydrogenase/reductase (SDR family) member 3	8.04369	9.14986	9.01466	8.58793	9.18713	8.97007	8.79202	8.62071	8.86698	8.13745	8.51313	9.35321	8.25063	8.70702	8.96324	8.17342	9.38043	8.2269	8.21056	9.29019	9.11978	9.72196	9.12779	9.2733	9.05057	9.20495	9.22799	9.09161	8.91677	9.26236	8.73659	8.59379	8.56	8.85515	8.02875	456.537	0.180835	0.218397	0.777389	168	0.17303
DIABLO	DIABLO	56616	DFNA64|SMAC	diablo_ IAP-binding mitochondrial protein	7.75929	7.77889	8.06588	7.51951	8.10975	8.29974	8.15992	8.32237	8.11117	7.78547	8.11645	8.02951	8.08352	7.92814	8.07748	8.06601	8.12668	7.92388	7.82979	8.17378	8.28441	8.11862	7.83662	7.89303	7.88898	7.839	7.55853	8.14862	8.10008	7.99163	8.202	8.22258	8.34003	8.27153	8.18781	261.901	0.0345434	0.629804	0.94389	398	0.498976
DLD	DLD	1738	DLDD|DLDH|E3|GCSL|LAD|PHE3	dihydrolipoamide dehydrogenase	9.80277	9.83876	9.7464	10.002	9.9479	9.84486	9.97645	9.98789	9.96277	10.332	10.1988	10.0117	9.93993	9.87136	9.8583	9.71681	9.93799	10.0709	9.791	9.80253	10.3072	9.87213	9.82741	9.72311	9.88363	9.91567	10.0267	9.76344	9.7819	9.84915	10.0644	9.82782	9.79689	9.74158	9.86984	962.868	-0.0791166	0.133005	0.635845	124	0.105376
DNM1L	DNM1L	10059	DLP1|DRP1|DVLP|DYMPLE|EMPF|HDYNIV	dynamin 1-like	8.20416	8.17423	8.25433	7.96916	8.13312	8.32202	8.49074	8.28284	8.26716	8.50908	8.783	8.80749	8.67017	8.26116	8.25596	8.74321	8.33313	8.62629	8.41279	8.64965	8.79189	8.37237	8.32952	8.20853	8.09757	8.50624	8.1435	8.2563	8.07805	8.39837	8.57806	8.3402	8.40096	8.7861	8.55653	337.753	0.0649724	0.436984	0.871055	300	0.346211
DNMT3A	DNMT3A	1788	DNMT3A2|M.HsaIIIA|TBRS	DNA (cytosine-5-)-methyltransferase 3 alpha	7.72442	8.33587	8.26411	7.86271	8.40673	7.77793	7.88793	7.65207	7.94187	8.85947	8.77258	9.63789	8.74248	8.50124	7.85311	8.81131	8.43746	7.84943	8.17392	9.0238	8.38017	9.13089	8.02335	8.19374	8.2258	8.10711	8.24517	8.37025	8.27	8.08143	7.86273	8.14829	7.6766	9.3654	8.62838	319.735	0.024281	0.891891	0.980461	540	0.706621
DRAP1	DRAP1	10589	NC2-alpha	DR1-associated protein 1 (negative cofactor 2 alpha)	10.3226	10.5609	10.363	10.5919	10.4258	10.7246	10.4406	10.3972	10.3037	9.83675	9.74924	9.98912	9.94968	10.3037	10.5852	10.1207	10.2512	11.1901	9.79402	9.98977	9.42897	10.465	10.3323	10.2076	10.0446	10.4433	10.1886	10.3379	10.5314	10.3808	10.4286	10.4067	10.5131	10.2876	9.60483	1235.75	-0.0379958	0.738465	0.972692	454	0.585066
DTX4	DTX4	23220	RNF155	deltex 4_ E3 ubiquitin ligase	4.12616	4.27476	4.91263	4.46061	5.42104	3.61604	3.88193	5.24219	5.02371	4.85947	4.21425	4.14021	4.62914	4.52821	4.67623	5.37252	4.67416	4.04656	4.21508	4.60089	5.07141	4.24825	5.09088	4.34871	5.71906	4.44414	4.36785	4.2364	4.14315	3.80841	4.57397	4.6652	5.04612	4.43561	5.26498	23.9555	0.0196824	0.957183	0.993604	573	0.75835
DUSP1	DUSP1	1843	CL100|HVH1|MKP-1|MKP1|PTPN10	dual specificity phosphatase 1	13.6676	12.5419	13.0047	13.4326	12.0299	13.6457	13.2049	12.5033	13.1273	12.0087	14.0455	11.4605	11.4105	13.3466	13.2682	13.5446	14.0654	12.7437	13.9533	13.5608	13.5894	13.1205	12.0428	11.604	13.293	12.8472	12.1087	11.591	13.5751	12.4755	11.9073	12.2729	12.8473	13.5857	14.1868	7660.52	0.114974	0.655862	0.945288	411	0.519621
DVL1	DVL1	1855	DRS2|DVL|DVL1L1|DVL1P1	dishevelled segment polarity protein 1	6.07171	6.3425	6.57822	6.63815	6.7277	6.48394	5.80793	6.34173	6.04477	6.55991	6.24041	6.91919	6.52861	6.18272	6.21876	6.48104	6.4486	6.29118	6.55136	6.81813	6.69944	7.30353	6.71061	6.37518	6.36676	6.5719	6.39888	6.19575	6.24551	6.0308	6.18063	6.22814	6.68553	6.67439	6.46138	86.8312	0.104864	0.374427	0.85083	262	0.296648
E2F1	E2F1	1869	E2F-1|RBAP1|RBBP3|RBP3	E2F transcription factor 1	5.8307	6.05005	5.26411	5.56015	5.3024	5.38157	5.18449	5.11291	5.22165	4.53754	5.68959	5.14021	5.42055	4.90261	5.32259	4.83195	5.74816	5.98243	5.1026	5.27897	4.85991	5.6058	5.43377	5.11738	5.42688	6.06429	5.51671	5.45879	5.51512	5.31091	5.24382	5.84963	6.22832	5.07715	4.84994	41.7451	0.0968615	0.622063	0.94389	393	0.492843
E2F2	E2F2	1870	E2F-2	E2F transcription factor 2	6.57094	6.35568	6.41221	6.72651	5.95447	6.07547	6.33259	6.30274	5.91353	6.55991	6.38026	5.53876	7.17663	6.44575	6.43807	6.10044	6.98083	7.33035	7.11232	5.83356	5.69944	5.83321	5.94278	6.85121	5.94145	6.47061	6.07311	6.59003	5.83704	6.20072	6.18063	6.3143	7.10057	6.83614	5.76748	81.4585	0.0376304	0.844014	0.980461	513	0.668689
E2F5	E2F5	1875	E2F-5	E2F transcription factor 5_ p130-binding	5.52102	5.52852	6.56245	6.02249	6.98047	5.8487	5.95232	5.9458	6.00233	6.46828	6.17863	5.98456	6.77419	6.26518	6.19706	4.95748	6.47063	4.91532	5.64804	6.06033	3.61198	5.67452	5.79942	5.52456	7.18721	5.68925	5.82157	5.97336	5.81057	5.39337	5.6995	7.90621	6.22832	5.34634	4.76748	59.9718	-0.28154	0.357652	0.844782	251	0.283358
ECHS1	ECHS1	1892	ECHS1D|SCEH	enoyl CoA hydratase_ short chain_ 1_ mitochondrial	8.16568	8.13656	8.36299	8.39472	8.37769	8.21297	8.26506	8.35132	8.03953	7.70746	7.95999	7.65806	7.80522	7.91288	8.29222	7.81546	7.86918	8.05438	7.90438	8.30687	7.93391	8.11862	8.40576	7.96014	7.99704	8.2515	8.21498	8.13793	7.9805	8.15418	8.3672	8.5277	8.20987	7.38421	7.55038	270.525	-0.0563101	0.529316	0.916855	344	0.419363
EFNA1	EFNA1	1942	B61|ECKLG|EFL1|EPLG1|LERK-1|LERK1|TNFAIP4	ephrin-A1	4.58072	3.82225	4.80954	3.65326	4.49504	5.15209	4.56	4.50523	3.84314	4.44443	4.44166	4.14021	3.83559	3.77332	4.54499	4.07296	4.67416	2.98243	3.89315	4.18586	2.93391	4.49618	4.05526	4.34871	5.02162	4.14869	4.30372	4.71033	4.69954	4.8673	5.202	4.5277	4.34568	4.03968	4.00195	19.5476	-0.200913	0.583138	0.918543	379	0.462004
EGF	EGF	1950	HOMG4|URG	epidermal growth factor	3.76359	4.38167	5.05465	4.31622	5.21751	4.201	3.97504	3.92027	4.10617	5.44443	4.66406	5.03833	4.17663	4.47376	3.96002	2.69445	4.23359	4.10796	5.84735	3.97941	4.69944	5.70768	6.22518	5.72311	4.94145	6.09865	5.75118	5.3884	4.75612	4.8673	4.86943	5.56332	5.29988	3.37671	3.84994	26.0818	1.09863	0.0250785	0.384538	39	0.019869
EHHADH	EHHADH	1962	ECHD|FRTS3|L-PBE|LBFP|LBP|PBFE	enoyl-CoA_ hydratase/3-hydroxyacyl CoA dehydrogenase	5.25391	4.48121	5.72708	4.15576	5.12731	5.049	5.6189	5.97089	5.39568	5.49173	5.84539	5.56343	5.68359	5.55468	5.28195	4.83195	4.9498	4.61046	5.17855	4.44889	5.25584	4.41818	4.77772	5.34871	4.45603	5.04681	4.36785	4.5259	5.64065	5.61576	5.36247	4.96066	5.20366	4.69864	4.92795	34.5196	-0.761213	0.0106593	0.345203	18	0.00844507
EIF4B	EIF4B	1975	EIF-4B|PRO1843	eukaryotic translation initiation factor 4B	12.6452	13.0308	13.2823	13.3447	13.2124	13.006	12.6685	12.66	12.8799	12.809	12.5025	12.6737	12.5432	12.7832	13.2204	12.139	12.5318	11.5304	12.4135	13.0428	12.9451	13.6264	13.1707	12.9039	13.2292	13.1418	13.2526	13.1212	12.8963	12.9325	12.8732	12.7116	12.8819	11.8799	12.1162	7217.06	-0.0626838	0.652632	0.945288	407	0.517062
ELOVL3	ELOVL3	83401	CIG-30|CIG30	ELOVL fatty acid elongase 3	4.58072	4.21818	4.22458	4.46061	4.87355	4.99455	4.4986	3.69787	4.18417	4.53754	4.21425	3.38122	4.09863	3.68022	4.85311	4.37252	4.67416	5.13771	4.59359	3.7384	4.19694	4.05561	4.59131	4.50071	3.98209	4.54724	3.93175	4.3884	4.22561	4.31091	4.57397	4.29323	3.93064	3.96168	4.13945	19.7545	-0.234465	0.547737	0.916855	351	0.433957
ELOVL4	ELOVL4	6785	ADMD|CT118|ISQMR|SCA34|STGD2|STGD3	ELOVL fatty acid elongase 4	4.72882	5.15928	6.18394	6.72651	4.98047	5.78596	5.18449	5.11291	5.55096	4.53754	5.78744	6.32464	5.09863	4.90261	5.4746	4.37252	5.07009	5.16685	5.2507	5.36643	5.36687	5.37753	5.43377	5.37518	5.74291	5.5719	5.91038	5.27592	4.75612	5.95137	4.6995	4.5277	5.25257	6.1493	4.84994	40.5896	-0.379548	0.183566	0.722763	151	0.145435
ELOVL7	ELOVL7	79993	-	ELOVL fatty acid elongase 7	5.39364	7.2538	8.63208	7.03408	7.59938	6.24831	6.6044	6.15731	6.60867	7.75671	7.32431	7.59367	6.09863	6.07711	7.07153	6.37252	7.18112	6.15235	9.2083	7.00689	7.85991	7.76395	9.09746	8.10162	7.04099	9.0044	8.11575	8.03801	7.50689	7.30026	8.05705	8.59809	8.55513	6.02057	6.4349	161.92	0.890482	0.00789056	0.31457	15	0.00625147
ENTPD1	ENTPD1	953	ATPDase|CD39|NTPDase-1|SPG64	ectonucleoside triphosphate diphosphohydrolase 1	10.2901	9.43696	9.13946	10.1017	10.2486	9.1552	10.1362	10.4449	10.4744	10.7937	10.4041	8.8482	10.206	9.72461	9.52771	10.4507	9.54777	9.99467	10.7292	9.37963	10.4731	8.35154	9.81947	9.21221	9.97582	9.0424	9.7691	9.3215	9.7139	10.205	10.1766	10.1643	10.2897	9.6341	10.4647	939.425	-0.0966502	0.606731	0.932712	389	0.480696
EOMES	EOMES	8320	TBR2	eomesodermin	6.70219	5.15928	6.75509	6.27775	4.87355	7.27139	6.20386	6.8811	7.44404	6.02939	6.12349	6.21994	6.91739	6.23276	6.21876	5.17987	6.25913	5.58909	5.82389	5.48842	6.74126	5.20245	6.05526	7.25203	5.74291	6.77672	5.86666	6.13256	6.56348	6.41327	6.6995	6.18305	6.68553	6.1493	6.92795	76.5511	-0.264645	0.292504	0.821565	210	0.231743
FADD	FADD	8772	GIG3|MORT1	Fas (TNFRSF6)-associated via death domain	7.32546	7.33587	7.31204	7.44333	7.29206	7.43366	7.65452	7.48795	7.49083	7.3189	7.02663	7.51999	7.42055	7.1742	7.51899	6.6763	6.76609	7.14505	7.40885	6.93718	7.0043	7.47707	7.27249	7.85592	7.51261	7.23615	7.65164	7.5011	6.53142	7.44261	7.16982	7.33505	7.2405	6.79175	6.10628	152.421	-0.211733	0.0841103	0.547256	91	0.0666383
FAM30A	FAM30A	9834	C14orf110|FAM30A|HSPC053|KIAA0125	KIAA0125	5.01512	5.27476	6.57822	6.29711	6.34304	4.68643	5.18449	5.8678	6.04477	7.87739	7.76959	6.64657	8.10861	6.48757	5.79653	7.6763	6.53476	4.33035	6.40094	6.13695	5.93391	5.92068	5.71061	5.76375	7.30402	5.81854	5.88868	6.04375	5.37761	5.17764	4.97252	5.56332	6.0736	7.1493	7.51291	71.038	-0.399572	0.292078	0.821565	209	0.231405
FAS	FAS	355	ALPS1A|APO-1|APT1|CD95|FAS1|FASTM|TNFRSF6	Fas cell surface death receptor	8.68868	8.80794	9.09083	8.79621	9.13022	9.44132	9.1069	8.76037	8.7786	9.02135	8.88184	8.58466	9.00016	8.85547	8.96324	7.98723	8.66941	9.62235	9.18086	9.08954	9.10784	8.92421	8.89572	8.96233	8.60333	8.92287	9.41604	9.188	8.31307	9.24858	8.52817	8.79449	9.37082	9.05854	8.55038	485.742	0.0252077	0.822323	0.975693	504	0.651504
FASLG	FASLG	356	ALPS1B|APT1LG1|APTL|CD178|CD95-L|CD95L|FASL|TNFSF6	Fas ligand (TNF superfamily_ member 6)	6.30201	5.57432	6.30258	5.59186	5.0311	6.80191	6.31489	7.47046	6.87876	5.625	5.92279	6.15652	6.49856	6.29689	6.51022	5.17987	6.90197	5.96594	5.72604	5.48842	6.36687	4.83321	5.92315	7.55961	6.07896	5.36168	5.70227	5.84783	6.18497	6.61576	6.43647	5.96066	5.80511	5.83614	5.63421	67.4979	-0.311847	0.243257	0.790969	181	0.192725
FBXW4	FBXW4	6468	DAC|FBW4|FBWD4|SHFM3|SHSF3	F-box and WD repeat domain containing 4	8.02232	8.43851	8.65828	8.84965	8.58251	8.95589	8.35874	8.30767	8.55463	8.43841	8.3724	8.8482	8.35497	8.47376	8.69183	7.92711	8.63569	7.95345	7.67451	8.54575	8.4885	9.01974	8.61597	8.5711	8.5968	8.54412	8.74516	8.61722	8.448	8.34239	8.60238	8.32989	8.96039	8.56654	8.00195	359.142	-0.0576544	0.569383	0.916855	370	0.451107
FCAR	FCAR	2204	CD89|CTB-61M7.2|FcalphaRI	Fc fragment of IgA receptor	8.46403	8.22537	6.63962	7.71935	7.65693	7.16448	7.43447	7.76396	8.27164	8.609	8.77109	6.32464	7.32102	7.10424	7.51899	9.0414	8.38624	9.28787	9.05806	8.60089	8.86937	7.68288	8.11703	6.88844	8.55026	7.43745	7.60584	7.24638	7.448	8.6413	8.2073	7.43459	8.12047	8.70464	9.7353	256.266	0.645331	0.0153154	0.352466	24	0.0121339
FCER1G	FCER1G	2207	FCRG	Fc fragment of IgE_ high affinity I_ receptor for; gamma polypeptide	11.405	11.093	10.5841	11.0189	10.7152	10.5277	11.1305	11.1311	10.9752	10.5262	10.6274	9.51999	10.3092	10.6282	10.5915	10.5905	10.3819	11.8282	11.1044	10.1828	9.92939	9.64271	11.1326	10.4924	10.3445	10.7486	10.6645	10.3001	10.7785	11.0203	11.2782	10.6652	10.638	9.59427	9.92795	1584.02	-0.113094	0.509041	0.905972	336	0.403299
FCER2	FCER2	2208	BLAST-2|CD23|CD23A|CLEC4J|FCE2|IGEBF	Fc fragment of IgE_ low affinity II_ receptor for (CD23)	5.847	7.59669	8.25922	7.48615	8.65693	5.93797	6.66154	7.68277	7.53616	8.46828	7.51134	6.7576	7.22332	7.31248	6.79653	7.70344	8.33913	5.40564	7.66133	7.93718	7.07141	6.17899	7.60369	6.80328	8.3552	6.53474	7.58576	7.02067	6.7139	6.8528	7.41832	8.8782	7.70323	6.92103	5.63421	153.144	-0.0799218	0.789371	0.975693	477	0.625397
FCGR1A/B	FCGR1A/B	NA	NA	NA	9.76144	8.68546	7.77575	9.06829	9.36541	8.42339	9.05985	8.8064	8.0758	8.75671	9.30997	7.43567	8.05282	8.60621	8.55355	8.86036	7.95762	11.0083	10.2951	8.04052	9.71789	7.16711	9.00479	8.26271	7.58696	8.43745	9.19523	8.06647	7.9505	9.19211	9.76917	9.97396	8.43844	8.83614	9.11047	433.603	0.409649	0.163154	0.687085	142	0.129262
FCGR2B	FCGR2B	2213	CD32|CD32B|FCG2|FCGR2|IGFR2	Fc fragment of IgG_ low affinity IIb_ receptor (CD32)	7.93351	7.85972	8.60155	8.75129	9.02174	8.16448	7.88793	8.72394	8.0758	9.21702	8.49333	7.87554	8.46786	8.13088	8.62434	8.62045	8.82712	7.48878	8.29829	8.10551	8.41934	7.73207	7.9379	7.68129	9.80227	7.67225	8.07311	8.61722	7.86946	8.3162	8.01541	9.72541	8.5206	8.17546	8.06372	323.333	-0.0130315	0.947588	0.993604	567	0.750748
FCGR3A/B	FCGR3A/B	NA	NA	NA	12.8812	12.6871	12.539	12.0771	11.3549	12.7114	13.0638	12.9363	12.1068	12.2501	12.3141	11.3903	12.2568	12.3515	12.2881	12.169	13.3573	14.0394	14.0666	11.8932	12.5871	11.2748	13.2749	12.7799	11.4338	13.0853	11.5016	12.2386	12.9899	12.1516	12.1497	12.2022	12.3481	11.6953	11.1425	5360.92	0.248899	0.305891	0.831468	220	0.242349
FCRL2	FCRL2	79368	CD307b|FCRH2|IFGP4|IRTA4|SPAP1|SPAP1A|SPAP1B|SPAP1C	Fc receptor-like 2	5.6932	6.11348	7.35843	6.42585	7.78782	5.10147	6.24183	6.92027	6.99153	8.98048	8.47509	7.49456	8.39223	7.65597	7.02303	8.62518	7.56579	4.73245	7.233	7.36643	6.78191	6.22553	6.22518	6.26625	8.99704	6.47061	6.51671	6.45879	6.22561	5.7153	6.66913	9.05752	6.68553	7.92618	6.88947	128.734	-0.13689	0.727098	0.96666	449	0.57606
FGF10	FGF10	2255	-	fibroblast growth factor 10	3.54119	4.15928	4.57822	4.59186	4.63255	4.81767	4.4986	4.81335	4.7436	5.1225	3.66406	3.38122	4.62914	5.19959	4.6121	4.45998	4.74816	3.98243	4.41671	4.44889	3.41934	3.83321	4.64022	4.34871	4.39713	3.77672	4.75118	4.87383	4.64065	4.54537	4.97252	5.29323	4.98954	4.25118	5.20358	22.3945	-0.069709	0.817812	0.975693	498	0.64793
FOS	FOS	2353	AP-1|C-FOS|p55	FBJ murine osteosarcoma viral oncogene homolog	11.5722	8.32586	10.6264	10.3456	9.2764	11.3548	11.0296	10.237	10.5574	7.0611	11.9501	6.77882	8.37165	10.9357	10.9025	11.3809	11.5144	8.94506	10.9964	11.3598	11.6406	10.3967	8.36632	9.16178	10.6779	9.73501	8.01921	7.62106	10.1875	9.63919	8.93152	9.14829	9.80716	11.8406	12.2109	1042.53	0.0559571	0.895181	0.980461	545	0.709227
FOXO1	FOXO1	2308	FKH1|FKHR|FOXO1A	forkhead box O1	7.6932	8.7266	8.68036	8.51951	9.33551	8.48887	8.38443	8.04365	8.26268	8.79493	8.56923	9.42898	8.82049	8.73911	8.7301	8.60614	8.56579	7.45964	8.07306	9.03385	7.44487	9.59477	8.44758	8.17125	8.87286	8.97234	8.94758	9.08328	8.74218	8.363	8.71073	8.6611	8.66761	9.24708	8.20358	388.684	0.00303075	0.985367	0.993604	592	0.780679
FOXO3	FOXO3	2309	AF6q21|FKHRL1|FKHRL1P2|FOXO2|FOXO3A	forkhead box O3	8.92969	9.00895	8.8907	8.88208	9.14466	9.15209	8.89985	9.0047	9.01039	9.36726	9.37634	9.36553	9.32958	9.09751	8.83917	9.47318	9.60615	9.27621	9.67123	9.15548	9.13554	8.9998	9.09088	9.07562	8.9466	9.11971	8.90228	8.87383	9.36857	9.07831	9.27189	8.86755	9.34849	9.54329	9.84492	576.007	0.1611	0.0699196	0.532405	77	0.0553954
FOXP3	FOXP3	50943	AIID|DIETER|IPEX|JM2|PIDX|XPID	forkhead box P3	4.98598	6.08211	5.9373	5.59186	5.87355	5.29411	5.85768	4.97089	5.52121	4.85947	5.12349	5.92871	5.28625	5.47376	6.30242	5.41691	5.47063	4.8084	5.84735	6.44889	5.19694	6.55203	5.7557	5.59382	5.56706	5.79778	6.21933	6.71033	5.34109	6.05633	4.92189	5.33505	5.738	5.83614	5.48737	49.6594	0.21394	0.320599	0.844782	223	0.254002
FPR1	FPR1	2357	FMLP|FPR	formyl peptide receptor 1	9.99606	8.74925	7.34927	9.33508	7.85961	6.48394	9.28565	8.87446	9.17942	8.78547	8.16276	6.87061	8.32102	8.80123	8.90086	8.86837	8.20102	9.38253	10.0817	8.44387	8.15888	7.65764	9.47311	8.81782	8.07426	7.81854	8.8611	8.6439	9.10553	9.79898	8.84246	9.31168	7.80511	7.83614	9.68002	394.356	0.196559	0.473583	0.887861	318	0.375207
FUT4	FUT4	2526	CD15|ELFT|FCT3A|FUC-TIV|FUTIV|LeX|SSEA-1	fucosyltransferase 4 (alpha (1_3) fucosyltransferase_ myeloid-specific)	5.94112	5.64041	5.66936	6.33508	5.75808	6.07547	5.80793	5.89427	6.24003	6.15225	5.68959	5.4087	5.99479	5.96315	5.15267	5.98723	5.9498	6.57828	5.70051	5.18586	5.36687	5.4577	5.84185	5.47647	5.71906	5.59615	5.54473	5.45879	4.96257	5.61576	6.22306	5.63204	5.77194	5.85784	6.38046	54.655	-0.18433	0.260094	0.793553	196	0.206066
FYN	FYN	2534	SLK|SYN|p59-FYN	FYN proto-oncogene_ Src family tyrosine kinase	11.4394	11.5925	11.746	11.789	11.7791	11.8549	11.5801	11.5831	11.7464	11.5537	11.4358	11.7364	11.4115	11.4914	11.7376	11.3598	11.811	11.2312	11.0499	11.8312	11.3314	12.0197	11.7368	11.5045	11.5964	11.8868	11.8219	11.8527	11.7942	11.7391	11.6218	11.3819	12.0163	11.4931	11.7826	3187.62	0.0266154	0.717515	0.96666	441	0.568468
FZD2	FZD2	2535	Fz2|fz-2|fzE2|hFz2	frizzled class receptor 2	4.89483	3.82225	4.37658	4.46061	4.08	4.87907	4.56	5.32237	5.10617	4.23798	4.31613	4.14021	4.8829	4.02125	4.24013	5.01637	3.42624	4.16685	4.53701	3.86393	2.19694	3.24825	4.25689	4.4518	3.61952	4.01118	3.30372	4.2364	4.05568	4.68288	4.57397	4.3757	5.04612	3.69864	4.76748	19.0749	-0.782769	0.0780525	0.535878	86	0.0618388
GADD45A	GADD45A	1647	DDIT1|GADD45	growth arrest and DNA-damage-inducible_ alpha	6.29013	7.03375	6.51408	7.73363	7.31267	6.96654	6.16486	6.20037	6.52121	7.4079	7.16048	6.96619	6.28625	6.51479	6.82509	6.54244	7.5137	6.31741	7.26819	7.27897	6.69944	8.6787	7.51469	6.414	7.20449	7.4035	7.37567	6.69583	6.97455	6.47137	6.39994	6.74493	6.96039	6.97166	6.74611	120.793	0.272224	0.183712	0.722763	152	0.14555
GATA3	GATA3	2625	HDR|HDRS	GATA binding protein 3	8.75281	9.27302	10.1194	9.06829	9.71808	9.72874	9.44468	8.79941	9.36879	8.67709	9.02035	9.80361	9.58691	9.60463	9.73763	9.02715	10.256	8.86285	8.791	10.4325	9.35007	10.5325	9.47142	9.65587	9.07426	9.66653	10.0353	10.0046	9.55354	9.33458	9.08895	8.80568	9.51059	9.82792	9.19965	705.456	0.180421	0.283064	0.821565	204	0.224264
GATA6	GATA6	2627	-	GATA binding protein 6	3.89483	4.32921	5.09905	5.39022	4.49504	4.93797	5.14497	4.36084	5.52121	4.34489	4.83398	4.76825	5.45226	5.41718	4.73763	4.17987	4.59616	4.33035	2.89315	4.7384	3.61198	5.33571	4.19276	4.11738	4.85656	5.01118	4.75118	3.65143	5.51512	4.80841	4.50686	4.96066	6.22832	3.25118	5.32387	25.5269	-0.38807	0.318889	0.844782	222	0.252647
GBP2	GBP2	2634	-	guanylate binding protein 2_ interferon-inducible	11.1798	11.0816	10.8564	10.5541	10.8942	10.985	10.9786	10.7156	10.795	11.067	11.417	11.3743	10.8778	11.0135	11.1943	10.6774	10.7515	11.719	11.0811	11.1501	11.4567	11.1671	10.6447	10.9952	10.4793	11.0496	10.8597	10.8239	10.8164	10.902	11.0116	11.3606	10.8325	11.1814	10.6255	2030.62	-0.00637815	0.94633	0.993604	565	0.749752
GBP3	GBP3	2635	-	guanylate binding protein 3	7.88302	8.25028	8.69851	7.50292	7.87355	8.80586	8.1698	6.99555	8.09106	8.58193	8.86933	8.50415	8.5617	8.16564	8.84267	7.75622	8.4977	8.35905	7.75734	8.61436	7.74126	7.98972	7.77772	8.35537	8.16532	8.38274	8.35604	8.36109	7.79039	8.54987	8.57806	8.22258	7.96039	9.05385	8.48737	303.248	-0.0625189	0.676413	0.951753	425	0.535904
GK	GK	2710	GK1|GKD	glycerol kinase	7.55614	7.23966	7.21452	7.15576	7.26058	6.59789	6.83302	7.03177	6.69113	8.15225	7.88737	6.94757	7.14787	6.94325	7.09518	7.54244	7.07009	7.97421	8.57614	7.06033	7.36687	6.47707	7.25689	7.03677	7.00199	6.97466	6.65164	6.78072	7.36857	7.69918	7.40916	7.18305	7.28819	7.66212	7.6458	152.309	0.140082	0.42471	0.865804	291	0.336486
GLS	GLS	2744	AAD20|GAC|GAM|GLS1|KGA	glutaminase	10.2909	10.3082	10.9419	10.484	10.7656	11.099	10.7341	10.5475	10.6945	10.9039	11.1103	11.4514	11.1623	10.7369	10.9648	10.5095	10.6124	10.0881	10.0353	10.9602	10.6659	11.0524	10.6744	10.9264	10.8023	10.7513	11.0273	10.9935	10.7281	10.6328	10.5471	10.9294	10.6472	11.1001	10.5176	1727.16	-0.112959	0.267332	0.80334	199	0.2118
GLS2	GLS2	27165	GA|GLS|LGA|hLGA	glutaminase 2 (liver_ mitochondrial)	4.37127	5.32921	5.80954	5.23822	5.69668	5.90882	5.40131	4.97089	4.98064	4.625	4.50056	5.56343	4.83559	5.32791	5.82509	4.76484	4.59616	3.91532	4.28547	5.23316	4.61198	6.15514	5.05526	5.08568	4.94145	5.01118	5.62565	5.62106	5.57925	5.54537	5.47209	5.76036	5.55513	5.34634	5.20358	36.5758	-0.135352	0.554645	0.916855	355	0.43943
GLUD1/2	GLUD1/2	NA	NA	NA	11.1153	11.1872	11.1987	11.4777	11.5018	11.3025	11.3043	11.2208	11.2423	11.0503	10.808	10.6631	10.6719	10.9501	11.2638	10.7988	11.0234	11.1714	10.8342	11.0661	11.3124	11.2483	11.2705	11.066	11.2072	11.2279	11.3155	11.2588	11.352	11.343	11.3464	11.2745	11.2556	10.1635	10.2404	2205.16	-0.0299992	0.759724	0.975693	464	0.601908
GNLY	GNLY	10578	D2S69E|LAG-2|LAG2|NKG5|TLA519	granulysin	12.9664	13.141	13.3468	11.9849	10.4446	13.4999	13.3209	13.5094	13.2527	11.0912	12.0941	12.4469	13.4201	12.5203	13.0186	12.2348	13.7079	11.7677	12.2488	11.4663	12.8688	11.8486	13.0381	12.7351	10.9122	13.492	11.0186	11.6981	13.2168	13.5741	13.055	12.1816	13.6687	10.8732	11.8797	5797.63	-0.239274	0.401462	0.851698	280	0.318067
GOT2	GOT2	2806	KAT4|KATIV|mitAAT	glutamic-oxaloacetic transaminase 2_ mitochondrial	7.77215	8.17795	8.27866	7.97518	8.25526	8.34396	8.24183	8.0198	8.24003	7.52622	7.73629	7.74687	7.96212	7.78455	8.33258	7.43861	7.93403	7.81302	7.73864	8.17378	7.78191	8.45282	8.39867	8.28382	8.05534	8.42735	8.34413	8.36109	8.3866	8.25687	8.24897	8.23368	8.49543	7.05854	6.8093	261.566	0.0465789	0.719391	0.96666	442	0.569954
GRAP2	GRAP2	9402	GADS|GRAP-2|GRB2L|GRBLG|GRID|GRPL|GrbX|Grf40|Mona|P38	GRB2-related adaptor protein 2	8.33705	8.66708	9.83437	8.76526	9.51963	9.38687	9.02761	8.83059	9.05519	9.47123	9.27244	10.0117	9.55075	9.01173	9.27937	8.65329	8.81425	8.15962	9.4668	9.38225	8.91119	9.41567	9.65368	9.54511	8.91808	9.83773	9.51848	9.694	9.11368	9.20644	9.3672	9.39806	9.55513	9.53153	8.81957	599.691	0.0324427	0.820366	0.975693	501	0.649953
GRB10	GRB10	2887	GRB-IR|Grb-10|IRBP|MEG1|RSS	growth factor receptor-bound protein 10	3.89483	4.61871	5.00885	4.23822	4.75808	4.46404	4.22297	5.39831	4.98064	4.78547	4.55714	4.14021	4.17663	3.77332	4.73763	4.83195	4.67416	4.65228	5.06308	4.18586	3.61198	4.41818	4.77772	4.87922	4.67015	4.64345	5.01421	4.76691	4.57925	5.39337	5.24382	4.79073	5.10057	3.87921	4.38046	24.4016	0.195612	0.50627	0.90373	335	0.401104
GRB2	GRB2	2885	ASH|EGFRBP-GRB2|Grb3-3|MST084|MSTP084|NCKAP2	growth factor receptor-bound protein 2	11.8634	12.0389	11.8158	12.2738	12.282	11.794	11.939	11.9825	11.8348	12.0339	11.9892	11.4394	11.6261	11.8256	11.8387	11.9131	11.9683	12.4662	12.2857	11.9273	12.3046	11.8885	12.0328	11.7111	12.0307	11.9758	12.017	11.8209	11.8464	12.0884	12.1589	12.0524	11.9278	11.5874	11.7421	3962.18	0.0815957	0.258419	0.793553	194	0.204738
GREM2	GREM2	64388	CKTSF1B2|DAND3|PRDC	gremlin 2_ DAN family BMP antagonist	3.27816	3.96664	5.00885	4.87565	4.34304	4.68643	3.88193	4.20037	4.69113	3.85947	2.66406	3.58767	3.62914	3.35829	4.4006	4.45998	3.74816	4.16685	3.06308	4.27897	3.41934	5.70768	5.79942	4.29426	5.0601	4.44414	5.23661	4.59003	3.37761	4.74701	4.50686	3.79073	4.80511	4.69864	3.84994	18.9243	0.980548	0.0437635	0.451216	58	0.0346726
GSK3B	GSK3B	2932	-	glycogen synthase kinase 3 beta	7.77215	7.94064	7.86843	8.06829	8.37279	7.86397	8.01943	8.14633	7.99153	8.29909	8.13283	8.46869	8.28625	8.04011	7.88738	8.06601	7.98848	7.97421	7.87614	7.80253	6.65638	8.22553	8.09965	7.98184	8.20019	8.0512	8.17521	8.23138	8.32715	8.16008	8.15346	8.00019	8.15303	8.27153	8.00195	264.001	-0.0488139	0.591599	0.923698	383	0.468708
GZMA	GZMA	3001	CTLA3|HFSP	granzyme A (granzyme 1_ cytotoxic T-lymphocyte-associated serine esterase 3)	11.991	11.8411	12.3011	11.989	11.2086	13.4489	11.9953	12.4402	12.5352	10.9877	11.514	11.5573	11.8811	12.0691	12.3151	10.9946	12.8635	11.8052	11.1617	11.6995	12.0409	11.4263	11.978	12.8412	10.9272	12.4052	11.0415	11.8147	12.68	12.2892	12.5101	12.0212	12.6177	10.8113	11.4946	3898.01	-0.115554	0.584627	0.918543	380	0.463184
GZMB	GZMB	3002	CCPI|CGL-1|CGL1|CSP-B|CSPB|CTLA1|CTSGL1|HLP|SECT	granzyme B (granzyme 2_ cytotoxic T-lymphocyte-associated serine esterase 1)	12.6758	12.4241	11.8596	11.2971	10.4735	13.1222	12.5003	13.1904	12.373	11.5976	11.3141	11.6983	11.4596	11.9376	12.6853	10.6614	13.7183	12.391	11.3694	11.8877	12.2848	11.2083	12.3729	12.4413	11.3175	12.1518	11.3536	11.9609	13.1455	12.9358	12.3886	12.3517	13.1607	11.1592	11.0332	4253.2	0.0697694	0.786563	0.975693	476	0.623172
GZMH	GZMH	2999	CCP-X|CGL-2|CSP-C|CTLA1|CTSGL2	granzyme H (cathepsin G-like 2_ protein h-CCPX)	11.8813	11.7171	11.6434	11.083	10.4422	13.3893	11.6453	12.6068	12.5493	11.5495	10.0728	10.1666	12.2368	11.0622	11.25	10.0218	12.1719	10.6683	10.379	10.8142	10.3735	11.2162	10.7113	12.6271	9.94016	12.0765	11.0928	11.8786	12.1021	11.9467	12.2854	12.0509	13.0019	9.97539	11.5442	2765.89	-0.208843	0.490139	0.894271	324	0.388324
GZMK	GZMK	3003	TRYP2	granzyme K (granzyme 3; tryptase II)	10.3762	10.2626	11.496	11.7451	10.6819	11.8357	10.7266	10.0973	11.5033	9.32217	10.334	10.3541	10.1967	10.6172	11.3548	10.0987	9.59114	9.90886	9.47811	10.9111	10.4575	10.8285	10.8425	11.065	10.7909	11.1265	10.5534	10.1958	11.2887	10.4844	10.5699	10.8966	11.4542	9.88978	10.6063	1581.3	-0.248125	0.228587	0.781783	174	0.181103
GZMM	GZMM	3004	LMET1|MET1	granzyme M (lymphocyte met-ase 1)	7.70219	8.1096	8.82284	8.66448	8.21751	9.23956	8.49468	8.47486	8.75961	8.11497	7.9201	8.45886	7.99479	8.41357	8.79291	7.73007	8.77938	7.56192	7.13156	8.07338	7.63435	8.69119	8.24112	8.27682	7.85109	8.43072	8.27892	8.56632	9.11638	8.53178	8.48523	8.34532	8.74656	8.73719	8.07233	321.236	-0.138202	0.368072	0.846565	260	0.291613
HADHB	HADHB	3032	ECHB|MSTP029|MTPB|TP-BETA	hydroxyacyl-CoA dehydrogenase/3-ketoacyl-CoA thiolase/enoyl-CoA hydratase (trifunctional protein)_ beta subunit	9.55738	9.32083	9.28107	9.48825	9.55032	9.37626	9.48284	9.46826	9.39157	9.9638	9.69117	9.27511	9.49476	9.54316	9.60594	9.57709	9.08445	9.69543	9.4912	9.23316	9.24861	9.32507	9.69767	9.38336	9.40088	9.36697	9.52025	9.25382	9.42201	9.58319	9.65757	9.64456	9.24956	9.33478	9.39426	703.645	-0.0753085	0.215625	0.776768	166	0.170834
HAVCR2	HAVCR2	84868	CD366|HAVcr-2|KIM-3|TIM3|TIMD-3|TIMD3|Tim-3	hepatitis A virus cellular receptor 2	8.34855	8.2538	7.65457	7.62288	7.27115	7.72038	7.5675	8.22665	7.88461	8.13745	8.36845	7.9754	7.28625	7.9332	8.04749	8.1407	8.70236	8.87173	8.07306	7.81035	8.78691	7.05561	7.71061	7.7787	7.95172	7.84913	7.57221	7.30488	7.60258	8.10609	8.02743	7.80568	7.98954	8.03016	7.96542	243.312	0.0974899	0.515225	0.908863	339	0.408199
HCST	HCST	10559	CDG2F|CMPST|CST|hCST|SLC35A1	solute carrier family 35 (CMP-sialic acid transporter)_ member A1	11.7501	11.4127	11.6316	11.6802	11.4677	12.2163	11.5118	11.6301	11.9267	10.7212	10.5973	11.1681	11.1802	11.3202	11.4841	10.6831	11.201	11.0665	10.5629	11.0628	10.2791	11.2762	11.429	11.4954	11.0143	11.5515	11.2029	11.4152	11.7798	11.6344	11.7651	11.2779	11.7294	10.6055	10.8499	2525.41	-0.251057	0.0767016	0.535878	83	0.0607686
HDAC7	HDAC7	51564	HD7|HD7A|HDAC7A	histone deacetylase 7	7.65667	7.93187	8.07702	7.86919	7.88047	7.95945	7.92924	7.77825	7.60158	8.03738	8.22302	8.55423	8.25962	8.39171	8.00442	8.64398	8.12668	7.83588	8.21958	8.67128	8.25584	8.64057	7.986	7.99896	7.75468	8.1322	8.34811	8.05516	7.98642	7.95137	7.99106	7.87111	7.6766	9.15369	8.88947	278.992	0.238162	0.0656726	0.524732	74	0.0520306
HDAC9	HDAC9	9734	HD7|HD7b|HD9|HDAC|HDAC7|HDAC7B|HDAC9B|HDAC9FL|HDRP|MITR	histone deacetylase 9	6.53114	6.48121	7.00885	6.99903	7.04348	6.3602	6.8939	7.1016	6.80661	7.89509	7.8167	6.82033	7.56533	6.61881	6.85311	7.03073	6.73002	6.94085	7.07306	6.48842	7.48235	5.94869	6.91324	6.85121	7.35906	6.53474	7.09222	6.3884	6.68504	6.80841	7.48086	7.74493	6.39007	6.61193	7.39426	122.407	-0.121264	0.486207	0.894271	322	0.385209
HDC	HDC	3067	-	histidine decarboxylase	4.22925	4.32921	4.51408	4.23822	4.928	4.61604	4.7824	4.20037	4.18417	9.49173	6.61159	7.15652	7.6498	2.94325	4.54499	4.95748	8.2076	5.73245	8.81201	5.44889	6.28441	4.49618	4.64022	3.84175	4.0601	4.14869	4.36785	4.71033	3.96257	4.61576	4.43647	4.6652	4.43314	1.37671	4.26498	32.5641	-0.666525	0.454301	0.87227	308	0.359931
HGF	HGF	3082	DFNB39|F-TCF|HGFB|HPTA|SF	hepatocyte growth factor (hepapoietin A; scatter factor)	7.51082	6.94936	6.88754	7.36291	6.7277	7.18893	7.29697	7.56412	7.71103	7.65648	8.03163	6.0731	7.30374	7.13965	6.51022	7.40594	6.80128	7.87173	7.96461	6.84882	8.25584	5.94869	6.87288	6.40118	6.65766	6.66653	6.79848	6.42402	7.12177	7.24581	7.26429	7.23919	7.21604	7.19263	7.6573	140.678	-0.0904001	0.652127	0.945288	406	0.516663
HIPK1	HIPK1	204851	Myak|Nbak2	homeodomain interacting protein kinase 1	9.98506	10.0642	10.1645	10.0167	10.1759	10.1768	10.2395	10.0001	10.0487	10.3609	10.4737	10.6822	10.4405	10.0668	9.7911	10.3795	10.5722	10.3732	10.5875	10.416	10.3176	10.5371	10.1732	10.1213	10.0848	10.1176	10.3017	10.3759	10.3271	10.2774	10.2944	10.2447	10.1754	10.328	10.1042	1218.84	0.116382	0.0788584	0.535878	88	0.0624773
HLA-DPA1	HLA-DPA1	3113	DP(W3)|DP(W4)|HLA-DP1A|HLADP|HLASB|PLT1	major histocompatibility complex_ class II_ DP alpha 1	12.5092	11.9294	12.1079	12.3649	12.3034	11.8482	12.3953	11.9081	12.4183	12.1384	11.7166	10.5364	11.6903	11.9071	11.9209	12.3058	11.7739	12.4875	11.4635	11.4545	11.6673	10.9813	12.1974	11.7691	12.335	11.7617	11.5096	11.2067	12.0701	12.2472	12.2926	12.5509	12.5521	11.437	11.7414	3898.04	-0.0821096	0.585648	0.918543	381	0.463993
HLA-DPB1	HLA-DPB1	3115	DPB1|HLA-DP|HLA-DP1B|HLA-DPB	major histocompatibility complex_ class II_ DP beta 1	14.0289	13.4759	13.4691	13.8848	13.8263	13.3664	13.7081	13.3004	14.062	13.6702	13.2586	12.0558	13.4505	13.2667	13.2543	13.3566	13.2627	13.3945	12.7876	13.0099	13.0385	12.6107	13.6709	13.3012	13.972	13.2833	13.0618	13.0232	13.5156	13.8517	13.7684	14.0809	14.0941	12.4309	12.9977	10722	-0.136822	0.37443	0.85083	263	0.296651
HLA-DQA1	HLA-DQA1	3117	CD|CELIAC1|DQ-A1|GSE|HLA-DQA	major histocompatibility complex_ class II_ DQ alpha 1	10.9883	10.6077	3.37658	10.7103	2.98047	10.3344	1.97504	11.5387	2.25817	11.562	2.55714	10.8305	10.3102	3.23276	10.5758	10.7279	2.0112	11.2543	10.3485	9.82006	9.65364	9.52438	11.9145	10.1731	11.7209	10.7634	10.8337	2.65143	10.5929	10.87	10.7023	11.5927	2.93064	11.1029	11.247	414.013	2.64123	0.108518	0.589941	110	0.0859755
HLA-DQB1	HLA-DQB1	3119	CELIAC1|HLA-DQB|IDDM1	major histocompatibility complex_ class II_ DQ beta 1	9.07517	9.21276	3.63962	10.7757	2.49504	8.30534	2.97504	10.7836	1.93625	9.68982	1.66406	9.77486	8.89449	2.35829	8.71872	9.70567	1.42624	10.9721	9.16927	9.80644	10.2755	9.22267	10.1999	9.93144	10.8917	10.1619	10.3241	2.87383	8.48614	9.11219	10.4644	9.20012	2.66761	10.0206	11.2288	238.57	2.77677	0.0626466	0.513187	73	0.0496332
HLA-DQB2	HLA-DQB2	3120	HLA-DQB1|HLA-DXB	major histocompatibility complex_ class II_ DQ beta 2	11.4663	12.1323	10.8756	12.6598	12.4854	10.8649	11.0167	10.5444	12.3296	12.2042	10.2528	8.90478	10.888	10.4217	11.0176	12.0289	11.7544	11.0357	9.11232	10.4969	11.3685	10.9676	11.3416	10.5959	11.4956	11.0106	10.6395	11.2544	11.496	12.6283	11.6129	12.7735	12.4555	9.88715	9.78068	2343.25	-0.0514187	0.866218	0.980461	521	0.686281
HLA-DRA	HLA-DRA	3122	HLA-DRA1|MLRW	major histocompatibility complex_ class II_ DR alpha	13.9662	13.7674	13.36	13.8215	13.9311	13.2117	13.6811	13.7598	13.9004	13.6139	12.8811	11.8918	12.957	13.184	13.4925	13.5077	13.3116	13.7014	13.2544	12.8174	13.3644	12.2532	13.7259	12.9818	13.7424	12.9215	13.2646	12.7818	13.5068	13.9041	13.8186	14.1938	13.9487	12.138	12.7186	10446.6	-0.120053	0.493601	0.894271	330	0.391066
HLA-DRB1/3	HLA-DRB1/3	NA	NA	NA	13.3916	12.9788	11.0922	13.3327	12.2992	12.3182	12.0602	12.2483	12.6157	12.3173	10.5692	11.3782	12.0165	11.3653	12.1123	12.8626	11.7254	13.4001	11.7616	11.9233	11.8688	11.7664	12.9319	12.4471	12.0125	11.517	11.6318	11.1652	12.405	12.8774	13.1261	12.7683	11.6861	12.2175	12.78	4702.25	0.0404531	0.859241	0.980461	518	0.680753
HLA-E	HLA-E	3133	EA1.2|EA2.1|HLA-6.2|MHC|QA1	major histocompatibility complex_ class I_ E	13.6696	14.0041	13.9692	14.1072	14.0274	13.8346	13.7875	13.671	13.9227	13.6742	13.5512	13.8559	13.6582	13.8132	14.0219	13.2673	13.9454	13.9407	13.7936	13.9386	13.4864	14.3665	14.1633	13.8786	13.883	14.2217	14.0309	13.9492	13.8158	13.9553	14.0307	13.9192	14.0794	13.7776	13.5214	14996.7	0.0714855	0.328657	0.844782	231	0.260386
HMGB1	HMGB1	3146	HMG-1|HMG1|HMG3|SBP-1	high mobility group box 1	9.73868	9.74925	9.80117	9.7911	9.9901	10.1722	9.71987	9.851	9.87435	9.71496	9.86513	9.97885	9.86975	9.67871	9.73575	9.12406	9.2966	9.09285	9.16695	9.51498	8.06319	10.1937	9.80479	9.56967	9.74586	9.85542	9.8471	9.81298	9.8501	9.75092	9.7602	9.66725	10.0216	9.31139	9.22691	810.725	-0.251281	0.0328001	0.412144	46	0.0259866
HRAS	HRAS	3265	C-BAS/HAS|C-H-RAS|C-HA-RAS1|CTLO|H-RASIDX|HAMSV|HRAS1|RASH1|p21ras	Harvey rat sarcoma viral oncogene homolog	6.25391	6.31579	6.35843	6.37207	6.61606	6.8487	6.5142	6.57234	6.18417	6.18139	6.13283	6.43567	6.35497	5.92307	6.54499	6.30326	6.47063	6.30436	5.93754	6.48842	6.03825	6.62329	6.01873	6.36201	6.36676	6.27422	6.21933	6.42402	6.48195	6.49023	6.41832	6.3143	6.68553	6.20114	6.23461	81.5969	-0.0737386	0.337625	0.844782	235	0.267491
ICAM1	ICAM1	3383	BB2|CD54|P3.58	intercellular adhesion molecule 1	8.02948	8.40721	7.46404	8.75129	7.71227	7.54204	8.0625	7.82716	8.03428	8.13	8.0807	6.99367	7.36333	7.86079	7.53637	8.16042	8.15416	8.9067	8.53701	7.52689	8.19694	6.65764	7.85227	7.71276	8.45963	7.6608	7.91575	7.46735	7.92605	8.14826	8.35294	7.82782	7.72938	7.57311	8.04634	239.365	0.0942715	0.559144	0.916855	359	0.442994
ICOS	ICOS	29851	AILIM|CD278|CVID1	inducible T-cell co-stimulator	7.29013	8.70875	8.35843	7.74777	9.07096	8.201	8.08878	7.57234	7.81276	8.40172	8.58632	9.19451	8.28625	8.3008	8.60388	8.01637	8.10572	7.8084	7.36888	9.29299	7.92486	9.83133	8.26471	7.92921	8.54688	8.578	8.48091	8.93684	7.76304	7.73914	7.61438	8.08841	7.93814	8.75175	7.4349	303.77	-0.00689579	0.973803	0.993604	583	0.771517
ICOSLG	ICOSLG	23308	B7-H2|B7H2|B7RP-1|B7RP1|CD275|GL50|ICOS-L|ICOSL|LICOS	inducible T-cell co-stimulator ligand	5.65667	6.08211	5.98539	6.21804	6.56543	5.29411	5.72993	5.78534	6.24003	7.3189	7.05146	6.15652	6.32102	6.61881	5.67623	7.52227	7.04095	5.96594	5.82389	7.07338	6.10383	6.37753	5.98126	5.61619	8.0601	5.5719	5.82157	6.04375	6.20543	6.08143	5.78696	6.35552	6.17857	7.14048	6.46138	77.8815	0.27684	0.289021	0.821565	207	0.228983
ID2	ID2	3398	GIG8|ID2A|ID2H|bHLHb26	inhibitor of DNA binding 2_ dominant negative helix-loop-helix protein	11.5207	12.2531	11.6174	12.9748	12.1579	12.7905	11.5572	11.7563	11.9267	11.739	11.5075	11.5515	11.3958	11.618	11.925	11.7503	12.2251	12.2217	11.279	11.4192	11.5007	12.1374	12.4046	11.8097	12.1188	12.2438	12.1158	11.5161	12.4326	11.9916	11.8245	11.9896	12.3639	10.8148	11.6765	3793.59	-0.0217066	0.884885	0.980461	533	0.701071
IDO1	IDO1	3620	IDO|IDO-1|INDO	indoleamine 2_3-dioxygenase 1	4.95623	4.82225	5.00885	5.42585	4.81697	4.61604	4.14497	5.32237	4.69113	5.44443	5.17863	4.72518	5.95107	4.98278	5.93403	4.95748	5.47063	5.73245	4.41671	4.08632	5.0043	4.33571	5.05526	4.4518	4.2716	3.59615	4.36785	4.3884	4.64065	4.92388	4.202	5.11266	5.47496	4.87921	4.48737	28.9122	-0.714923	0.0473124	0.460847	61	0.0374843
IFIT1	IFIT1	3434	C56|G10P1|IFI-56|IFI-56K|IFI56|IFIT-1|IFNAI1|ISG56|P56|RNM561	interferon-induced protein with tetratricopeptide repeats 1	7.27816	7.60774	6.60924	7.40814	6.32286	6.46404	8.60075	6.68277	6.80661	6.34489	7.18313	7.03833	6.68359	7.56774	6.66046	8.28541	8.76163	11.7545	6.83566	6.13695	6.49462	5.20245	6.88308	6.98614	5.39713	6.24384	6.20184	6.40632	6.12177	7.08143	8.29941	7.11266	6.36805	10.2776	6.538	137.587	1.39327	0.0111771	0.345203	19	0.00885534
IFIT3	IFIT3	3437	CIG-49|GARG-49|IFI60|IFIT4|IRG2|ISG60|P60|RIG-G|cig41	interferon-induced protein with tetratricopeptide repeats 3	7.30791	7.32251	6.34006	7.33508	5.75808	6.50357	8.21345	7.04365	5.93625	6.3189	7.03163	6.31014	6.28625	6.87136	6.86691	7.7734	8.47063	11.3531	7.311	6.11186	6.36687	5.57018	7.04621	7.00321	6.09757	6.64345	6.05374	6.29529	6.37761	6.8673	7.73659	7.18305	6.27642	9.83478	6.13945	125.384	1.35198	0.00750115	0.31457	13	0.00594296
IFNA6	IFNA6	3443	IFN-alphaK	interferon_ alpha 6	3.54119	4.32921	4.30258	4.31622	3.87355	4.38157	2.56	4.63647	2.93625	3.99697	3.02663	5.00271	2.51366	3.23276	3.96002	4.07296	5.12668	3.33035	3.06308	3.27897	3.61198	4.70768	4.31829	3.76375	4.2716	4.49661	4.97357	4.3884	4.75612	4.22344	4.28446	4.3757	4.34568	3.49219	5.26498	16.2414	0.629357	0.196129	0.751828	156	0.155388
IFNG	IFNG	3458	IFG|IFI	interferon_ gamma	6.30201	5.00058	6.60924	5.90118	5.53067	8.18893	6.04113	6.85438	6.4281	5.85947	5.59817	5.00271	6.91739	5.90261	6.49252	5.45998	6.81855	4.523	5.62107	5.95139	5.25584	6.55203	5.46125	6.84175	5.0601	6.72268	5.48814	5.45879	5.88857	5.61576	5.94743	6.22814	6.43314	5.79175	7.48737	65.5857	-0.405836	0.192158	0.742028	154	0.152241
IGHA1	IGHA1	3493	IgA1	immunoglobulin heavy constant alpha 1	12.6735	10.0871	11.3055	11.6958	11.6448	8.72456	11.1443	11.4622	10.3467	11.4896	12.603	8.56343	14.2509	11.4453	11.0192	11.1807	11.7442	9.00681	8.66464	11.2923	10.5383	10.3476	10.8607	11.5279	9.57039	10.4591	10.605	11.8922	10.0529	11.0853	7.85601	11.0854	13.4089	12.7015	10.0199	1943.5	-0.658631	0.133496	0.635845	125	0.105765
IGHD	IGHD	3495	-	immunoglobulin heavy constant delta	6.73759	8.81749	9.07979	8.48615	9.73345	6.63396	7.68929	8.46606	8.76279	9.22053	8.30172	7.68078	8.26409	8.34697	7.80372	8.29733	8.93403	5.71282	8.25947	8.70103	6.87877	7.22553	8.60985	7.71794	9.50042	8.05994	8.75718	9.79779	7.57138	7.32148	8.51968	8.14829	8.59361	7.53994	6.32387	279.833	-0.171848	0.577533	0.917308	376	0.457564
IGHG1	IGHG1	3500	-	immunoglobulin heavy constant gamma 1 (G1m marker)	10.4534	10.3342	11.427	10.8893	10.3605	8.63841	9.61529	11.5052	11.2905	10.8125	11.4979	9.31922	16.605	11.1171	10.0864	10.3383	10.9291	8.41478	7.9753	11.3165	10.21	9.46014	9.74595	10.2067	11.308	10.673	10.61	10.8003	10.2627	10.0674	7.26429	13.9711	14.4241	11.029	9.16383	1586.97	-1.43803	0.0345495	0.412144	48	0.0273726
IGHG2	IGHG2	3501	-	immunoglobulin heavy constant gamma 2 (G2m marker)	9.1754	9.14418	10.1736	9.75129	9.56758	8.24831	8.74322	10.4041	9.86846	9.9575	10.534	8.84569	14.2824	9.23276	9.64852	11.3476	10.0299	7.50599	6.63462	10.9941	8.31242	10.0048	9.39154	9.24487	10.1386	9.92766	9.74817	11.0257	9.2917	8.54086	6.34336	11.926	12.6128	10.9685	8.83484	846.722	-0.611981	0.255828	0.793553	192	0.202686
IGHG3	IGHG3	3502	IgG3	immunoglobulin heavy constant gamma 3 (G3m marker)	10.5261	10.6235	11.6311	11.331	11.2379	9.7329	10.3282	12.1044	11.516	11.2205	11.8486	10.1258	15.8046	10.918	10.9291	12.291	11.2607	8.69543	8.22854	12.3608	9.39662	11.3137	10.7764	10.8081	11.5993	11.2279	11.3371	12.574	11.0215	10.3579	7.84246	13.7122	14.2519	12.1575	10.1021	2315.23	-0.633407	0.245869	0.790969	184	0.194796
IGHG4	IGHG4	3503	-	immunoglobulin heavy constant gamma 4 (G4m marker)	8.57339	8.56867	9.6188	9.28746	9.24458	7.73706	8.10432	10.0451	9.38952	9.29243	10.0515	8.31014	14.0094	8.90775	8.96965	10.0414	9.61111	7.20248	6.44774	10.4325	7.8408	9.3304	8.87544	8.79104	9.7355	9.39834	9.38925	10.3805	8.77678	8.45706	6.04528	11.6294	12.2465	10.1841	8.12296	600.473	-0.782718	0.158899	0.675753	139	0.125891
IGHM	IGHM	3507	AGM1|MU|VH	immunoglobulin heavy constant mu	12.2265	12.4114	13.2227	12.2983	13.4918	11.1575	11.9433	12.7886	12.8736	12.376	12.1267	11.3791	12.4153	12.1546	12.097	12.5365	12.8951	9.65485	12.0378	12.7335	11.4306	11.685	12.4576	12.1599	13.6782	12.3186	12.2742	12.4985	12.2657	11.8196	13.0014	12.9977	12.814	12.6932	10.5208	4937.55	-0.0160223	0.946592	0.993604	566	0.749959
IGHV4-59	IGHV4-59	28392	IGHV459|VH	immunoglobulin heavy variable 4-59	7.00062	6.75423	8.07146	7.3067	8.006	5.81767	6.36736	8.44383	7.31995	8.46235	8.48606	6.2807	10.1551	6.5935	6.73763	7.25516	7.8525	4.69292	6.59359	7.93718	5.78191	6.84816	6.78861	6.90671	7.63872	7.1322	7.21061	7.93684	6.41324	6.99163	6.84246	8.3402	8.20987	6.86857	5.88947	146.84	-0.775729	0.0351277	0.412144	50	0.0278307
IGKC	IGKC	3514	HCAK1|IGKCD|Km	immunoglobulin kappa constant	14.1371	12.6359	13.8757	13.6225	14.117	11.9321	13.1106	14.0475	13.4228	13.2194	13.8286	11.9546	16.4722	13.0913	13.0933	13.4596	13.92	11.2134	11.7339	13.8324	12.4927	13.0652	12.6714	13.5792	13.3581	12.7835	13.132	14.8159	12.8759	13.1538	12.7075	15.2837	15.5972	13.8072	11.0777	10414.6	-0.314056	0.419861	0.865804	289	0.332644
IGLC1	IGLC1	3537	IGLC	immunoglobulin lambda constant 1 (Mcg marker)	13.7817	12.1055	12.8842	13.0835	12.9386	10.7109	12.2395	12.9267	12.2051	12.6729	13.6524	10.5573	15.9008	12.4174	12.6	12.5063	13.3819	10.3825	11.1135	12.7394	11.503	11.933	12.5001	12.7361	12.8033	12.4402	12.1475	13.2263	11.8239	12.2322	11.1025	13.6734	14.8372	13.5418	10.4548	5822	-0.572254	0.155213	0.675753	136	0.122971
IKZF1	IKZF1	10320	Hs.54452|IK1|IKAROS|LYF1|LyF-1|PPP1R92|PRO0758|ZNFN1A1	IKAROS family zinc finger 1 (Ikaros)	11.0945	11.6306	11.7115	11.8232	11.9508	12.0427	11.543	11.4303	11.4618	11.5634	11.584	12.1945	11.6927	11.4906	11.8772	11.4169	11.3884	11.3056	11.1153	11.9318	11.2404	12.4792	11.6548	11.544	11.9389	11.8374	11.9716	12.0002	11.7108	11.5826	11.7412	11.6257	11.5648	11.9437	11.5733	3271.94	0.0150265	0.882154	0.980461	532	0.698907
IL10	IL10	3586	CSIF|GVHDS|IL-10|IL10A|TGIF	interleukin 10	3.8307	4.66178	4.30258	4.46061	4.42104	4.87907	4.56	3.92027	3.93625	4.44443	4.34855	3.38122	3.51366	4.09525	4.79653	5.27941	4.12668	5.42989	3.98061	4.36643	2.93391	5.33571	4.73333	4.4518	4.61952	4.49661	4.48814	4.15393	3.64065	4.54537	4.02143	4.11266	4.93064	4.25118	4.58691	20.307	0.484436	0.231638	0.786976	176	0.183521
IL10RA	IL10RA	3587	CD210|CD210a|CDW210A|HIL-10R|IL-10R1|IL10R	interleukin 10 receptor_ alpha	11.5428	11.7452	11.7779	12.1528	11.6549	11.7714	11.4848	11.634	11.7516	11.573	11.5307	11.6751	11.7006	11.6344	11.7428	11.6037	11.5289	11.8775	11.391	11.7783	11.0403	11.6766	11.8885	11.6197	11.9692	11.9584	11.8057	11.4737	11.5841	11.8537	11.4432	11.4036	11.9985	11.5086	11.6407	3256.33	-0.0294644	0.675493	0.951753	424	0.535175
IL10RB	IL10RB	3588	CDW210B|CRF2-4|CRFB4|D21S58|D21S66|IL-10R2	interleukin 10 receptor_ beta	8.4928	7.80794	8.29306	8.26797	8.31777	8.29974	8.17961	8.3797	8.33285	8.0767	7.52913	7.61152	8.15752	7.95323	8.34743	8.38375	7.83563	8.42989	8.59705	7.70523	7.05493	7.57917	8.02795	7.98184	7.57372	7.803	7.91575	8.13256	7.7836	8.4182	8.22306	8.14829	8.11386	8.1316	8.52551	268.523	-0.109798	0.339591	0.844782	238	0.269048
IL11RA	IL11RA	3590	CRSDA	interleukin 11 receptor_ alpha	6.42655	7.14418	6.83601	6.39022	7.04348	6.80191	6.24183	6.06711	6.49083	6.99697	7.44542	8.38814	7.93433	7.72169	6.67623	8.69445	7.19442	6.61046	7.0327	8.30133	7.21189	8.16711	6.76675	7.20853	7.03134	7.19705	7.40653	7.00899	6.67039	6.99163	6.02143	6.59809	6.80511	9.29955	8.70239	145.657	0.520763	0.082508	0.547256	90	0.0653688
IL12A	IL12A	3592	CLMF|IL-12A|NFSK|NKSF1|P35	interleukin 12A	4.07171	4.48121	4.44697	5.19758	4.75808	4.87907	4.29697	4.0198	4.63669	5.58193	4.92279	4.26575	5.45226	4.72752	4.90756	4.69445	5.12668	3.61046	3.89315	5.23316	4.07141	5.41818	4.68753	4.4518	5.1341	4.54724	4.79848	4.71033	4.05568	3.80841	4.50686	5.33505	4.98954	4.87921	5.58691	25.8302	-0.116696	0.715799	0.96666	439	0.567108
IL12RB1	IL12RB1	3594	CD212|IL-12R-BETA1|IL12RB|IMD30	interleukin 12 receptor_ beta 1	8.20099	8.47519	8.55051	8.452	7.99329	8.85635	7.98627	8.11291	8.38333	7.54877	7.94681	8.38814	7.9894	8.32791	8.60388	8.052	8.42624	8.2441	7.79402	8.66267	7.66726	8.53365	8.20906	8.54219	8.04579	8.74725	8.18858	8.08328	8.36402	8.24581	8.13691	8.13058	8.41714	8.3035	7.87969	302.87	-0.0365998	0.72315	0.96666	445	0.572932
IL13RA1	IL13RA1	3597	CD213A1|CT19|IL-13Ra|NR4	interleukin 13 receptor_ alpha 1	9.31817	8.94718	8.52226	9.54403	9.29982	8.83327	9.19179	9.40293	9.296	9.33195	9.37339	7.64657	8.57256	8.80123	8.29222	9.17342	8.4486	9.09664	9.50602	8.30687	9.0043	7.87761	9.28984	8.31834	8.68253	8.42735	9.0707	8.39739	8.75959	9.16889	9.57602	8.76036	9.18803	8.03968	9.16786	469.584	-0.155796	0.344347	0.844782	243	0.272817
IL15	IL15	3600	IL-15	interleukin 15	7.57094	7.46914	7.26411	8.05698	7.2392	7.1396	7.37592	7.63647	7.5583	8.43236	8.42085	7.11541	7.6152	7.56774	7.55355	8.22427	6.80128	8.80609	7.311	6.86393	7.69944	6.64057	7.4748	7.30807	7.50566	7.11552	7.61908	6.37025	7.08911	7.41327	7.42742	7.63204	7.26454	7.96668	7.75683	180.324	-0.157849	0.398792	0.851698	276	0.315952
IL16	IL16	3603	LCF|NIL16|PRIL16|prIL-16	interleukin 16	11.3097	11.3695	11.8744	11.5226	11.8286	11.724	11.7237	11.5912	11.7094	11.5935	11.5963	12.1328	11.7304	11.5939	11.7211	11.0432	11.2432	11.1464	11.5415	11.9065	11.8444	11.8167	11.4022	11.6272	11.6304	11.6811	11.5516	11.8491	11.4799	11.5392	11.7629	11.6215	11.5231	11.4234	10.9196	3078.12	-0.131407	0.109715	0.591078	111	0.0869243
IL18	IL18	3606	IGIF|IL-18|IL-1g|IL1F4	interleukin 18	8.07171	7.8872	7.53847	8.33039	8.12731	7.77793	8.20866	8.46164	7.85511	8.20287	7.84822	6.6233	7.25063	7.75632	8.32259	8.12071	8.26544	8.07374	8.07803	7.64529	8.7361	6.62329	8.39511	7.4518	7.87286	7.7391	7.87771	7.0777	7.88857	8.37319	8.43647	7.5545	8.42783	7.1493	8.4482	238.844	0.0480472	0.778588	0.975693	474	0.616854
IL1B	IL1B	3553	IL-1|IL1-BETA|IL1F2	interleukin 1_ beta	8.38808	8.66708	7.97352	7.67562	6.38257	10.1222	7.97504	8.0787	8.38746	8.3189	10.5838	6.83053	7.74888	7.41718	8.46555	10.9872	10.2811	10.1919	10.4649	9.76278	8.52487	9.78353	8.02795	7.18628	8.11595	7.21282	7.10168	6.42402	6.86304	10.5192	7.77275	7.01313	6.78862	10.3711	11.3471	363.872	0.936435	0.0482542	0.460847	62	0.0382305
IL1R2	IL1R2	7850	CD121b|CDw121b|IL-1R-2|IL-1RT-2|IL-1RT2|IL1R2c|IL1RB	interleukin 1 receptor_ type II	5.65667	4.7036	4.86201	4.92628	4.63255	4.46404	4.43447	4.97089	5.49083	7.0611	5.34855	5.00271	4.57256	4.58068	4.85311	5.89608	5.12668	5.04656	8.05302	5.23316	6.87877	4.83321	5.25689	5.14841	5.0601	4.14869	4.65164	4.5259	5.448	6.41327	4.86943	5.11266	6.12704	4.92103	6.4349	38.8123	0.77664	0.0824071	0.547256	89	0.0652889
IL1RN	IL1RN	3557	DIRA|ICIL-1RA|IL-1RN|IL-1ra|IL-1ra3|IL1F3|IL1RA|IRAP|MVCD4	interleukin 1 receptor antagonist	6.65667	6.31579	5.51408	6.49456	6.19548	5.87907	6.43447	6.13528	6.2761	6.39552	5.71468	4.43567	5.76159	5.81772	6.15267	6.01637	5.9498	7.66255	7.40094	5.44889	5.36687	5.57018	5.96215	6.08568	5.64506	5.52214	6.03411	5.55832	5.48195	6.64971	6.82878	6.11266	6.17857	5.96168	6.23461	66.3888	0.149576	0.544211	0.916855	349	0.431163
IL21R	IL21R	50615	CD360|NILR	interleukin 21 receptor	7.96373	7.98371	8.26897	8.05129	8.20654	8.41305	8.44265	8.22144	8.07067	7.55991	7.60489	8.53876	8.64638	8.24093	8.20795	7.93476	7.93403	8.09285	7.64134	8.47864	7.75153	8.39291	7.86261	8.25203	7.9102	8.38622	8.07311	8.26614	7.88857	7.97164	8.07454	8.09451	7.97504	8.24708	7.85993	274.421	-0.130359	0.157048	0.675753	138	0.124425
IL27RA	IL27RA	9466	CRL1|IL-27RA|IL27R|TCCR|WSX1|zcytor1	interleukin 27 receptor_ alpha	9.24625	9.32921	9.66383	9.16633	9.58463	9.68213	9.48877	9.39136	9.51178	8.82294	9.19766	9.29917	9.29065	9.54976	9.63043	9.39489	9.08445	9.23552	8.87329	9.59185	8.97393	9.43808	9.28408	9.56105	8.97959	9.3295	9.26003	9.56432	9.27727	9.64971	9.65757	9.42009	9.29696	9.55164	9.1598	655.016	-0.0643223	0.408942	0.857301	285	0.323994
IL2RA	IL2RA	3559	CD25|IDDM10|IL2R|TCGFR|p55	interleukin 2 receptor_ alpha	6.77215	7.74925	7.9064	7.16633	7.64072	7.23663	7.40131	6.34173	6.83106	6.74699	6.98082	7.63498	7.08857	7.38065	7.83917	7.04494	7.74816	6.91532	7.61425	8.86393	7.08772	8.27616	8.702	7.23768	7.65137	7.68361	8.32407	8.24638	7.1325	7.62432	6.48958	8.06375	7.35691	8.06321	6.74611	177.782	0.498239	0.0197832	0.381623	31	0.0156737
IL6	IL6	3569	BSF2|HGF|HSF|IFNB2|IL-6	interleukin 6	3.76359	4.61871	4.91263	3.76873	4.56543	4.61604	4.36736	4.36084	4.69113	5.49173	4.21425	4.20434	4.38813	4.41718	4.85311	4.37252	7.30888	2.69292	4.21508	4.27897	4.07141	5.29265	4.37719	4.34871	6.68253	3.59615	4.65164	3.3884	4.64065	3.92388	4.6995	4.20577	5.34568	5.07715	4.13945	23.0994	0.828691	0.123541	0.621167	118	0.0978778
IL6R	IL6R	3570	CD126|IL-6R-1|IL-6RA|IL6Q|IL6RA|IL6RQ|gp80	interleukin 6 receptor	8.23236	8.21456	7.93117	7.83648	8.26587	7.88657	8.5449	7.97089	7.87876	8.04533	7.93885	7.98912	8.35077	8.17847	8.28195	7.98723	7.38043	7.88932	8.50786	8.07987	7.11978	8.42318	8.04167	8.2556	7.50566	8.01118	8.40271	8.4152	7.79039	8.24581	8.202	7.96066	7.80511	8.26343	7.92795	265.086	-0.0760077	0.467644	0.88218	317	0.370502
IL6ST	IL6ST	3572	CD130|CDW130|GP130|IL-6RB	interleukin 6 signal transducer	9.84193	10.6084	10.2333	10.0456	10.8976	10.3895	10.1286	9.69599	10.005	11.6999	11.2848	11.8476	11.1117	10.6141	10.2025	10.9499	10.4555	10.3207	10.4544	11.3417	10.9066	12.3221	10.3499	10.3098	10.9657	10.5277	10.8122	10.7433	10.1524	10.0484	10.324	10.5622	9.94373	11.9871	10.8234	1611.85	0.130114	0.559796	0.916855	361	0.443511
IL7	IL7	3574	IL-7	interleukin 7	4.6192	4.61871	5.60924	4.52773	4.42104	4.99455	4.97504	5.75677	4.7436	5.34489	5.26609	5.03833	5.60113	4.63131	5.51022	4.76484	4.9498	3.77093	4.84735	4.60089	4.19694	3.94869	3.73333	3.76375	5.48459	4.64345	4.09222	4.65143	4.57925	4.22344	4.50686	5.8782	5.20366	4.31531	4.84994	27.1295	-0.893401	0.0170928	0.352466	29	0.0135422
IL7R	IL7R	3575	CD127|CDW127|IL-7R-alpha|IL7RA|ILRA	interleukin 7 receptor	12.0113	13.0547	13.6715	13.3004	13.5506	13.1321	13.033	12.477	13.3411	12.9742	13.165	14.2072	13.0797	12.857	13.3542	12.3077	12.5558	12.3129	12.3681	13.6984	13.5032	14.3575	13.4404	13.2623	13.3078	13.342	14.043	13.6089	13.1084	13.0245	12.4616	13.0577	13.3093	13.5259	12.5477	9108.05	0.0413217	0.820269	0.975693	500	0.649877
IL9R	IL9R	3581	CD129|IL-9R	interleukin 9 receptor	4.45873	4.09788	4.63962	4.31622	4.928	4.29411	4.22297	4.36084	4.02371	2.85947	3.98598	4.85071	4.38813	4.02125	5.10687	5.07296	3.74816	3.523	3.80004	5.18586	3.19694	4.64057	4.25689	4.34871	4.51261	4.14869	5.05374	5.15393	4.57925	4.39337	3.92189	4.4537	5.04612	3.69864	4.13945	20.0641	-0.0798533	0.834888	0.980461	508	0.661459
INPP5D	INPP5D	3635	SHIP|SHIP-1|SHIP1|SIP-145|hp51CN|p150Ship	inositol polyphosphate-5-phosphatase D	11.283	11.2114	11.3721	11.2407	11.4187	11.4039	11.6112	11.4825	11.5413	11.6655	11.7596	11.708	11.6676	11.4045	11.1228	11.6043	11.8577	11.4779	11.6325	11.5334	11.6302	11.5503	11.3613	11.4883	11.4074	11.5066	11.3776	11.5336	11.6458	11.5442	11.6169	11.6273	11.4916	11.6667	11.5403	2924.38	0.0869506	0.100491	0.572319	105	0.0796161
INPPL1	INPPL1	3636	OPSMD|SHIP2	inositol polyphosphate phosphatase-like 1	9.95623	9.76785	9.66568	9.63435	9.82775	9.85444	9.67721	9.97555	9.98609	10.2552	10.4742	9.97885	10.2404	10.0129	9.59354	10.6013	10.0844	10.1945	10.4333	10.3083	10.6754	9.67452	9.66111	9.78365	9.80227	9.7391	9.78534	9.74595	9.81723	10.0308	10.1004	9.80568	9.9659	10.3972	11.0485	1035.32	0.188678	0.115877	0.607845	114	0.091806
IRAK3	IRAK3	11213	ASRT5|IRAKM	interleukin-1 receptor-associated kinase 3	8.18825	7.89625	6.68401	7.8562	7.68091	6.78596	7.7824	7.54754	7.37087	8.77594	8.86373	6.7576	7.75525	7.39538	7.24013	8.37814	7.36875	8.16324	8.19236	7.25625	7.41934	6.08114	7.54711	6.87922	7.50566	7.28171	7.68349	6.65143	7.57138	7.72329	7.93472	7.67338	7.5745	7.68049	8.57484	192.942	-0.13777	0.526535	0.916855	342	0.417159
IRAK4	IRAK4	51135	IPD1|IRAK-4|NY-REN-64|REN64	interleukin-1 receptor-associated kinase 4	8.87906	9.19637	9.07702	9.05698	9.07398	9.26278	8.96939	8.84423	9.03428	9.36409	9.4426	9.72791	9.38403	9.04712	8.91089	9.15715	9.2076	8.97008	9.19007	9.43125	9.58065	9.48666	8.98126	9.05735	9.04818	9.21869	9.11341	9.0721	9.00988	9.09072	8.77987	8.7096	9.25557	9.20326	9.07662	564.295	-0.0286365	0.717502	0.96666	440	0.568457
IRF2	IRF2	3660	IRF-2	interferon regulatory factor 2	9.05426	9.04803	9.24201	8.82652	9.30497	9.16139	9.21821	9.28784	9.28939	8.625	8.87351	9.04711	9.1111	8.9779	9.20524	8.86036	8.77938	9.68413	9.18547	8.97941	8.7668	8.86296	9.15539	9.13298	8.31201	8.99987	9.26003	9.27104	9.2821	9.33719	9.37428	9.27186	9.11717	9.03968	8.48737	537.263	-0.0100159	0.913054	0.988986	552	0.723387
IRF4	IRF4	3662	LSIRF|MUM1|NF-EM5|SHEP8	interferon regulatory factor 4	8.09919	7.92305	7.79612	7.64572	8.12148	7.2599	7.43447	8.28784	7.67771	8.39552	8.55887	7.96619	10.1333	7.72169	7.17504	8.89215	8.51899	7.44186	7.64134	8.01368	7.43216	7.77181	8.11271	7.93812	8.01184	7.46404	7.16622	7.97336	7.67039	7.50885	7.15893	7.98713	8.42783	9.11368	8.3595	249.991	-0.216344	0.358419	0.844782	253	0.283966
IRF8	IRF8	3394	H-ICSBP|ICSBP|ICSBP1|IMD32A|IMD32B|IRF-8	interferon regulatory factor 8	9.46535	9.46154	9.36754	10.0767	9.97563	9.16448	10.0452	9.90245	9.78017	10.0572	10.11	9.31196	9.47752	9.70849	9.54713	9.83195	9.90197	10.2051	9.56026	9.377	10.1453	8.81049	9.78997	9.08568	10.1926	9.06212	9.46817	9.04661	9.27969	9.40335	9.90733	10.1306	9.38185	9.0085	9.57786	785.599	-0.11208	0.397897	0.851698	274	0.315243
IRS1	IRS1	3667	HIRS-1	insulin receptor substrate 1	4.6932	5.48121	5.63962	5.52773	5.7277	5.15209	4.83302	4.81335	5.39568	6.02939	5.48606	5.26575	5.38813	5.79569	5.4746	6.30326	5.8525	4.523	4.84735	5.36643	4.93391	5.80284	5.05526	5.08568	5.61952	5.30396	5.59918	5.87383	5.22561	4.97833	5.28446	5.11266	5.77194	5.74595	6.46138	42.6024	0.0880247	0.655935	0.945288	412	0.51968
ITCH	ITCH	83737	ADMFD|AIF4|AIP4|NAPP1	itchy E3 ubiquitin protein ligase	10.0586	9.97627	10.198	10.3675	10.0092	10.3011	10.4437	10.3211	10.4221	10.7867	10.7401	10.8811	10.8326	10.2163	10.1681	10.6013	10.3629	9.94296	10.2671	10.0718	10.3159	10.2384	10.1289	10.2951	10.3744	10.2304	10.0142	10.1553	10.4469	10.2678	10.2731	10.4274	10.4503	10.7143	10.7176	1299.18	-0.0846103	0.328712	0.844782	232	0.26043
ITGA6	ITGA6	3655	CD49f|ITGA6B|VLA-6	integrin_ alpha 6	7.8266	9.26606	9.26411	9.03119	9.70644	9.17369	8.89688	7.8811	8.84314	9.609	9.32838	10.2798	9.06313	9.17634	9.10104	8.52227	9.12668	8.03079	8.31522	10.0204	9.0958	10.5092	9.44241	8.95357	9.56204	9.50464	9.59248	9.52795	9.16682	9.13334	8.99106	8.90621	8.74228	9.1316	8.28735	554.307	0.0342325	0.865745	0.980461	520	0.685906
ITGAE	ITGAE	3682	CD103|HUMINAE	integrin_ alpha E (antigen CD103_ human mucosal lymphocyte antigen 1; alpha polypeptide)	4.45873	3.66178	5.22458	5.15576	4.63255	4.38157	4.56	4.63647	4.25817	4.92986	4.41129	4.58767	4.8829	4.47376	4.85311	3.83195	4.5137	4.523	4.84735	3.86393	5.07141	4.24825	4.98126	4.72311	4.89963	5.54724	5.01421	5.5259	4.37761	5.13034	3.92189	4.96066	4.34568	3.87921	5.07233	24.9268	0.0802222	0.819532	0.975693	499	0.649293
ITGAL	ITGAL	3683	CD11A|LFA-1|LFA1A	integrin_ alpha L (antigen CD11A (p180)_ lymphocyte function-associated antigen 1; alpha polypeptide)	11.0237	11.1658	11.2562	11.2168	10.8787	11.4451	11.28	11.1857	11.1137	11.6023	11.656	11.6868	11.7051	11.5915	10.8823	11.5216	11.963	11.7994	11.5704	11.6745	12.0688	11.4113	11.3286	11.6706	10.9174	11.7275	11.4061	11.2778	11.5982	11.0316	11.3343	11.1231	11.2283	11.7608	11.9706	2760.43	0.213986	0.0422126	0.445364	56	0.0334439
ITGAV	ITGAV	3685	CD51|MSK8|VNRA|VTNR	integrin_ alpha V	5.54119	5.50506	5.80954	5.59186	5.56543	5.99455	5.80793	5.78534	5.69113	6.53754	6.50056	6.73607	6.46786	5.92307	5.82509	6.79878	6.12668	6.33035	6.00167	5.86393	6.31242	5.15514	5.90325	5.76375	5.42688	5.47061	5.67718	5.71033	5.34109	5.95137	5.72925	5.59809	5.738	7.0012	7.36652	62.1867	0.0597125	0.796302	0.975693	481	0.630889
ITGAX	ITGAX	3687	CD11C|SLEB6	integrin_ alpha X (complement component 3 receptor 4 subunit)	9.74631	9.59391	8.83601	9.15576	8.90443	8.64284	9.24884	9.0466	9.09359	10.3156	9.96196	8.72244	9.69191	9.102	8.608	9.95183	9.43746	10.0417	10.376	8.92282	10.0837	8.26506	9.205	9.09566	9.05772	8.9677	9.1617	8.29047	9.2821	9.59631	9.26682	8.88525	8.64489	9.2409	9.6573	613.115	0.0415031	0.824222	0.976009	505	0.653008
ITGB3	ITGB3	3690	BDPLT16|BDPLT2|CD61|GP3A|GPIIIa|GT	integrin_ beta 3 (platelet glycoprotein IIIa_ antigen CD61)	7.13282	8.59946	10.6396	8.79281	9.68684	7.8487	8.82991	7.3703	8.06037	9.50332	9.28611	7.98912	7.62219	9.01173	8.85311	8.40042	8.16095	7.53981	11.3995	8.54106	10.0445	10.5417	11.3188	10.5356	8.76637	11.664	9.45531	9.779	9.29886	9.90468	10.575	10.4761	10.2808	8.40278	8.03757	592.215	1.20598	0.00186069	0.228267	3	0.00147417
ITGB8	ITGB8	3696	-	integrin_ beta 8	3.37127	3.57432	3.22458	3.65326	3.49504	4.10147	2.29697	3.43484	3.10617	5.66682	3.71468	4.26575	4.17663	3.47376	3.32259	3.69445	5.63569	3.42989	5.84735	2.86393	4.19694	4.05561	4.37719	3.05325	3.81217	3.14869	3.84429	3.2364	4.05568	3.92388	3.28446	3.01313	3.5156	3.96168	4.00195	13.6099	0.37773	0.578303	0.917308	377	0.458174
ITPR1	ITPR1	3708	ACV|CLA4|INSP3R1|IP3R|IP3R1|PPP1R94|SCA15|SCA16|SCA29	inositol 1_4_5-trisphosphate receptor_ type 1	7.40469	7.74424	8.06028	7.70492	8.25526	7.39214	7.53728	7.38904	7.77545	9.28908	9.15476	9.17264	8.9287	8.33175	7.52771	9.22427	8.25913	8.04263	8.18317	8.34506	8.15114	8.08114	7.78861	7.81299	8.12958	7.69488	8.03905	7.62106	7.79715	7.64971	7.79402	7.88525	7.54535	9.49565	9.18781	279.284	-0.0351149	0.877138	0.980461	526	0.694933
ITPR2	ITPR2	3709	ANHD|CFAP48|INSP3R2|IP3R2	inositol 1_4_5-trisphosphate receptor_ type 2	7.71112	7.52269	7.7689	7.803	7.88047	7.83327	7.70296	7.60476	7.71103	9.47712	9.55106	9.32283	9.16949	8.11762	7.43807	9.22114	8.48152	8.06216	8.27253	8.2156	8.56618	8.17306	7.99542	7.90671	8.16532	7.83391	7.82728	7.99721	8.02147	7.89587	8.10322	7.87111	7.89257	9.62622	9.56266	301.769	0.00756388	0.975071	0.993604	584	0.772522
JAG1	JAG1	182	AGS|AHD|AWS|CD339|HJ1|JAGL1	jagged 1	5.45873	4.4323	4.63962	5.46061	5.26058	4.75354	5.10432	5.20037	4.79423	5.625	5.23174	3.85071	5.13815	4.68022	4.24013	5.45998	5.18112	4.8084	5.67451	4.60089	5.31242	4.41818	4.59131	4.76375	5.39713	4.64345	4.75118	5.06647	4.96257	5.26784	5.11454	4.4537	5.80511	4.69864	5.84994	31.805	0.101538	0.719821	0.96666	443	0.570295
JAK1	JAK1	3716	JAK1A|JAK1B|JTK3	Janus kinase 1	10.0079	10.3768	10.3967	10.4946	10.3728	10.3025	10.243	10.2344	10.1913	10.7274	10.7568	11.1222	10.7465	10.5423	10.3088	10.3555	11.051	10.199	10.4313	10.6947	10.6994	11.0451	10.5171	10.4004	10.626	10.6565	10.5456	10.3805	10.5243	10.3016	10.2165	10.1409	10.3028	10.6055	10.1021	1423.13	0.0302263	0.747326	0.975693	457	0.592086
JAK2	JAK2	3717	JTK10|THCYT3	Janus kinase 2	8.51593	8.36222	7.85555	8.53997	8.36294	8.23075	8.57867	8.43484	8.04999	9.41098	9.54408	8.66662	9.00016	8.72169	8.03531	9.56234	8.58106	9.53562	9.14108	8.16161	9.09982	7.82568	8.37719	8.25916	8.12505	8.36521	8.23661	8.12717	8.27969	8.58977	8.59835	8.74493	8.41714	9.56654	9.26122	389.293	0.10872	0.550377	0.916855	353	0.436049
JAK3	JAK3	3718	JAK-3|JAK3_HUMAN|JAKL|L-JAK|LJAK	Janus kinase 3	9.69545	10.4206	10.3811	10.0254	10.4928	10.3385	9.86226	9.68845	9.97927	10.2991	10.2592	10.903	10.4345	10.388	10.2768	10.2567	10.1576	10.1963	10.5665	10.9906	10.408	11.1438	10.0698	10.1646	10.4542	10.4138	10.5308	10.5371	10.3107	10.1805	10.3637	10.0761	10.0357	11.1878	10.2153	1291.12	0.191555	0.103779	0.574629	108	0.0822213
JARID2	JARID2	3720	JMJ	jumonji_ AT rich interactive domain 2	6.44808	6.75423	6.35843	6.95094	6.83133	6.3602	6.38443	6.65207	6.31129	7.38303	7.15591	6.77882	6.73606	6.54151	6.43807	7.52227	6.9654	6.69292	7.00167	6.78676	7.10383	6.78741	6.51469	6.43931	7.11595	6.71162	6.94232	6.3144	6.37761	6.50885	6.55748	6.01313	6.15303	7.46418	7.78854	106.777	0.159387	0.324245	0.844782	226	0.256891
JUN	JUN	3725	AP-1|AP1|c-Jun	jun proto-oncogene	7.55614	7.36874	8.0262	8.03408	7.06793	7.98061	6.88193	6.36084	7.48314	6.51482	8.09272	6.0731	6.42055	8.65597	7.80372	7.86437	8.73912	4.98243	5.77579	8.66698	8.902	8.84816	7.09965	6.16368	8.91808	8.18111	7.34413	7.1645	8.77678	6.97833	6.47209	7.47256	8.08715	9.19263	9.0594	190.243	0.621454	0.070101	0.532405	78	0.0555391
JUNB	JUNB	3726	AP-1	jun B proto-oncogene	10.659	11.0037	10.8179	11.4509	10.9405	11.1676	10.1624	9.63843	10.1854	9.98462	11.1806	9.79583	9.12837	11.2627	11.1134	11.0538	11.0638	10.8444	10.8349	11.4414	10.6232	12.5659	10.9783	9.22682	10.9069	10.7761	11.0827	10.1285	10.9137	10.4353	10.1779	9.8333	10.6206	11.1744	11.0788	1655.34	0.234942	0.298127	0.821565	217	0.236197
JUND	JUND	3727	AP-1	jun D proto-oncogene	10.8384	11.4233	11.0763	11.581	11.2705	11.0565	10.6659	10.4167	10.6236	10.8276	10.7996	10.5854	10.283	11.2399	11.1335	11.2764	11.8078	10.9633	10.5097	11.2505	10.5501	12.0882	11.2156	10.6279	11.9187	11.4099	11.4084	10.8511	11.2785	10.8754	10.7375	10.8487	10.9428	11.3875	11.2346	2130.92	0.259942	0.0698481	0.532405	76	0.0553388
KDM3A	KDM3A	55818	JHDM2A|JHMD2A|JMJD1|JMJD1A|TSGA	lysine (K)-specific demethylase 3A	6.85508	7.34911	7.69851	7.48615	7.65693	7.45398	7.35008	7.35132	7.4281	8.36409	8.1305	8.62623	8.06313	7.9582	7.38149	8.47055	7.91809	7.13033	7.6547	8.19186	7.76173	8.48666	7.23318	7.61619	8.1341	7.72817	7.78093	7.90567	7.61793	7.15418	7.43647	7.28259	7.52559	8.61193	8.4548	215.263	0.127192	0.446481	0.87227	304	0.353735
KIR2DL1/2	KIR2DL1/2	NA	NA	NA	4.6192	6.69326	5.30258	5.49456	4.87355	6.78596	6.56	6.8811	5.89044	5.49173	5.16048	6.18858	5.9731	6.72752	6.21876	5.32671	8.82284	5.13771	6.14108	6.52689	6.87877	4.89211	5.79942	7.06143	5.87826	7.35459	5.62565	6.60563	6.75612	6.83815	5.06874	5.8782	6.17857	4.83614	4.00195	64.5982	0.490694	0.236014	0.790969	178	0.186988
KIR2DL3/4	KIR2DL3/4	NA	NA	NA	9.06127	8.90299	8.00885	7.61519	7.1389	8.38157	8.66154	8.46606	7.84314	8.29909	7.40745	7.61152	8.7166	8.20795	8.59975	7.41691	10.8877	7.9906	6.77579	8.68411	8.16657	7.19077	8.14272	8.78858	7.74291	8.42396	7.53778	7.80118	9.41103	8.93769	7.48086	7.5545	10.0599	7.59265	7.10628	291.83	0.338101	0.295478	0.821565	211	0.234099
KIR2DL5A/B	KIR2DL5A/B	NA	NA	NA	3.45873	5.80314	3.22458	2.65326	3.17311	5.201	3.97504	4.11291	5.5801	3.85947	4.34855	4.14021	3.9287	3.23276	3.15267	3.83195	3.23359	2.98243	2.47811	6.38749	5.07141	3.57018	4.68753	4.11738	5.54009	3.49661	4.59918	4.06647	4.22561	5.74701	3.57397	3.6652	5.15303	4.03968	5.00195	17.7753	0.371853	0.56366	0.916855	365	0.446572
KIR2DS1/4	KIR2DS1/4	NA	NA	NA	4.45873	7.00058	4.69851	6.90118	5.53067	7.49378	7.40967	7.69034	7.2938	5.89509	5.48606	6.61152	5.62914	7.28902	6.4006	3.54244	9.38913	3.33035	6.80004	7.63652	8.13554	5.33571	6.03711	7.94255	6.52641	8.21282	6.5025	7.7031	7.50689	7.75483	5.15893	5.93369	6.15303	4.96168	5.38046	87.3962	0.571612	0.256888	0.793553	193	0.203525
KIR3DL1/2	KIR3DL1/2	NA	NA	NA	8.25696	8.66708	7.46404	6.92628	6.28164	7.59789	7.8939	8.22665	8.31129	7.29243	7.34454	8.25821	7.70349	7.76201	8.44269	6.17987	9.96733	6.99873	6.72604	9.03385	8.06319	7.10623	8.65219	8.58251	7.92591	8.22453	7.84429	7.22634	7.60258	7.99163	7.36247	6.13651	9.47754	7.19263	7.08941	217.683	0.260985	0.401575	0.851698	281	0.318157
KLF2	KLF2	10365	LKLF	Kruppel-like factor 2	11.6292	12.2452	12.1814	11.9872	12.2168	12.2126	11.727	11.7765	11.9278	11.7712	11.423	12.1903	11.9945	11.9237	12.0407	11.4018	12.0615	11.9482	12.1929	12.5242	12.0539	12.8334	12.3625	12.0238	12.1389	12.3065	12.6242	12.1877	11.8081	11.6839	11.5688	11.6109	11.8066	11.8776	11.3848	4067.47	0.103073	0.366219	0.846565	257	0.290145
KLRB1	KLRB1	3820	CD161|CLEC5B|NKR|NKR-P1|NKR-P1A|NKRP1A|hNKR-P1A	killer cell lectin-like receptor subfamily B_ member 1	11.437	11.8288	12.6776	13.2832	12.0159	12.2156	11.8276	12.0303	12.1068	10.5847	11.2911	12.2156	11.0612	12.0454	12.2507	11.0387	12.2508	10.2518	10.6605	11.5856	11.9684	11.6989	11.8875	12.3508	12.0262	11.9793	11.7542	11.6301	12.3379	12.0646	11.1847	11.3882	11.7093	10.2399	10.3839	3311.38	-0.409359	0.0605654	0.513187	69	0.0479843
KLRC1	KLRC1	3821	CD159A|NKG2|NKG2A	killer cell lectin-like receptor subfamily C_ member 1	9.18505	7.74925	7.59381	7.04557	6.99329	8.98411	7.90578	9.09305	7.98609	7.92124	8.82104	8.59666	7.76159	7.54811	7.6284	7.04494	8.87332	6.97421	6.40094	7.59185	7.63435	7.41818	7.15118	8.47034	5.85656	8.02017	7.41414	6.87383	8.89173	7.68288	7.94109	8.84602	7.6766	7.26748	7.68002	220.765	-0.462567	0.089111	0.549365	97	0.0706002
KLRC2/3	KLRC2/3	NA	NA	NA	5.34855	5.82225	5.96154	7.22817	6.38257	8.9125	5.29697	6.75677	6.55096	7.27901	8.01405	6.5756	9.47173	5.70406	4.05956	5.73007	5.55552	6.18121	4.64804	5.60089	4.78191	5.86296	5.82079	7.66528	4.81217	7.62589	5.79848	6.47586	6.7139	7.73914	6.82878	3.6652	7.82949	6.31531	8.30937	83.3264	-0.74923	0.147367	0.665139	132	0.116755
KLRD1	KLRD1	3824	CD94	killer cell lectin-like receptor subfamily D_ member 1	10.23	10.2485	10.0132	9.60939	9.24189	11.0705	10.5787	10.8794	10.5408	10.0748	10.5109	10.3523	10.8995	10.5718	10.5266	9.60134	11.292	10.191	9.85749	9.7648	9.86228	10.1995	10.168	10.8262	9.36484	10.8883	9.75867	10.3191	11.4491	10.463	10.707	10.8905	11.0821	9.49046	10.663	1303.53	0.0396027	0.831391	0.980461	507	0.658688
KLRG1	KLRG1	10219	2F1|CLEC15A|MAFA|MAFA-2F1|MAFA-L|MAFA-LIKE	killer cell lectin-like receptor subfamily G_ member 1	9.6263	9.11348	10.1434	9.97969	9.24189	11.0893	10.2708	9.61674	10.8303	9.66166	10.5697	10.9794	10.4155	10.1198	9.63043	9.4278	9.5269	8.86507	8.54061	9.61212	9.27376	9.49855	9.37357	10.1816	9.31798	10.1851	9.46267	9.97035	10.411	9.66016	9.90895	9.6916	10.5515	9.49219	9.9838	913.314	-0.491118	0.0102602	0.345203	17	0.00812887
KLRK1	KLRK1	22914	CD314|D12S2489E|KLR|NKG2-D|NKG2D	killer cell lectin-like receptor subfamily K_ member 1	11.0002	10.923	11.6601	11.1892	11.2895	12.4244	11.4553	11.717	11.7798	11.8287	11.6468	11.9911	12.0857	11.4919	11.3905	10.5437	11.8872	10.5728	10.2704	11.1563	11.0775	11.1634	11.1411	11.4012	10.4361	11.9449	10.7646	11.3061	11.9872	11.2178	11.7037	11.2779	11.9022	10.7489	11.3257	2633.76	-0.36908	0.0247407	0.384538	38	0.0196014
KRAS	KRAS	3845	C-K-RAS|CFC2|K-RAS2A|K-RAS2B|K-RAS4A|K-RAS4B|KI-RAS|KRAS1|KRAS2|NS|NS3|RALD|RASK2	Kirsten rat sarcoma viral oncogene homolog	8.63571	8.61324	8.9064	8.75829	8.80611	9.02203	8.92924	8.83743	8.80661	8.9638	8.77705	8.83813	8.85351	8.53155	8.72252	8.61092	8.81425	8.93239	8.96997	8.88999	9.09176	9.10934	8.68753	8.89074	9.21944	8.84913	8.92644	8.85111	8.83704	8.7153	8.87941	8.95731	8.96406	8.54664	8.50657	456.902	0.0652934	0.247483	0.790969	186	0.196074
LAG3	LAG3	3902	CD223	lymphocyte-activation gene 3	7.05075	6.48121	7.09905	7.44333	6.63255	8.23663	7.47489	7.24219	7.4281	7.53754	7.24472	7.29549	7.79289	7.50803	7.34249	6.81546	6.65506	6.94085	6.17855	6.83356	6.87877	7.09374	6.56622	7.49469	6.42688	7.81854	6.459	6.76691	8.30835	7.05633	7.30436	7.83513	7.96773	7.20114	8.33107	149.211	-0.113913	0.573418	0.916855	374	0.454303
LAIR1	LAIR1	3903	CD305|LAIR-1	leukocyte-associated immunoglobulin-like receptor 1	7.9143	8.07815	8.42534	8.17158	8.44924	8.65166	8.09916	8.59269	8.13592	7.92986	8.34454	7.96619	8.35077	8.34697	8.10687	8.27339	8.60615	8.88055	8.56204	8.16771	8.60067	7.97617	8.22518	8.44869	7.60658	8.05558	8.17072	8.27104	8.3457	7.97833	8.61438	7.72147	7.6218	8.19263	8.15575	300.173	0.000656666	0.99504	0.998379	596	0.788343
LAMP1	LAMP1	3916	CD107a|LAMPA|LGP120	lysosomal-associated membrane protein 1	11.4002	11.3801	11.2451	11.4628	11.4504	11.5235	11.4609	11.3989	11.5413	10.9406	11.0459	11.0693	11.0128	11.2245	11.1888	10.9556	11.4679	11.2854	11.3157	11.3268	11.2729	11.4771	11.3884	11.2812	11.345	11.4065	11.4008	11.3754	11.4614	11.3617	11.5324	11.3163	11.3722	10.819	10.8221	2512.85	0.00872984	0.893868	0.980461	543	0.708187
LAMTOR3	LAMTOR3	8649	MAP2K1IP1|MAPBP|MAPKSP1|MP1|PRO0633|Ragulator3	late endosomal/lysosomal adaptor_ MAPK and MTOR activator 3	9.25391	9.1798	9.4166	9.34442	9.31011	9.37093	9.55058	9.62861	9.38539	9.38929	9.45661	8.95225	9.30157	9.18059	9.46782	8.94237	9.25279	9.76974	9.76506	9.2156	9.79438	9.09687	9.25689	9.48104	9.23213	9.03355	9.01921	9.23389	8.94138	9.42066	9.57602	9.3757	8.96406	8.56983	8.53177	619.964	-0.0940388	0.344194	0.844782	242	0.272695
LCK	LCK	3932	IMD22|LSK|YT16|p56lck|pp58lck	LCK proto-oncogene_ Src family tyrosine kinase	10.7555	11.2436	11.5684	11.1377	11.5152	12.0309	11.2027	10.828	11.3854	10.9363	10.85	11.7118	11.2095	11.1689	11.7053	10.0816	10.8702	10.2338	10.1728	11.6343	10.8599	12.021	11.2116	11.3931	10.9016	11.7012	11.5491	11.722	11.4496	11.2868	11.24	11.1424	11.3798	10.796	10.1799	2309.87	-0.13874	0.391388	0.851698	272	0.310086
LCP2	LCP2	3937	SLP-76|SLP76	lymphocyte cytosolic protein 2 (SH2 domain containing leukocyte protein of 76kDa)	11.0988	11.2191	11.3038	10.9502	11.0419	11.2322	11.1772	10.7942	11.1255	11.3767	11.5122	11.7808	11.4688	11.3159	11.1105	11.4004	11.4276	11.7367	11.512	11.7193	11.6645	11.6582	11.2778	11.3361	10.7554	11.3506	11.2106	11.0888	11.1431	10.9548	11.132	10.8297	10.8839	11.5862	11.2046	2466.08	0.0692063	0.459111	0.874358	314	0.363741
LDHA	LDHA	3939	GSD11|HEL-S-133P|LDHM|PIG19	lactate dehydrogenase A	11.3846	11.4619	11.2931	11.6719	11.5536	11.3241	11.2295	11.2722	11.2604	10.8718	10.8721	10.7663	10.935	11.08	11.4797	10.6097	11.0215	11.2783	11.0873	11.1692	10.6106	11.4783	11.4659	11.1947	11.3175	11.4265	11.5382	11.3668	11.4258	11.5733	11.4792	11.1737	11.6777	10.743	10.5688	2383.58	-0.00826847	0.935541	0.993604	558	0.741204
LEF1	LEF1	51176	LEF-1|TCF10|TCF1ALPHA|TCF7L3	lymphoid enhancer-binding factor 1	9.91913	11.17	10.9645	10.3981	11.6789	10.9371	10.9552	9.52865	10.6051	10.8264	10.6458	11.9552	10.9343	10.7825	10.9624	9.52987	10.2702	9.3949	9.87472	11.6076	10.4258	12.4421	10.885	10.5429	11.0038	11.1487	11.3679	11.6858	10.7691	10.8103	11.0386	11.1916	10.4278	10.8443	8.51291	1714.91	-0.00595855	0.980731	0.993604	589	0.777006
LEPR	LEPR	3953	CD295|LEP-R|LEPRD|OB-R|OBR	leptin receptor	6.32546	5.85972	6.87483	6.21804	6.53067	6.33851	6.5142	6.0198	7.01306	6.72736	6.52913	6.48814	6.89449	5.7506	6.52771	5.12741	5.78379	5.25092	6.75113	5.48842	6.54272	6.37753	6.9525	6.92474	6.25511	6.16499	6.97357	6.5422	6.7139	5.64971	6.71445	5.84963	6.72072	6.44996	5.48737	80.1031	-0.186035	0.35344	0.844782	248	0.280021
LGALS9	LGALS9	3965	HUAT|LGALS9A	lectin_ galactoside-binding_ soluble_ 9	9.90946	10.189	9.48511	10.2729	9.73345	9.41305	9.88493	9.90895	9.65049	9.05324	9.19321	8.47844	8.37165	9.39354	9.45873	9.71903	9.70701	10.9896	9.80604	9.40567	9.35007	8.88125	9.87416	9.296	9.67636	9.70328	9.16396	9.32386	9.51306	9.8994	9.90407	9.73715	9.42783	9.64037	8.75683	748.442	0.0830092	0.626564	0.94389	396	0.49641
LILRA1	LILRA1	11024	CD85I|LIR-6|LIR6	leukocyte immunoglobulin-like receptor_ subfamily A (with TM domain)_ member 1	9.48371	9.1574	8.53443	9.55814	8.83133	8.72874	9.71987	9.52018	8.78799	8.81831	9.11527	7.61152	8.95661	8.88185	8.39584	9.1863	8.5709	10.6105	9.95249	8.77482	9.4606	7.56113	9.23517	8.77622	8.62595	8.66653	9.02668	8.57427	9.30598	9.30293	9.78165	8.99041	8.47496	8.25936	8.59291	500.282	0.115695	0.582907	0.918543	378	0.461821
LILRA3	LILRA3	11026	CD85E|HM31|HM43|ILT-6|ILT6|LIR-4|LIR4	leukocyte immunoglobulin-like receptor_ subfamily A (without TM domain)_ member 3	8.59286	8.3913	8.15269	9.21295	7.69668	8.53729	9.21345	9.44607	7.39568	3.34489	8.31818	6.91919	7.22332	8.9582	8.29733	8.62991	8.80994	10.5335	8.86469	9.07663	8.15114	5.24825	8.92315	8.77373	8.37822	8.98846	9.10638	8.46308	9.85172	9.69918	10.4874	8.3402	8.15946	7.24296	7.88947	333.259	0.657383	0.0955377	0.565868	100	0.0756919
LILRA4	LILRA4	23547	CD85g|ILT7	leukocyte immunoglobulin-like receptor_ subfamily A (with TM domain)_ member 4	7.09919	7.40087	7.03193	8.13438	5.95447	6.3602	8.55624	7.3703	7.34564	6.70746	7.08552	7.05582	6.96212	7.24906	7.63648	6.97243	7.71164	8.3239	7.33609	6.78676	7.56618	6.31434	7.85745	6.9947	8.15202	6.45744	6.97357	7.15393	6.81057	7.55436	7.93472	7.02595	7.5745	5.49219	5.92795	143.781	-0.0369248	0.881686	0.980461	529	0.698536
LILRB1	LILRB1	10859	CD85J|ILT-2|ILT2|LIR-1|LIR1|MIR-7|MIR7	leukocyte immunoglobulin-like receptor_ subfamily B (with TM and ITIM domains)_ member 1	10.3543	10.0692	9.63019	10.4335	9.80247	10.0135	10.4118	10.3441	9.91209	10.1975	10.4974	8.79713	10.2652	10.0518	9.74886	10.5387	9.65024	11.7273	10.69	9.51259	10.2666	8.52902	10.1554	9.95467	9.92721	9.90842	9.87771	9.32857	9.9368	10.0468	10.5481	10.3581	10.2556	10.1035	9.66016	1054.97	0.0971111	0.60332	0.932261	387	0.477994
LILRB2	LILRB2	10288	CD85D|ILT-4|ILT4|LIR-2|LIR2|MIR-10|MIR10	leukocyte immunoglobulin-like receptor_ subfamily B (with TM and ITIM domains)_ member 2	10.2593	10.147	9.47461	10.3386	9.77859	9.39477	10.5768	10.3114	9.89914	10.874	10.5198	8.8878	9.70678	9.90647	9.79833	10.4264	10.0574	11.7824	11.083	9.77282	10.2666	8.19662	10.0687	9.74357	9.90625	9.89749	9.70693	9.28564	10.4088	10.2678	10.6469	9.96233	10.0905	9.99999	9.93505	1052.35	0.162202	0.439826	0.87227	301	0.348462
LILRB3	LILRB3	11025	CD85A|HL9|ILT-5|ILT5|LILRA6|LIR-3|LIR3|PIRB	leukocyte immunoglobulin-like receptor_ subfamily B (with TM and ITIM domains)_ member 3	10.3727	9.36385	8.97947	9.92628	9.56758	9.08527	9.73326	9.9771	9.62624	9.26886	9.64949	7.88535	9.40241	9.74774	9.17504	9.65329	9.10923	10.5945	10.8008	9.11502	9.60916	7.72398	9.46635	9.15224	9.21518	8.88155	9.25792	8.5218	8.98346	9.56774	9.70513	9.60451	9.68553	9.35017	9.538	679.562	-0.0276284	0.892344	0.980461	542	0.70698
LILRB4	LILRB4	11006	CD85K|ILT-3|ILT3|LIR-5|LIR5	leukocyte immunoglobulin-like receptor_ subfamily B (with TM and ITIM domains)_ member 4	8.43466	7.93626	7.74814	8.51538	8.69275	7.63396	8.79202	8.49229	8.14082	7.66682	8.61493	6.68078	8.25063	8.14836	8.06556	8.7734	8.04829	11.1018	8.82979	7.56437	7.98702	6.67452	8.30698	7.97753	7.58035	7.55962	8.05374	7.72468	8.48614	8.65807	8.84246	8.3757	8.5206	7.90549	7.12296	287.769	0.381223	0.202353	0.759029	159	0.160319
LPAR1	LPAR1	1902	EDG2|GPR26|Gpcr26|LPA1|Mrec1.3|VZG1|edg-2|rec.1.3|vzg-1	lysophosphatidic acid receptor 1	5.20416	6.00058	5.86201	6.3537	6.56543	5.57951	6.10432	7.0787	5.84314	6.76636	6.20543	4.53876	6.25063	6.02125	5.32259	5.95748	4.67416	5.75182	6.73864	6.03385	5.41934	5.29265	4.94278	5.72311	5.36676	4.85918	6.54473	4.97336	5.22561	6.28953	6.85601	6.3956	5.83753	6.21802	6.8093	58.6662	-0.226698	0.420173	0.865804	290	0.332891
LPL	LPL	4023	HDLCQ11|LIPD	lipoprotein lipase	4.01512	3.82225	3.96154	4.06829	4.42104	4.10147	6.16486	5.06711	4.02371	4.53754	3.9011	3.26575	3.62914	5.05873	4.15267	3.54244	3.74816	2.10796	5.14108	4.80253	2.61198	4.24825	4.05526	4.87922	2.98209	4.33311	4.65164	4.06647	5.54754	4.39337	3.92189	4.4537	3.93064	3.11368	4.68002	17.8064	-0.495769	0.402112	0.851698	282	0.318583
LRP6	LRP6	4040	ADCAD2	low density lipoprotein receptor-related protein 6	4.07171	4.48121	4.30258	5.11269	5.34304	4.99455	4.43447	4.81335	4.02371	5.53754	4.31613	6.14021	4.38813	5.16564	4.6121	5.2305	4.42624	3.42989	3.47811	4.67128	5.36687	5.80284	4.43377	4.17879	5.0601	4.01118	5.01421	5.3884	5.14315	4.80841	4.75839	5.3757	4.93064	5.62464	5.538	28.0837	0.0152374	0.966113	0.993604	577	0.765425
LRRK2	LRRK2	120892	AURA17|DARDARIN|PARK8|RIPK7|ROCO2	leucine-rich repeat kinase 2	9.71445	9.1835	8.41221	8.82985	9.33299	8.32753	8.83302	9.10727	8.81889	10.7591	10.6466	8.36026	9.93011	8.99974	8.49252	9.75622	8.91809	10.0377	10.9833	8.90832	10.0064	7.28167	8.98836	8.44557	8.95683	8.17709	8.89957	8.15923	8.74218	9.32148	9.31421	9.32211	8.90792	9.55496	10.4382	575.091	-0.0113358	0.967798	0.993604	578	0.76676
LTBP1	LTBP1	4052	-	latent transforming growth factor beta binding protein 1	3.8307	5.52852	6.65457	5.87565	5.98047	4.10147	4.88193	4.69787	4.93625	6.3189	5.83398	4.53876	4.9287	5.65597	5.36212	5.58197	5.28422	4.38098	7.32778	5.27897	6.16657	6.41818	7.11703	6.61619	5.76637	7.90357	6.21933	5.89936	5.37761	6.13034	6.57397	6.41522	6.75507	4.83614	5.32387	53.0224	1.04767	0.00738979	0.31457	12	0.00585473
LYN	LYN	4067	JTK8|p53Lyn|p56Lyn	LYN proto-oncogene_ Src family tyrosine kinase	11.7205	11.8016	11.3816	11.9597	11.6443	11.1063	12.0313	11.8852	11.4583	11.9846	11.6749	10.3282	11.0823	11.4257	11.3081	11.8206	11.8007	12.7432	12.5275	11.2346	12.1355	10.3384	11.8314	11.2458	11.9918	11.5608	11.5299	11.1493	11.7058	11.6471	11.8979	11.7766	11.5805	10.8224	11.2153	3064.36	0.146777	0.375617	0.85083	264	0.297591
MALT1	MALT1	10892	IMD12|MLT|MLT1	MALT1 paracaspase	9.847	10.4424	10.5938	10.4422	10.7515	10.6183	10.3866	9.90081	10.1723	10.8367	10.6438	10.9329	10.6472	10.3611	10.4644	10.0919	10.232	10.2509	9.92795	10.7146	10.5053	11.0652	10.4982	10.2583	10.6323	10.5094	10.8372	10.7389	10.4318	10.2733	10.2464	10.3619	10.4463	10.4606	9.66301	1383.3	-0.0609022	0.559711	0.916855	360	0.443444
MAML3	MAML3	55534	CAGH3|ERDA3|GDN|MAM-2|MAM2|TNRC3	mastermind-like transcriptional coactivator 3	7.01512	6.82225	6.69851	7.46061	6.87355	6.44386	6.84541	6.5223	6.73066	7.51482	7.51134	6.88046	6.74888	6.47376	6.34249	7.2305	6.90197	7.35589	7.5442	6.89368	7.46996	6.69119	7.50151	6.4518	6.9102	6.87908	7.05374	6.49274	6.54754	7.15418	7.13691	6.6815	6.80511	6.84703	7.52551	122.928	0.140638	0.322238	0.844782	225	0.2553
MAP2K2	MAP2K2	5605	CFC4|MAPKK2|MEK2|MKK2|PRKMK2	mitogen-activated protein kinase kinase 2	8.847	9.04803	8.96455	9.31859	9.15325	9.16756	8.84848	8.96153	8.88169	8.25864	8.22521	8.37078	8.30374	8.69517	9.11557	8.44398	8.77497	8.79679	8.72287	8.94074	8.5545	9.16711	9.06649	8.85357	8.78658	9.11552	9.15717	8.98533	9.0697	8.90292	8.83222	9.03866	9.077	8.39908	8.27247	455.696	0.015659	0.876889	0.980461	525	0.694735
MAP3K8	MAP3K8	1326	AURA2|COT|EST|ESTF|MEKK8|TPL2|Tpl-2|c-COT	mitogen-activated protein kinase kinase kinase 8	8.86112	10.1385	8.95552	10.5581	9.17874	9.26853	8.82991	8.95212	9.01839	10.1467	9.99049	9.70176	9.17188	9.38065	9.08636	9.67173	10.5465	9.89804	9.4649	9.62991	9.7668	9.51035	10.248	8.59945	9.97582	9.98846	9.19523	8.65519	10.3708	9.363	9.07164	9.217	10.1579	9.2836	9.55653	737.239	0.176917	0.337888	0.844782	236	0.267699
MAPK1	MAPK1	5594	ERK|ERK-2|ERK2|ERT1|MAPK2|P42MAPK|PRKM1|PRKM2|p38|p40|p41|p41mapk|p42-MAPK	mitogen-activated protein kinase 1	10.566	10.6802	10.6006	10.7731	10.9355	10.8544	10.8299	10.8177	10.8795	10.7603	10.7416	10.7755	10.7624	10.6117	10.6684	10.6097	11.0131	10.7839	11.0404	10.7496	10.9772	10.5348	10.7832	10.6592	10.626	10.8082	10.8209	10.7103	10.9152	10.8455	10.8943	10.7794	10.9089	10.5315	10.5763	1741.86	0.0270376	0.569103	0.916855	369	0.450885
MAPK11	MAPK11	5600	P38B|P38BETA2|PRKM11|SAPK2|SAPK2B|p38-2|p38Beta	mitogen-activated protein kinase 11	4.41566	5.15928	5.51408	5.15576	5.0311	5.049	4.72993	4.43484	4.18417	5.74699	5.47141	5.51367	5.48329	5.29689	5.70726	5.62045	5.63569	4.84493	5.385	6.08632	4.69944	6.33571	5.48822	5.14841	5.1341	5.71162	5.65164	5.11086	4.75612	5.08143	3.92189	5.01313	5.10057	6.25118	5.68002	37.9042	0.311442	0.270718	0.809447	200	0.214482
MAPK13	MAPK13	5603	MAPK 13|MAPK-13|PRKM13|SAPK4|p38delta	mitogen-activated protein kinase 13	8.00789	8.91639	9.07146	8.5359	9.07096	9.34939	8.74983	8.62466	8.86994	8.72241	8.46033	8.9096	8.90598	8.7705	8.92085	8.26734	8.93403	7.76617	8.58315	9.22733	8.81655	9.30895	8.66111	8.97537	8.71906	8.99987	8.99657	9.04946	8.88541	9.08763	8.84246	9.10664	8.65856	8.39908	8.7353	444.894	0.0141431	0.897458	0.981133	547	0.711031
MAPK14	MAPK14	1432	CSBP|CSBP1|CSBP2|CSPB1|EXIP|Mxi2|PRKM14|PRKM15|RK|SAPK2A|p38|p38ALPHA	mitogen-activated protein kinase 14	10.5185	9.96771	10.38	9.8047	10.2352	10.479	10.7081	10.7091	10.5828	10.864	11.1562	10.7388	10.8045	10.4978	10.2268	10.6922	10.2951	10.5017	11.1588	10.3823	10.7819	9.68496	10.0931	10.6545	9.94916	10.1528	10.2558	10.4716	10.306	10.7952	10.7402	10.5622	10.3201	10.6926	10.7271	1430.77	-0.0536178	0.64263	0.945288	403	0.509138
MAPK3	MAPK3	5595	ERK-1|ERK1|ERT2|HS44KDAP|HUMKER1A|P44ERK1|P44MAPK|PRKM3|p44-ERK1|p44-MAPK	mitogen-activated protein kinase 3	9.5549	9.83641	9.52633	9.97969	10.2499	9.73913	9.5675	9.68277	9.81889	9.67196	9.36053	9.67514	9.57616	9.75489	9.91588	9.13074	9.5709	9.83361	10.1992	9.91378	9.92032	10.214	9.95008	9.71147	9.92981	9.95487	9.93969	9.97035	9.46507	9.92735	9.97718	9.62573	9.81735	9.28761	9.58088	871.028	0.0767877	0.367471	0.846565	258	0.291137
MAPK8	MAPK8	5599	JNK|JNK-46|JNK1|JNK1A2|JNK21B1/2|PRKM8|SAPK1|SAPK1c	mitogen-activated protein kinase 8	8.21047	8.20731	8.49345	8.14511	8.46773	8.74532	8.65452	8.38437	8.50989	8.40172	8.45289	8.61742	8.40444	8.27715	8.2871	8.16693	8.26544	8.14505	8.21508	8.45888	8.76173	8.52438	8.18454	8.414	8.54009	8.01568	8.40653	8.38388	8.43939	8.43776	8.43195	8.42009	8.50555	8.38421	8.27993	335.394	-0.0553074	0.359597	0.844782	254	0.284899
MAPK9	MAPK9	5601	JNK-55|JNK2|JNK2A|JNK2ALPHA|JNK2B|JNK2BETA|PRKM9|SAPK|SAPK1a|p54a|p54aSAPK	mitogen-activated protein kinase 9	9.42791	9.69326	9.79106	9.86596	10.0573	10.1474	9.82679	9.83743	9.80198	9.71246	9.67048	9.82033	9.69357	9.64215	9.89582	9.2398	9.79037	9.49022	9.32151	9.90102	10.0549	10.0263	9.81814	9.75243	9.85793	9.85918	9.94232	9.90094	10.1312	9.78187	9.97563	9.73129	10.1006	9.27153	9.32748	876.711	-0.0148906	0.851755	0.980461	517	0.674822
MBD3	MBD3	53615	-	methyl-CpG binding domain protein 3	3.95623	4.09788	4.51408	4.06829	2.75808	4.29411	3.88193	4.0198	3.84314	4.34489	3.44166	3.76825	4.17663	4.58068	4.4746	5.2305	4.12668	3.69292	3.47811	2.27897	3.41934	3.70768	4.31829	3.76375	4.61952	4.14869	3.16622	3.65143	4.448	3.39337	3.92189	4.6652	4.04612	5.57311	5.38046	16.4012	0.524421	0.28831	0.821565	206	0.22842
MCL1	MCL1	4170	BCL2L3|EAT|MCL1-ES|MCL1L|MCL1S|Mcl-1|TM|bcl2-L-3|mcl1/EAT	myeloid cell leukemia 1	10.6392	10.8288	10.511	10.541	10.7841	10.5784	10.4467	10.4393	10.3998	10.9857	11.3598	10.6152	10.5958	10.5072	10.5428	10.9575	11.0446	11.1276	11.1986	11.0111	11.1385	11.0604	10.6574	10.4385	10.6227	10.7384	10.5043	10.5361	10.9222	10.9471	10.5377	10.5164	10.4827	11.6423	11.2781	1752.68	0.2315	0.0302656	0.410625	44	0.0239786
MCM5	MCM5	4174	CDC46|P1-CDC46	minichromosome maintenance complex component 5	7.61444	7.69326	7.78936	7.55211	7.74297	7.71196	7.76294	7.8811	7.89625	7.93842	7.80507	7.46214	7.69689	7.77895	7.66837	7.87236	8.02615	7.95763	7.68105	7.87142	7.76173	7.67452	7.62207	7.63822	8.0601	7.99759	7.72081	7.73181	7.7836	7.97833	7.68439	8.4819	8.20366	7.57965	7.30937	221.236	0.115256	0.141357	0.659559	128	0.111993
MCM7	MCM7	4176	CDC47|MCM2|P1.1-MCM3|P1CDC47|P85MCM|PNAS146|PPP1R104	minichromosome maintenance complex component 7	9.79963	9.77767	9.9525	9.53386	9.95775	9.80389	9.7316	9.83059	9.93484	10.2135	10.1542	10.4986	10.2382	9.86079	9.69763	9.93476	10.2607	9.58909	9.88183	10.4313	10.5323	10.2083	9.65666	9.9281	9.91414	10.0089	9.74213	9.9898	9.72634	9.8159	9.78165	9.99856	10.3597	10.2886	10.0176	1004.95	0.0729142	0.416109	0.865804	287	0.329672
MIF	MIF	4282	GIF|GLIF|MMIF	macrophage migration inhibitory factor (glycosylation-inhibiting factor)	9.66474	9.97733	10.1234	10.0893	10.2645	10.3816	9.73825	9.76576	9.9779	9.09596	8.99241	9.52156	9.44834	9.72607	10.1998	8.78191	9.32105	9.21648	8.79703	9.822	8.91119	10.5103	9.95129	9.72311	9.92069	9.92646	10.1503	10.1867	10.05	9.9308	9.59835	10.0339	10.1254	8.98897	8.40794	828.803	-0.132835	0.426667	0.865804	292	0.338037
MMP14	MMP14	4323	MMP-14|MMP-X1|MT-MMP|MT-MMP 1|MT1-MMP|MT1MMP|MTMMP1|WNCHRS	matrix metallopeptidase 14 (membrane-inserted)	4.6192	4.7036	4.75509	4.59186	5.08	5.15209	4.6189	5.53918	4.98064	5.18139	4.9011	4.38122	3.9287	4.35829	4.79653	5.01637	4.42624	5.25092	4.28547	4.27897	5.19694	4.41818	5.05526	4.29426	4.61952	3.59615	5.36785	4.82136	4.91366	5.47137	5.57397	4.4537	5.20366	4.31531	5.20358	27.5016	0.00775228	0.978205	0.993604	586	0.775005
MMP9	MMP9	4318	CLG4B|GELB|MANDP2|MMP-9	matrix metallopeptidase 9	4.79753	5.66178	5.00885	5.42585	5.66497	5.15209	4.6189	5.47046	5.36251	6.92986	5.62489	5.56343	5.28625	5.23276	5.51022	6.97243	8.1336	5.33035	9.28761	6.65401	7.24134	5.4577	6.30319	5.02009	5.59353	6.18111	5.16622	5.76691	5.30361	6.13034	5.94743	5.69762	5.25257	6.20114	7.59888	59.7733	1.54754	0.000443821	0.228267	1	0.000351627
MRAS	MRAS	22808	M-RAs|R-RAS3|RRAS3	muscle RAS oncogene homolog	5.95623	6.49318	6.46404	6.19758	5.78782	6.201	6.80793	6.30274	5.84314	5.74699	5.47141	4.89024	5.81134	5.60621	5.4006	6.10044	5.63569	7.11545	6.55136	5.67128	6.41934	5.20245	6.54068	5.82264	5.81217	6.01118	6.01421	5.89936	5.93833	6.17764	6.15893	6.3757	6.25257	5.0012	5.26498	62.678	0.0610515	0.772683	0.975693	471	0.612176
MS4A1	MS4A1	931	B1|Bp35|CD20|CVID5|LEU-16|MS4A2|S7	membrane-spanning 4-domains_ subfamily A_ member 1	7.9786	8.79107	10.0262	8.65326	9.7277	7.33851	8.63682	9.46826	9.34776	11.4452	10.4686	9.61152	10.5462	9.47203	9.29478	9.81131	10.137	7.77566	9.31942	9.75064	9.54862	8.11244	8.76124	9.13879	11.2369	8.92287	8.98128	8.93375	8.0946	8.20644	8.97252	9.55007	9.08039	9.29558	9.46465	610.693	-0.354212	0.250974	0.790969	188	0.19884
MS4A4A	MS4A4A	51338	4SPAN1|CD20-L1|CD20L1|HDCME31P|MS4A4|MS4A7	membrane-spanning 4-domains_ subfamily A_ member 4A	7.78066	7.7592	7.66936	7.27775	6.91458	6.90882	8.26506	8.11854	7.24003	7.33195	7.90383	5.56343	6.30374	7.40268	7.55355	7.93476	7.58611	10.864	8.40094	7.45888	7.48235	5.41818	8.09088	7.25203	7.18721	7.16499	7.41414	7.09989	7.86304	7.93769	7.69197	7.25016	7.63108	8.07715	6.84994	181.553	0.662996	0.0609609	0.513187	70	0.0482977
MX1	MX1	4599	IFI-78K|IFI78|MX|MxA	MX dynamin-like GTPase 1	9.53366	10.372	9.3144	9.84637	9.53286	8.7329	10.8999	9.04365	9.17942	9.54877	10.3689	10.0162	9.14545	10.0553	9.53205	10.8533	11.04	13.1372	9.28332	9.51976	9.98702	9.76198	9.68316	9.85239	9.4775	9.22647	9.24089	9.31914	9.3434	9.469	10.3373	10.0131	9.22832	12.5733	9.91603	953.242	0.854729	0.0191294	0.381313	30	0.0151557
MX2	MX2	4600	MXB	MX dynamin-like GTPase 2	8.28416	8.28168	7.66936	8.07952	8.04348	7.60699	8.65803	7.92027	8.20771	8.1225	8.13747	7.96155	7.66341	7.96315	8.01686	8.54244	8.73912	10.7904	8.70372	8.14933	8.4885	8.04267	8.01873	8.20115	8.02162	8.14047	7.78093	8.28564	8.24551	8.21213	8.60639	8.28792	8.14658	9.42293	7.48737	305.522	0.59342	0.0115452	0.345203	20	0.00914698
MYSM1	MYSM1	114803	2A-DUB|2ADUB	Myb-like_ SWIRM and MPN domains 1	8.53618	8.84345	8.74814	8.61904	8.89079	8.84486	8.68585	8.75677	8.76914	9.95328	10.0229	10.217	10.0333	9.24703	8.53205	9.6393	9.63325	8.65228	9.09527	9.61882	9.62041	9.57018	8.68461	8.89988	9.10679	8.99532	8.72998	8.88345	8.97752	8.38332	8.81844	8.7096	8.88484	9.90028	9.63421	555.72	-0.0652219	0.721208	0.96666	444	0.571394
NAA50	NAA50	80218	MAK3|NAT13|NAT13P|NAT5|NAT5P|SAN	N(alpha)-acetyltransferase 50_ NatE catalytic subunit	10.6239	10.6296	10.7021	11.0326	10.8865	10.894	10.8237	10.8561	10.9621	11.0183	10.9504	10.8036	10.9955	10.6598	10.801	10.4992	10.8671	10.7566	10.638	10.7658	11.0246	10.6406	10.7536	10.7886	10.9298	10.7567	10.7482	10.8371	10.863	10.8808	10.8339	10.8817	11.2473	10.4129	10.6137	1796.3	-0.0523566	0.348207	0.844782	246	0.275874
NCF4	NCF4	4689	NCF|P40PHOX|SH3PXD4	neutrophil cytosolic factor 4_ 40kDa	9.18184	8.93626	8.56641	9.09896	9.15325	8.69499	8.57495	9.1924	8.67096	9.44443	9.24364	8.05582	8.77105	8.98521	9.01065	9.36404	9.02986	9.33998	10.7635	8.70523	9.07959	7.73207	9.1866	8.48257	9.03376	8.72268	9.12041	8.60563	8.82056	9.42066	9.37898	9.04812	9.18488	8.92874	9.60186	513.326	0.258465	0.14346	0.659559	129	0.11366
NCR1	NCR1	9437	CD335|LY94|NK-p46|NKP46	natural cytotoxicity triggering receptor 1	9.30643	9.15364	9.05183	8.06265	7.68091	9.963	8.93504	9.77647	9.65221	8.20996	8.3724	9.06016	8.74569	9.0541	9.12134	8.22427	10.7805	8.72512	8.60051	8.84502	9.4064	8.84816	9.31453	9.32514	8.42688	9.76072	8.35604	9.11359	9.83047	9.58977	9.05998	8.63622	9.83352	8.39166	7.93741	513.541	0.154863	0.502932	0.900459	334	0.398459
NCR3	NCR3	259197	1C7|CD337|LY117|MALS|NKp30	natural cytotoxicity triggering receptor 3	7.6977	7.42607	7.96754	8.76178	7.49504	8.7329	7.67548	7.48795	7.42006	6.9638	7.73934	7.98912	7.59404	8.11317	8.03531	7.55243	8.23359	6.88055	6.87043	7.57359	6.85991	7.72398	7.53423	8.10952	8.02649	8.15278	7.70227	7.75996	7.98642	8.01786	8.04528	7.87111	7.79689	6.74595	7.40794	209.8	-0.197747	0.228783	0.781783	175	0.181258
NFAT5	NFAT5	10725	NF-AT5|NFATL1|NFATZ|OREBP|TONEBP	nuclear factor of activated T-cells 5_ tonicity-responsive	6.26609	6.32921	6.22458	6.06829	6.69668	6.73706	6.71651	6.69787	6.36251	7.67709	7.75455	8.22768	7.78668	6.85014	6.70726	7.79878	7.23359	6.77093	7.12197	7.32336	7.03825	7.02961	6.84185	6.86061	6.80085	6.75534	6.68978	6.84783	6.86304	6.66639	6.66913	6.82048	6.86924	8.1449	8.04634	126.224	0.10263	0.635429	0.94524	402	0.503433
NFATC1	NFATC1	4772	NF-ATC|NF-ATc1.2|NFAT2|NFATc	nuclear factor of activated T-cells_ cytoplasmic_ calcineurin-dependent 1	7.33127	7.78864	8.13147	8.00493	8.09793	7.67782	7.97504	7.51379	7.40385	7.82294	7.92548	8.32103	7.83559	8.00694	7.70726	7.69445	7.64541	7.91101	7.64134	7.86393	7.03825	8.52438	7.96695	7.77373	8.27977	8.06863	8.14807	8.03801	7.87586	7.37319	7.75116	8.06996	7.56485	7.79738	7.6687	228.397	0.00218756	0.983396	0.993604	591	0.779118
NFATC2	NFATC2	4773	NFAT1|NFATP	nuclear factor of activated T-cells_ cytoplasmic_ calcineurin-dependent 2	9.1994	9.83171	9.9064	9.23571	9.66697	10.0836	9.85462	10.0153	9.88899	9.79963	10.2279	10.6702	10.2551	10.0896	9.78203	10.0919	10.4135	9.30763	9.38099	10.2404	9.8263	10.2817	9.90451	10.0461	9.58696	10.0213	10.0791	10.2953	10.2809	9.7012	9.69762	9.84058	9.79689	10.6294	10.2075	986.907	0.0744096	0.532627	0.916855	345	0.421986
NFATC3	NFATC3	4775	NFAT4|NFATX	nuclear factor of activated T-cells_ cytoplasmic_ calcineurin-dependent 3	9.10936	9.56867	9.60348	9.37207	9.58038	9.61604	9.39921	9.24477	9.5004	10.0254	9.94217	10.1443	9.91454	9.55468	9.37908	9.09703	9.93996	9.29778	9.23522	9.9065	9.50377	10.0922	9.4982	9.67197	9.50566	9.77937	9.70382	9.56632	9.54151	9.39587	9.31421	9.17444	9.47238	9.72249	9.32748	756.333	-0.0678657	0.479512	0.893296	321	0.379904
NFE2L2	NFE2L2	4780	HEBP1|NRF2	nuclear factor_ erythroid 2-like 2	9.40194	9.71259	9.26167	9.92783	9.58463	9.2278	9.57681	9.54545	9.60158	9.77116	9.54145	9.76559	9.48137	9.01173	9.24543	9.22739	9.17778	9.84943	9.7712	9.34506	9.21561	9.54287	9.69911	9.50521	10.0008	9.45578	9.60916	9.29288	9.43939	9.7952	9.56369	9.38817	9.40367	9.27959	9.01541	720.278	-0.0318369	0.708661	0.96666	437	0.561453
NFIL3	NFIL3	4783	E4BP4|IL3BP1|NF-IL3A|NFIL3A	nuclear factor_ interleukin 3 regulated	9.25391	9.80794	8.43836	9.32096	8.69275	9.75968	8.79522	8.93628	8.98881	9.1669	9.94085	8.0117	8.41654	8.95074	9.19159	9.70791	10.4679	10.0805	10.294	9.71776	9.54272	9.84258	9.57411	8.55382	9.04099	9.24	8.76315	8.41077	9.90117	9.47611	9.00936	9.07305	9.77822	9.2836	10.5286	636.097	0.498531	0.013286	0.345435	23	0.0105261
NFKB1	NFKB1	4790	EBP-1|KBF1|NF-kB1|NF-kappa-B|NF-kappaB|NFKB-p105|NFKB-p50|NFkappaB|p105|p50	nuclear factor of kappa light polypeptide gene enhancer in B-cells 1	7.98229	8.37522	8.18908	8.15576	8.39228	8.15209	8.33259	8.0258	8.30257	8.32544	8.56406	8.76027	8.31672	8.22865	8.22948	7.98723	7.94194	8.28122	8.03781	8.29577	7.5068	8.6787	8.37357	8.32174	8.08363	8.0512	8.53429	8.57427	8.06131	8.54987	8.27441	8.28259	8.17857	8.27557	7.48737	300.604	-0.0909511	0.329357	0.844782	233	0.260941
NFKB2	NFKB2	4791	CVID10|H2TF1|LYT-10|LYT10|NF-kB2|p100|p52	nuclear factor of kappa light polypeptide gene enhancer in B-cells 2 (p49/p100)	8.28715	8.39769	8.57429	8.51538	8.32793	8.33851	8.38018	8.39831	8.37504	9.08443	9.10107	8.81264	8.49856	8.51816	8.43344	9.54495	8.98848	9.05047	9.08544	9.03719	9.08366	8.44792	8.29175	8.63548	8.9466	8.33671	8.70227	8.45879	8.33645	8.70726	8.49392	8.60665	8.39553	9.55164	9.51291	413.875	0.315529	0.01708	0.352466	28	0.013532
NFKBIA	NFKBIA	4792	IKBA|MAD-3|NFKBI	nuclear factor of kappa light polypeptide gene enhancer in B-cells inhibitor_ alpha	11.4804	12.6108	11.4166	12.8249	12.6817	12.3812	11.5411	11.16	11.5801	12.0057	11.9777	10.9748	10.6404	11.8177	11.6703	12.3084	12.9668	12.5995	11.7117	12.3244	12.0272	12.9927	12.339	10.7972	12.198	12.4301	12.1625	11.4969	12.6124	11.7708	12.1538	11.7381	12.5621	11.5931	12.3025	4083.93	0.323466	0.0912825	0.557009	98	0.0723206
NFKBIB	NFKBIB	4793	IKBB|TRIP9	nuclear factor of kappa light polypeptide gene enhancer in B-cells inhibitor_ beta	6.83887	6.46914	6.65457	6.683	6.21751	6.86397	6.52963	6.63647	6.5801	6.44443	5.98598	6.31014	6.40444	6.58068	6.64452	6.78191	6.73002	6.55642	6.41671	6.56437	6.31242	6.87761	6.40576	6.48864	6.41208	6.36168	6.32002	6.5259	6.68504	6.63284	6.5408	6.80568	6.80511	6.96168	6.74611	94.6794	0.0568364	0.456556	0.87227	313	0.361717
NFKBIE	NFKBIE	4794	IKBE	nuclear factor of kappa light polypeptide gene enhancer in B-cells inhibitor_ epsilon	8.51082	9.21998	8.11535	9.33742	8.84907	8.2599	8.10947	8.77469	8.18417	9.13745	8.87072	8.05582	8.62219	8.19959	8.41006	8.82373	9.57344	9.72879	8.74177	8.62769	8.18184	8.40307	8.68461	8.42355	9.22791	8.21282	8.91307	7.93684	8.40441	8.55436	8.72556	8.26105	8.47496	8.57311	8.69683	394.424	0.0883121	0.57162	0.916855	371	0.452879
NKG7	NKG7	4818	GIG1|GMP-17|p15-TIA-1	natural killer cell granule protein 7	14.2525	14.1123	14.1942	13.8792	12.7809	15.1901	14.227	14.7841	14.5396	13.0957	13.0332	13.3223	13.9976	13.8671	14.2139	12.9877	14.9013	13.7274	13.1771	13.5756	13.9793	13.52	13.9111	14.5872	13.1119	14.5435	13.2602	14.0126	14.8705	14.4643	14.4571	14.2874	14.6785	13.0812	13.7752	15872.5	-0.0322436	0.877952	0.980461	527	0.695578
NOTCH2	NOTCH2	4853	AGS2|HJCYS|hN2	notch 2	10.3145	10.1067	9.82944	10.2091	10.2365	9.89402	10.6867	10.255	10.1758	10.6771	10.8759	9.95691	10.5052	10.3834	9.88059	10.8694	10.088	11.2208	11.0353	10.0339	10.9135	9.67452	10.1256	9.99043	10.383	9.92646	10.1718	10.009	10.4566	10.2949	10.7366	10.1945	10.0496	10.4111	10.4079	1272.73	0.109366	0.399677	0.851698	278	0.316653
NPRL3	NPRL3	8131	C16orf35|CGTHBA|HS-40|MARE|NPR3|RMD11	NPR3-like_ GATOR1 complex subunit	7.75065	8.07017	8.39895	7.77565	8.20654	8.0623	8.01396	7.78534	8.17465	8.32544	8.18538	8.6056	7.98398	8.26918	7.97922	8.37252	8.26544	7.42989	8.05302	8.25625	8.13554	8.51971	8.25297	8.16747	8.23843	8.47061	8.10638	8.18021	8.07805	8.2178	8.22306	8.00019	7.9823	8.67745	7.95614	283.603	0.073224	0.399369	0.851698	277	0.316409
NR4A1	NR4A1	3164	GFRP1|HMR|N10|NAK-1|NGFIB|NP10|NUR77|TR3	nuclear receptor subfamily 4_ group A_ member 1	6.49021	7.07417	7.03193	6.683	5.21751	6.049	6.88193	6.43484	5.89044	6.29243	6.97564	5.51367	5.81134	6.23276	6.76738	6.30326	7.27173	8.21997	6.28547	6.65401	5.46996	6.69119	6.66407	5.93367	6.58035	6.93718	5.93175	6.04375	7.1325	7.0308	6.04528	6.06375	6.738	7.06788	6.29473	89.0968	0.275495	0.246984	0.790969	185	0.195679
NRAS	NRAS	4893	ALPS4|CMNS|N-ras|NCMS|NRAS1|NS6	neuroblastoma RAS viral (v-ras) oncogene homolog	9.60609	10.0841	9.79949	10.3186	10.0634	9.97359	9.91609	9.95997	9.81276	9.89069	9.82681	9.43567	9.65832	9.73477	9.78203	9.73665	10.3256	10.1359	9.57614	9.98633	10.0694	10.2885	9.944	9.62862	10.2258	10.001	9.95151	9.7721	10.0571	9.74897	9.99565	9.89052	10.0989	9.42293	9.56266	951.283	0.0681139	0.390763	0.851698	271	0.309591
NRL	NRL	4901	D14S46E|NRL-MAF|RP27	neural retina leucine zipper	3.8307	3.96664	3.86201	4.06829	4.49504	3.29411	4.29697	3.92027	3.93625	4.625	4.44166	4.96619	4.9287	4.09525	4.4006	4.37252	4.23359	3.84493	3.59359	4.27897	3.93391	4.05561	3.98126	3.76375	4.61952	4.14869	3.54473	4.65143	3.64065	4.47137	4.202	5.11266	4.34568	4.54664	4.58691	18.3996	-0.350907	0.397942	0.851698	275	0.315279
NT5E	NT5E	4907	CALJA|CD73|E5NT|NT|NT5|NTE|eN|eNT	5'-nucleotidase_ ecto (CD73)	4.58072	5.00058	6.24448	6.23822	6.53067	4.99455	5.26044	5.39831	6.06553	5.78547	5.61159	5.85071	5.51366	5.35829	6.03531	5.45998	5.9498	4.04656	4.75113	5.56437	5.31242	5.64057	5.79942	5.34871	4.94145	5.66653	6.05374	5.55832	5.51512	5.54537	5.39994	5.29323	4.98954	5.11368	5.58691	44.8137	-0.451379	0.0346399	0.412144	49	0.0274442
NUP54	NUP54	53371	-	nucleoporin 54kDa	8.31378	8.27129	8.58993	8.56814	8.59518	8.74119	8.84541	8.75677	8.79111	8.50332	8.28715	8.51051	8.38813	8.57746	8.72632	7.88031	8.17443	8.2338	8.43618	8.57359	8.43216	8.56566	8.31076	8.71017	8.67636	8.5158	8.43675	8.71033	8.53546	8.72329	8.7439	8.50498	8.62645	7.90549	7.52551	356.257	-0.142298	0.12361	0.621167	119	0.0979329
OAS1	OAS1	4938	IFI-4|OIAS|OIASI	2'-5'-oligoadenylate synthetase 1_ 40/46kDa	10.8312	10.1442	9.63585	10.0669	9.74297	9.69072	11.1833	10.3441	10.1493	9.80432	10.4213	9.39159	10.0924	10.5661	9.67819	10.637	10.4107	12.8349	10.387	9.45389	10.263	8.51971	10.0754	10.1532	9.10909	9.44247	9.54992	9.90725	9.71211	10.1303	10.7736	10.8333	9.91363	11.6797	9.93741	1141.07	0.34575	0.225321	0.778855	173	0.178516
OAS2	OAS2	4939	-	2'-5'-oligoadenylate synthetase 2_ 69/71kDa	9.67162	9.82106	9.6949	9.43898	9.33802	9.4565	10.3674	9.45943	9.34139	9.31233	9.79113	9.70731	9.59226	9.83537	9.62231	9.92327	10.392	12.0912	9.07803	9.48109	9.47307	9.04915	9.65368	9.86061	8.89963	9.59163	9.28516	9.51768	9.56348	9.61146	10.1369	9.90274	9.49288	11.0626	8.83989	829.38	0.346007	0.139484	0.656781	127	0.110509
OAS3	OAS3	4940	p100|p100OAS	2'-5'-oligoadenylate synthetase 3_ 100kDa	8.0366	8.78133	7.70571	8.54403	6.88736	7.43366	9.25116	7.74954	7.62973	7.67709	7.95999	8.15246	7.91739	8.11317	7.65251	9.16042	9.42059	11.6371	7.69405	7.83356	8.31934	7.92068	8.29557	7.85121	7.53327	7.93718	7.81007	7.51768	8.05568	7.91693	8.95059	7.85682	7.72072	10.6774	7.9929	297.544	0.938924	0.01286	0.345435	21	0.0101886
OAT	OAT	4942	GACR|HOGA|OATASE|OKT	ornithine aminotransferase	8.44273	8.46914	8.66198	8.70492	8.75431	8.57024	8.54869	8.0198	7.91924	8.6822	8.17637	8.10705	8.33384	8.40632	8.66442	8.39489	8.40923	8.15235	8.36888	8.02043	8.71001	8.20825	8.63721	8.30118	8.4158	8.63177	8.48814	8.28564	8.61793	8.77803	8.72187	8.58515	8.64489	7.71656	8.14762	342.49	-0.0235477	0.792354	0.975693	478	0.627761
ORC2	ORC2	4999	ORC2L	origin recognition complex_ subunit 2	8.26305	8.06617	8.65084	7.95094	8.35302	8.62503	8.61529	8.17361	8.50989	8.94268	9.27561	9.47357	9.12592	8.7129	8.37184	8.27339	8.42624	8.18121	8.2507	8.90832	8.83115	8.6661	8.08206	8.6491	8.44516	8.33671	8.54819	8.68118	8.33645	8.37319	8.26429	8.56332	8.4542	9.41746	8.74071	376.961	-0.1273	0.340663	0.844782	239	0.269898
ORC4	ORC4	5000	ORC4L|ORC4P	origin recognition complex_ subunit 4	8.60009	8.94936	9.07146	8.95704	9.25526	9.07547	8.94658	8.84083	8.93625	9.1669	9.09511	9.51051	9.09361	8.92561	9.01686	8.49664	8.74816	8.8915	8.7292	9.35578	9.00859	9.35678	8.97173	8.92025	8.90757	9.0512	9.12738	9.10539	8.97752	8.90644	9.00632	9.09451	9.03917	8.56654	8.14762	500.463	-0.103986	0.222867	0.778855	170	0.176571
OSM	OSM	5008	-	oncostatin M	5.30201	5.64041	5.57822	6.56015	5.26058	6.48394	4.29697	4.0198	4.63669	5.58193	6.44166	5.4087	3.9287	5.38803	6.56206	6.37252	6.55552	5.75182	6.52251	6.84882	3.19694	6.86296	5.71061	4.05325	5.61952	5.91807	5.51671	5.02067	5.05568	6.28953	3.6995	4.90621	4.93064	6.1316	7.03757	45.7872	0.32812	0.454601	0.87227	310	0.360168
PBX1	PBX1	5087	-	pre-B-cell leukemia homeobox 1	2.54119	3.82225	4.96154	3.97518	5.26058	3.61604	3.29697	4.20037	3.10617	5.29243	4.28297	4.26575	4.25063	3.23276	4.05956	3.54244	4.33313	3.523	5.17855	3.60089	5.13554	4.57018	5.01873	4.98614	4.67015	5.64345	4.54473	4.87383	4.64065	4.47137	4.57397	4.96066	5.47496	3.25118	4.26498	20.0617	0.759293	0.148934	0.665139	133	0.117996
PBX3	PBX3	5090	-	pre-B-cell leukemia homeobox 3	7.7849	8.16303	7.91884	8.31622	8.32286	8.0689	7.79522	7.83401	8.05519	8.34489	8.23824	8.37775	7.74888	7.87661	7.99187	8.05902	8.07009	7.94506	7.75113	7.93002	7.76173	8.13699	8.18454	7.80814	8.04099	8.18111	8.15717	8.20602	8.05004	8.16596	7.91544	8.07614	8.15303	8.31139	8.18781	265.97	-0.0166951	0.794738	0.975693	480	0.629649
PCTP	PCTP	58488	PC-TP|STARD2	phosphatidylcholine transfer protein	8.59768	8.22537	8.06588	8.32568	8.12731	8.28847	8.47887	8.70537	8.37504	8.37043	8.23608	7.40188	7.9894	8.04011	8.07748	8.3383	8.11972	8.40258	8.55136	7.65401	8.68344	7.30353	8.17212	8.33866	7.91546	8.0424	7.9211	7.85437	8.03868	8.43776	8.48086	8.04497	8.29988	7.27557	7.93741	283.304	-0.125411	0.295896	0.821565	212	0.23443
PDCD1	PDCD1	5133	CD279|PD-1|PD1|SLEB2|hPD-1|hPD-l|hSLE1	programmed cell death 1	4.07171	3.66178	4.51408	5.49456	2.75808	4.54204	4.14497	5.0198	4.63669	3.85947	3.24902	3.26575	4.57256	4.23276	4.54499	3.69445	4.33313	3.91532	2.21508	4.52689	2.61198	3.83321	4.19276	3.59382	4.20449	4.08157	4.79848	4.59003	4.69954	4.47137	3.28446	4.72933	4.93064	3.25118	4.84994	17.1063	-0.512885	0.245673	0.790969	183	0.19464
PDGFD	PDGFD	80310	IEGF|MSTP036|SCDGF-B|SCDGFB	platelet derived growth factor D	6.71112	6.91417	7.43836	6.25812	6.47689	7.77793	7.20386	8.18437	7.69113	7.13745	7.13747	7.09864	7.10861	6.7506	7.24013	6.60134	8.07009	6.45373	6.80004	6.42871	6.44487	6.49618	7.36269	7.86061	6.48459	7.84407	6.61247	7.3144	7.66301	7.55436	7.33371	7.3038	7.95301	6.21802	6.96542	138.262	-0.0326448	0.873469	0.980461	524	0.692026
PDGFRA	PDGFRA	5156	CD140A|PDGFR-2|PDGFR2|RHEPDGFRA	platelet-derived growth factor receptor_ alpha polypeptide	2.8307	3.57432	5.05465	4.31622	4.42104	3.61604	2.97504	3.11291	3.63669	3.85947	4.10463	4.48814	3.51366	2.35829	4.32259	2.69445	3.59616	3.523	3.47811	3.7384	4.41934	4.15514	4.86261	4.34871	4.0601	4.44414	5.20184	4.59003	4.30361	3.54537	4.43647	4.5277	4.80511	2.59911	3.00195	14.9332	0.453173	0.399926	0.851698	279	0.31685
PDGFRB	PDGFRB	5159	CD140B|IBGC4|IMF1|JTK12|PDGFR|PDGFR-1|PDGFR1	platelet-derived growth factor receptor_ beta polypeptide	6.47979	6.67235	5.51408	5.31622	4.75808	6.52293	6.01943	6.5223	5.39568	5.74699	5.73934	5.10705	5.8829	6.04011	5.79653	5.73007	7.78379	6.04656	5.77579	6.08632	5.41934	5.4577	5.90325	6.51269	4.76637	5.89871	5.48814	6.37025	6.448	6.52723	5.11454	5.90621	6.20366	6.2836	6.03757	60.636	0.223955	0.405482	0.853797	284	0.321252
PDHB	PDHB	5162	PDHBD|PDHE1-B|PHE1B	pyruvate dehydrogenase (lipoamide) beta	9.57217	9.57854	9.78257	9.64194	9.67694	9.80191	9.84695	9.91219	9.72904	9.55156	9.62984	9.65806	9.57075	9.58068	9.73387	9.07296	9.29968	9.58369	9.41867	9.58275	9.89275	9.50564	9.54551	9.64503	9.66859	9.65215	9.64033	9.68302	9.55752	9.75092	9.81498	9.69361	9.88095	8.65903	8.6573	767.976	-0.147945	0.0984118	0.565868	104	0.077969
PDK4	PDK4	5166	-	pyruvate dehydrogenase kinase_ isozyme 4	7.62393	7.88266	8.07146	7.63054	5.78782	6.76985	7.38443	8.28784	8.06037	8.44443	8.84822	5.03833	6.17663	7.56774	7.01065	6.17987	8.33913	8.06216	7.90438	7.26765	8.07141	5.29265	7.81548	8.48257	7.08829	7.47716	8.70227	7.19575	7.47354	6.90995	6.7439	8.07614	8.47496	7.65594	6.46138	173.163	0.0240705	0.938916	0.993604	560	0.743878
PECAM1	PECAM1	5175	CD31|CD31/EndoCAM|GPIIA'|PECA1|PECAM-1|endoCAM	platelet/endothelial cell adhesion molecule 1	12.2985	12.1602	11.9134	12.2037	12.1682	11.9028	12.532	12.2947	12.2323	12.2144	12.2581	11.1621	11.5184	11.93	11.6738	12.3223	11.9731	13.0216	12.8347	11.8531	12.5662	11.244	12.0712	11.6833	11.8816	12.0989	11.8248	11.7211	12.2272	12.2868	12.5284	12.164	12.1837	11.4247	11.6821	4266.18	0.0780344	0.567003	0.916855	366	0.449221
PHC3	PHC3	80012	EDR3|HPH3	polyhomeotic homolog 3 (Drosophila)	8.05075	8.63231	8.75856	8.66821	8.91795	8.79396	8.6225	8.19506	8.70774	9.10739	9.06859	9.61447	9.08352	8.5382	8.63648	8.88031	8.77938	8.41782	8.29403	9.32609	8.9066	9.41316	8.60061	8.5097	9.01674	8.89627	8.76017	8.92445	8.72457	8.26784	8.5408	8.71357	8.4542	9.63253	9.11465	441.935	0.0455792	0.725061	0.96666	447	0.574446
PIAS1	PIAS1	8554	DDXBP1|GBP|GU/RH-II|ZMIZ3	protein inhibitor of activated STAT_ 1	9.21989	9.27476	9.26167	9.54807	9.57826	9.29129	9.4528	9.22665	9.38333	9.88405	9.61742	9.84191	9.64295	9.35829	9.30495	9.4413	9.45966	9.59981	9.59012	9.67343	9.85753	9.76592	9.47648	9.34537	9.43055	9.32225	9.45531	9.51355	9.40441	9.28144	9.5408	9.42736	9.5156	9.69413	9.72168	722.688	0.0577701	0.367936	0.846565	259	0.291506
PIAS2	PIAS2	9063	ARIP3|DIP|MIZ|MIZ1|PIASX|PIASX-ALPHA|PIASX-BETA|SIZ2|ZMIZ4	protein inhibitor of activated STAT_ 2	6.6192	6.8781	6.69851	7.11269	7.0186	7.42339	7.00846	7.00773	7.12607	7.0611	6.83398	7.8049	7.26855	6.86079	6.97285	7.11399	6.93403	6.31741	6.75113	7.13695	6.74126	7.29265	6.91324	6.73337	7.00199	6.64345	6.71465	6.76691	7.08911	6.82336	6.9849	7.13651	6.98954	7.20114	7.12296	125.747	-0.167566	0.0860536	0.547256	94	0.0681779
PIK3AP1	PIK3AP1	118788	BCAP	phosphoinositide-3-kinase adaptor protein 1	10.5493	10.5806	10.275	10.6747	10.3443	10.1965	10.7457	10.4041	10.3371	10.7037	10.8493	9.62623	10.4756	10.3695	10.2066	10.6763	10.786	11.8997	11.147	10.2317	11.1531	9.40307	10.6357	10.4068	10.3999	10.4673	10.361	9.92911	10.6227	10.4571	10.6312	10.6673	10.2114	10.0725	10.2288	1426.13	0.163292	0.278495	0.820393	203	0.220644
PIK3CA	PIK3CA	5290	CLOVE|CWS5|MCAP|MCM|MCMTC|PI3K|p110-alpha	phosphatidylinositol-4_5-bisphosphate 3-kinase_ catalytic subunit alpha	7.98965	8.45696	8.39004	8.46061	8.71615	8.19498	8.26966	8.34653	8.45981	9.13	8.84112	9.25254	8.70678	8.16134	8.19706	8.37252	8.36287	8.23036	8.30678	8.69259	7.86937	9.07162	8.39867	8.46419	8.95428	8.42735	8.64195	8.43716	8.16943	8.46662	8.51542	8.37068	8.53055	8.69563	8.39426	358.085	-0.0650092	0.549806	0.916855	352	0.435596
PIK3CB	PIK3CB	5291	P110BETA|PI3K|PI3KBETA|PIK3C1	phosphatidylinositol-4_5-bisphosphate 3-kinase_ catalytic subunit beta	7.09237	7.05814	6.92502	7.14511	7.09198	6.75354	7.32377	6.97089	7.15541	7.55991	7.5778	7.48814	7.32958	7.02125	6.90756	7.53239	6.69302	7.29118	7.62107	7.03385	7.3399	7.24825	7.19276	7.07764	7.54009	7.12388	7.56539	7.13256	6.86304	6.99163	7.02143	6.97396	6.88484	7.66212	7.69124	146.686	0.0658182	0.534811	0.916855	346	0.423716
PIK3CD	PIK3CD	5293	APDS|IMD14|P110DELTA|PI3K|p110D	phosphatidylinositol-4_5-bisphosphate 3-kinase_ catalytic subunit delta	10.7501	10.7285	10.8644	10.6701	10.9471	10.7464	10.9946	10.8142	10.9278	11.0767	11.1812	11.6086	11.1005	11.0576	10.7339	11.0396	10.9518	10.9185	11.3131	11.3165	10.7503	11.3049	10.6655	10.9672	11.0784	10.778	10.8715	11.0833	10.9129	10.9143	10.9864	10.8342	10.6889	11.587	11.0561	2016.61	0.0520875	0.527807	0.916855	343	0.418167
PIK3R1	PIK3R1	5295	AGM7|GRB1|IMD36|p85|p85-ALPHA	phosphoinositide-3-kinase_ regulatory subunit 1 (alpha)	9.71445	10.7971	10.2543	11.7207	11.0068	10.4876	10.2651	9.76755	10.4361	11.0163	10.6785	11.1453	10.3727	10.3317	10.4206	10.448	10.9131	10.1033	9.81945	11.0263	10.3055	11.9595	11.1149	10.1036	11.6086	11.1896	11.485	10.722	11.3623	10.4535	10.0658	10.1335	11.1506	10.7967	10.8399	1647.62	0.243574	0.203085	0.759029	160	0.160899
PIK3R2	PIK3R2	5296	MPPH|MPPH1|P85B|p85|p85-BETA	phosphoinositide-3-kinase_ regulatory subunit 2 (beta)	6.32546	6.36874	6.41221	6.46061	6.28164	6.83327	5.80793	6.62071	6.65049	6.09213	6.18762	6.39503	5.95107	6.00214	6.30242	5.45998	6.12668	5.54537	6.26819	6.23316	6.46996	6.6058	6.40576	6.25203	5.94145	6.30396	6.42925	6.60563	6.22561	6.56329	6.36247	6.06375	6.12704	5.62464	5.84994	75.2183	-0.180996	0.133974	0.635845	126	0.106144
PIK3R3	PIK3R3	8503	p55|p55-GAMMA|p55PIK	phosphoinositide-3-kinase_ regulatory subunit 3 (gamma)	4.79753	4.38167	4.63962	4.15576	4.928	6.02203	4.6189	5.36084	5.10617	4.85947	4.8109	4.43567	5.60113	4.77332	4.4006	4.76484	5.78379	4.88055	4.28547	4.52689	5.07141	4.15514	4.86261	5.08568	4.76637	5.41718	3.84429	4.71033	5.05568	5.7153	5.36247	4.84963	4.66761	4.37671	4.84994	28.9393	-0.105896	0.755953	0.975693	462	0.598921
PKN2	PKN2	5586	PAK2|PRK2|PRKCL2|PRO2042|Pak-2|STK7	protein kinase N2	8.09237	8.19637	8.25433	8.55211	8.33299	8.54678	8.35442	8.27782	8.15056	9.70496	9.51134	9.55115	9.24611	8.40268	8.05354	9.27036	8.60116	8.36535	9.03781	8.64529	8.53679	8.6787	8.09965	8.24487	8.95428	8.27046	8.39503	8.14862	8.26514	8.26236	8.21783	8.10059	8.29405	9.32897	9.0594	380.446	-0.151112	0.384077	0.851698	268	0.304294
PLCG1	PLCG1	5335	NCKAP3|PLC-II|PLC1|PLC148|PLCgamma1	phospholipase C_ gamma 1	8.98598	9.62281	9.87643	9.21295	9.67097	9.76782	9.48877	9.17361	9.6245	10.3303	10.6458	11.3421	10.6126	10.1985	9.61005	10.0902	10.0465	9.3109	9.2507	11.0238	10.3619	10.729	9.54711	10.0685	9.79374	9.8926	10.1297	10.1724	9.74043	9.71128	9.55125	9.79823	9.41446	11.1782	10.5672	994.842	0.0974665	0.632064	0.94389	399	0.500767
PLCG2	PLCG2	5336	APLAID|FCAS3|PLC-IV|PLC-gamma-2	phospholipase C_ gamma 2 (phosphatidylinositol-specific)	8.91623	8.6431	8.78936	8.22817	8.31267	8.23075	8.80793	8.98943	8.81583	9.4564	9.42466	8.63789	9.38813	8.79846	8.6284	9.39766	9.41776	9.28455	9.67615	8.78279	9.40314	7.77963	8.53423	8.71017	9.30001	8.44748	8.63219	8.30009	8.64814	8.66224	8.6537	9.16577	8.64946	9.06788	9.27993	462.45	0.103905	0.493003	0.894271	328	0.390592
PLSCR1	PLSCR1	5359	MMTRA1B	phospholipid scramblase 1	10.8404	10.5552	9.66568	10.8546	10.1969	9.83714	10.6135	10.4006	10.3792	10.5765	10.747	9.77222	9.99614	10.2142	10.5705	10.6579	11.1635	12.7553	10.8357	10.2562	10.7335	9.47707	10.5717	9.86529	10.4084	9.93837	9.94364	9.54018	10.3036	10.7153	10.4432	10.7488	10.9174	11.191	10.3275	1406.14	0.356992	0.107407	0.589259	109	0.0850954
PML	PML	5371	MYL|PP8675|RNF71|TRIM19	promyelocytic leukemia	6.32546	5.93187	6.24448	5.71215	5.45852	5.68643	5.70296	5.72762	5.81889	6.15225	6.29133	6.48814	6.25063	6.24906	6.12995	6.41691	6.57598	7.75662	6.19693	6.16161	6.41934	6.13089	6.33324	6.11738	6.20449	6.0291	5.86666	5.71033	5.57925	5.39337	6.30436	6.03866	5.55513	7.49911	6.78854	71.0091	0.387396	0.0850944	0.547256	92	0.067418
PNOC	PNOC	5368	N/OFQ|OFQ|PPNOC|ppN/OFQ	prepronociceptin	6.30201	6.38167	7.31204	6.71215	7.41152	5.61604	6.70296	6.9458	6.66417	6.70746	6.38808	5.4087	7.03723	6.09525	6.85311	5.98723	6.74816	5.27789	6.385	6.2097	5.46996	5.64057	6.36269	6.43931	7.55364	6.21282	6.47364	6.5422	6.20543	6.0308	6.77275	8.00667	6.78862	5.46418	5.4349	85.3639	-0.238494	0.339343	0.844782	237	0.268852
PPARG	PPARG	5468	CIMT1|GLM1|NR1C3|PPARG1|PPARG2|PPARgamma	peroxisome proliferator-activated receptor gamma	4.89483	4.4323	4.91263	4.65326	5.0311	5.15209	4.56	5.28284	4.69113	4.625	4.71468	4.43567	4.83559	4.47376	5.01065	4.95748	5.12668	4.84493	4.64804	4.80253	5.36687	5.15514	5.12565	4.40118	4.94145	4.59615	5.42925	4.65143	4.30361	5.0308	4.28446	4.96066	5.15303	4.31531	4.76748	28.1726	0.0530348	0.801937	0.975693	488	0.635353
PPM1A	PPM1A	5494	PP2C-ALPHA|PP2CA|PP2Calpha	protein phosphatase_ Mg2+/Mn2+ dependent_ 1A	9.12782	9.22716	9.42098	9.49036	9.38257	9.35481	9.12225	9.11291	9.2694	9.63294	9.39295	9.44067	9.25738	9.13746	9.4791	9.34119	9.70236	9.13218	9.64302	9.27615	9.60067	9.57693	9.42856	9.50821	9.68869	9.59765	9.5908	9.46735	9.29409	9.31091	9.33371	9.24743	9.46202	9.3425	9.48092	673.905	0.128469	0.0227729	0.382737	35	0.0180424
PPM1F	PPM1F	9647	CAMKP|CaMKPase|FEM-2|POPX2|hFEM-2	protein phosphatase_ Mg2+/Mn2+ dependent_ 1F	8.90654	8.73167	8.1368	8.92938	8.7693	8.49378	8.73326	8.77469	8.63321	9.10359	8.53089	8.08166	8.56895	8.31636	8.49252	8.35551	8.27173	9.19719	9.29829	8.39271	7.9066	8.20825	8.6342	8.20853	8.67015	8.52214	8.38732	8.10539	8.43506	8.88878	8.75116	8.59379	8.56	7.95666	8.44157	372.864	-0.113579	0.328115	0.844782	229	0.259956
PPP1CB	PPP1CB	5500	HEL-S-80p|PP-1B|PP1B|PP1beta|PPP1CD	protein phosphatase 1_ catalytic subunit_ beta isozyme	10.4634	10.5314	10.7637	10.6055	10.742	10.4864	10.5315	10.3937	10.4994	10.8896	10.602	10.516	10.4226	10.3999	10.686	10.8103	10.4035	10.7452	10.61	10.724	10.3348	10.6373	10.8161	10.6355	10.8304	10.6215	10.6363	10.5021	10.5375	10.6233	10.5791	10.505	10.6676	10.5715	10.7244	1553.58	0.0562528	0.239406	0.790969	180	0.189675
PPP2CA	PPP2CA	5515	PP2Ac|PP2CA|PP2Calpha|RP-C	protein phosphatase 2_ catalytic subunit_ alpha isozyme	11.1794	10.9041	11.3126	11.029	11.0435	11.2197	11.3812	11.3867	11.308	10.7037	10.9395	10.6702	10.9053	10.9458	11.2645	10.4706	10.8324	11.1197	10.9885	10.8103	10.8153	10.5394	10.9182	11.3353	11.0941	10.8592	11.2489	11.1533	10.8965	11.37	11.3702	11.1716	11.0972	10.1204	10.1063	2028.24	-0.141121	0.179226	0.722763	147	0.141996
PPP2CB	PPP2CB	5516	PP2Abeta|PP2CB	protein phosphatase 2_ catalytic subunit_ beta isozyme	9.4574	9.31072	9.59187	9.36291	9.61398	9.68857	9.64038	9.75857	9.65221	9.52338	9.32329	9.18659	9.37372	9.28112	9.51899	9.04848	9.38334	9.6497	9.51886	9.38225	9.9783	9.18194	9.37357	9.49318	8.96952	9.45909	9.37372	9.66266	9.56348	9.76066	9.707	9.65492	9.6426	8.84703	8.88459	700.364	-0.0415029	0.632196	0.94389	400	0.500871
PPP2R1A	PPP2R1A	5518	MRD36|PP2A-Aalpha|PP2AAALPHA|PR65A	protein phosphatase 2_ regulatory subunit A_ alpha	10.675	10.8895	10.9548	10.9525	10.8614	10.7204	10.7416	10.723	10.7274	10.6873	10.5948	10.5318	10.5127	10.6795	10.9879	10.2689	10.7527	10.7745	10.6005	10.8955	10.763	11.0031	10.9705	10.8815	10.7816	11.0004	10.9137	10.6325	10.6284	10.7253	10.7923	10.6916	10.7283	9.8739	9.93505	1675.15	-0.0482232	0.559045	0.916855	358	0.442916
PPP2R1B	PPP2R1B	5519	PP2A-Abeta|PR65B	protein phosphatase 2_ regulatory subunit A_ beta	8.04015	8.16678	8.45553	8.30191	8.41152	8.21297	8.42212	8.47923	8.31562	8.65648	8.64624	9.05582	8.97036	8.41718	8.29733	8.38933	8.5137	8.53981	8.20149	8.64965	8.22669	8.55203	8.05074	8.56824	8.32392	8.29288	8.06829	8.26614	8.21556	8.38835	8.12577	8.32471	8.30568	8.96917	8.46792	339.735	-0.103457	0.251278	0.790969	189	0.199081
PPP2R5A	PPP2R5A	5525	B56A|PR61A	protein phosphatase 2_ regulatory subunit B'_ alpha	10.4765	10.1593	10.4746	10.3456	10.3838	10.7329	10.5962	10.4781	10.5665	10.0631	10.3445	9.92634	9.97583	10.1646	10.373	9.87436	10.5709	10.4291	10.7292	10.5434	10.9892	9.8903	10.1979	10.3931	9.92069	10.5371	10.1378	10.5341	10.3012	10.2582	10.5303	10.56	10.5564	9.6278	9.1271	1267.43	-0.0163884	0.88781	0.980461	535	0.703388
PPP2R5B	PPP2R5B	5526	B56B|PR61B	protein phosphatase 2_ regulatory subunit B'_ beta	7.72	7.67761	7.65457	7.77565	7.71227	7.96654	7.78882	7.96466	7.75003	7.82294	8.05146	7.65233	7.89449	7.69814	7.94057	8.03785	7.9654	8.05438	7.88183	8.14933	7.83115	7.54287	7.57882	7.87459	7.4775	7.87413	7.68978	7.57427	7.90117	8.0308	7.86273	8.11866	8.10723	8.432	8.51291	234.486	0.142083	0.088841	0.549365	96	0.0703863
PPP2R5C	PPP2R5C	5527	B56G|PR61G	protein phosphatase 2_ regulatory subunit B'_ gamma	11.6287	11.6357	12.0059	11.6358	11.6824	12.1388	11.9473	11.9395	12.0892	11.8989	11.7948	12.0181	12.0382	11.7235	11.9262	11.2906	11.9311	11.6979	11.5129	11.9966	12.0872	11.9365	11.7372	12.0329	11.6167	11.9873	11.8753	12.058	11.9971	11.9278	11.9122	11.7498	12.221	11.2961	11.5113	3671.73	-0.0438933	0.559797	0.916855	362	0.443512
PPP2R5E	PPP2R5E	5529	-	protein phosphatase 2_ regulatory subunit B'_ epsilon isoform	9.31671	9.75796	9.81288	9.83151	10.0694	10.0473	9.83147	9.69599	9.87729	9.85495	9.64052	9.87308	9.55624	9.44221	9.64652	9.26126	10.0224	9.68916	9.38701	9.83164	9.73869	10.2817	9.82344	9.65046	9.86745	9.99075	9.90363	9.89302	9.91211	9.8455	9.86273	9.8094	10.0234	9.26343	9.1271	864.296	0.0207638	0.807685	0.975693	492	0.639907
PPP3CA	PPP3CA	5530	CALN|CALNA|CALNA1|CCN1|CNA1|PPP2B	protein phosphatase 3_ catalytic subunit_ alpha isozyme	9.50954	9.46762	9.69671	10.0413	10.0202	9.89216	9.65628	9.79941	9.82042	9.69741	9.50326	9.4273	9.53233	9.52319	9.61005	9.62518	10.1004	9.42386	9.98723	9.61882	10.2897	9.54975	9.80613	9.68526	10.002	9.78201	9.99149	9.73003	9.85172	9.85462	9.85601	9.61304	9.97867	9.23054	9.61371	853.224	0.106342	0.170481	0.707969	144	0.135067
PPP3CC	PPP3CC	5533	CALNA3|CNA3|PP2Bgamma	protein phosphatase 3_ catalytic subunit_ gamma isozyme	7.41566	8.32251	8.27382	8.41702	8.60774	8.68213	7.86986	7.78534	7.97516	9.65907	9.39586	8.9731	8.62914	8.33938	8.41006	8.28541	8.35105	7.64712	7.5152	8.70523	8.27019	9.25388	8.4982	8.11346	8.40836	8.66939	8.85272	8.27104	8.14844	7.73124	7.8219	8.04497	8.32867	8.65594	8.42821	329.577	-0.221279	0.210122	0.766177	164	0.166474
PPP3R1	PPP3R1	5534	CALNB1|CNB|CNB1	protein phosphatase 3_ regulatory subunit B_ alpha	10.8666	11.2325	11.2057	11.3868	11.3783	11.0999	11.196	11.183	11.1966	11.2874	10.9672	11.1299	10.911	10.9931	11.173	10.8278	11.2392	11.0612	11.6384	11.2353	11.7611	11.471	11.3875	11.1984	11.4465	11.2534	11.4189	11.3037	11.2156	11.2956	11.2731	11.1119	11.3825	10.7819	10.9526	2374.19	0.126917	0.0768723	0.535878	84	0.0609038
PPT1	PPT1	5538	CLN1|INCL|PPT	palmitoyl-protein thioesterase 1	12.3697	12.0954	11.9181	12.8026	12.6491	12.0557	12.2645	12.707	12.547	12.0743	12.0719	11.1886	11.4929	11.9291	12.0933	12.1718	11.8143	12.4318	12.5953	12.1091	12.8006	11.6314	12.2411	11.7716	12.0137	12.005	12.0211	11.9602	12.3782	12.4937	12.7117	12.2149	12.0616	10.9642	11.7588	4469.73	-0.048079	0.728845	0.96666	450	0.577444
PRDM1	PRDM1	639	BLIMP1|PRDI-BF1	PR domain containing 1_ with ZNF domain	8.33416	8.91194	8.84907	9.2104	8.66095	9.38951	8.68585	9.06128	9.27164	9.24834	9.06127	9.62769	9.92164	8.70406	8.82863	8.71237	9.58106	8.62891	8.66464	9.2097	8.89275	9.70152	9.80076	9.28557	9.0672	9.14047	9.99149	9.37708	9.88699	9.20929	8.41832	8.6404	9.79276	9.35208	9.62253	573.666	0.216476	0.159333	0.675753	141	0.126235
PRF1	PRF1	5551	FLH2|HPLH2|P1|PFN1|PFP	perforin 1 (pore forming protein)	11.4883	11.3429	11.3743	10.792	9.73153	11.9528	11.1506	11.8922	11.413	10.7855	11.1383	11.3224	11.1521	11.497	11.3572	10.4758	12.7209	11.3019	11.0505	11.0863	11.9941	10.6178	11.46	11.8873	10.6339	11.5507	10.6042	11.1711	11.9501	11.747	11.4858	11.2128	11.671	10.796	10.9918	2486.62	0.133725	0.46634	0.88218	316	0.369469
PRKAA1	PRKAA1	5562	AMPK|AMPKa1	protein kinase_ AMP-activated_ alpha 1 catalytic subunit	9.52735	9.69066	10.0617	9.86433	9.80611	9.93255	9.81424	9.68466	9.87729	10.2739	10.36	10.5959	10.1719	10.0633	9.83039	9.74538	10.278	9.70663	10.1446	10.1738	10.3966	10.375	9.85227	9.9979	10.035	10.0291	9.85552	9.89302	9.84685	9.7626	9.8305	9.80568	9.93252	9.98774	9.71344	1002.26	-0.0165013	0.846027	0.980461	514	0.670284
PRKCB	PRKCB	5579	PKC-beta|PKCB|PRKCB1|PRKCB2	protein kinase C_ beta	10.4581	10.6126	10.6321	11.0456	10.8179	10.464	10.7556	10.6903	10.729	10.9234	10.7344	10.3812	10.5967	10.2038	10.4392	10.637	10.4583	10.6568	10.7189	10.43	10.5144	10.5255	10.8471	10.4068	10.9827	10.6765	10.624	10.3156	10.4756	10.5019	10.8827	11.052	10.7054	10.2481	10.4532	1570.53	-0.0279148	0.70317	0.96666	434	0.557102
PRKCZ	PRKCZ	5590	PKC-ZETA|PKC2	protein kinase C_ zeta	5.52102	5.57432	6.22458	6.23822	6.15039	6.59789	6.04113	6.04365	6.32856	5.89509	6.12349	6.43567	6.28625	6.34318	6.30242	6.45998	5.59616	5.19542	6.21508	6.18586	5.25584	6.65764	6.00012	6.25203	6.2879	6.33311	6.09222	5.84783	5.91366	6.05633	5.8959	6.27186	6.64946	7.27557	7.26498	71.8084	0.1141	0.520798	0.915992	340	0.412614
PRKDC	PRKDC	5591	DNA-PKcs|DNAPK|DNPK1|HYRC|HYRC1|IMD26|XRCC7|p350	protein kinase_ DNA-activated_ catalytic polypeptide	8.50313	8.51683	8.64337	8.78597	8.9901	8.73706	9.11715	8.61276	8.60867	10.1169	10.3131	10.5952	10.1978	9.15487	8.58312	10.0414	9.25279	8.6497	9.0327	9.46879	9.64816	9.34101	8.88053	9.03053	9.05772	8.85667	9.00164	9.09161	9.1325	8.77419	9.00328	8.85323	8.83753	10.3192	9.9929	585.137	-0.079799	0.708294	0.96666	436	0.561162
PSMA1	PSMA1	5682	HC2|HEL-S-275|NU|PROS30	proteasome subunit alpha 1	11.0344	11.1461	11.0161	11.2838	11.2869	11.0934	11.0552	11.0809	11.079	11.2492	11.1727	10.9054	10.9315	11.0027	11.1799	10.6275	10.9459	11.0929	10.8298	11.0911	10.9169	11.2003	11.1892	10.9824	11.1125	11.1254	11.1836	11.0214	11.0507	11.2962	11.2477	11.1909	11.3351	10.328	10.3542	2115.56	-0.0768963	0.296728	0.821565	214	0.235089
PSMA6	PSMA6	5687	IOTA|PROS27|p27K	proteasome subunit alpha 6	11.0348	11.0811	11.003	11.3766	11.2318	11.3392	11.1881	11.1129	11.07	11.0394	10.8669	10.6885	10.7182	10.9173	11.0596	10.5856	10.8121	11.6148	10.7005	10.9505	11.0877	10.8398	11.1315	10.8723	10.8463	10.9816	11.061	11.0046	10.9543	11.2658	11.2509	11.2015	11.3057	10.3889	10.3752	2046.3	-0.0702489	0.42873	0.865804	294	0.339671
PSMB10	PSMB10	5699	LMP10|MECL1|beta2i	proteasome subunit beta 10	10.6994	10.5932	10.4851	10.5081	10.4792	10.793	10.4818	10.488	10.5855	10.1632	10.0229	10.0645	10.0835	10.5604	10.7301	10.0936	10.1559	10.6085	9.96863	10.0405	9.36687	10.3344	10.479	10.2733	10.1022	10.5472	10.4217	10.3414	10.3629	10.6455	10.5903	10.7026	10.5466	9.88451	9.70239	1296.29	-0.176191	0.0858055	0.547256	93	0.0679813
PSMB9	PSMB9	5698	LMP2|PSMB6i|RING12|beta1i	proteasome subunit beta 9	11.2558	11.0069	11.1248	11.1127	11.2325	11.4066	11.5015	11.4052	11.4064	10.6263	10.5225	10.7066	10.578	10.9681	11.58	10.2243	10.5734	11.6791	10.7635	10.7668	10.9805	11.0427	11.0887	11.367	10.5637	11.3788	11.0353	11.2581	11.1714	11.0876	11.3982	11.526	11.4292	10.6095	9.99743	2104.54	-0.0778268	0.556849	0.916855	357	0.441176
PSMC6	PSMC6	5706	CADP44|HEL-S-73|P44|SUG2|p42	proteasome 26S subunit_ ATPase 6	10.3776	9.98371	10.5475	9.84637	10.353	10.7576	10.6841	10.8211	10.6384	10.546	10.6224	10.5604	10.617	10.3667	10.519	10.2613	9.91408	10.3732	10.4313	10.3664	10.5174	9.89571	9.99307	10.6416	9.97204	10.0654	10.1435	10.6439	10.1028	10.689	10.7493	10.7205	10.4104	10.4455	10.37	1349.77	-0.146148	0.115414	0.607845	113	0.091439
PSMD6	PSMD6	9861	Rpn7|S10|SGA-113M|p42A|p44S10	proteasome 26S subunit_ non-ATPase 6	10.1068	10.4842	10.3401	10.583	10.7656	10.6735	10.3695	10.4156	10.3435	10.5361	10.437	10.4539	10.4335	10.3289	10.5113	10.1407	10.4262	10.2821	10.2128	10.4274	10.5545	10.7026	10.3754	10.2951	10.562	10.495	10.3231	10.5269	10.3295	10.551	10.6204	10.4749	10.6101	10.1592	10.1578	1378.45	-0.0408684	0.456518	0.87227	312	0.361686
PSME2	PSME2	5721	PA28B|PA28beta|REGbeta	proteasome activator subunit 2	11.193	11.1437	10.7995	11.1471	10.8779	10.9568	10.8485	10.6969	10.5408	10.5432	10.7325	10.3907	10.4054	10.9103	11.1806	10.6216	10.6848	11.7306	10.0492	10.5528	10.0978	10.8	11.0737	10.8178	10.4424	10.9354	10.7467	10.4588	10.8189	10.9683	11.1279	11.2426	10.8285	10.9003	9.89919	1753.62	-0.0498374	0.686891	0.957484	429	0.544205
PTAFR	PTAFR	5724	PAFR	platelet-activating factor receptor	10.1786	9.80554	8.90014	9.04557	9.8666	8.97007	9.68929	9.87944	9.96277	9.64345	9.81235	7.9708	8.9731	9.66814	9.51242	10.1621	8.96151	10.2879	10.9389	9.42362	9.93616	8.09374	9.34804	9.03469	9.18068	9.1589	9.32407	9.00899	9.52939	10.3043	10.2335	9.8094	9.38734	9.10916	9.95381	732.216	0.145823	0.473625	0.887861	319	0.37524
PTGER4	PTGER4	5734	EP4|EP4R	prostaglandin E receptor 4 (subtype EP4)	9.1994	8.88493	9.12612	9.35138	8.99329	9.86397	9.10432	8.89427	9.05519	8.29243	9.03163	9.27137	8.96762	8.89486	9.19159	9.71903	9.37168	8.53422	8.99118	9.28739	8.62321	10.5009	8.87032	8.90671	9.12051	9.29288	9.36785	8.79779	9.4022	9.05633	8.59027	8.68555	8.84153	10.0944	9.99743	567.243	0.199138	0.223805	0.778855	171	0.177315
PTGR1	PTGR1	22949	LTB4DH|PGR1|ZADH3	prostaglandin reductase 1	3.76359	4.66178	4.30258	4.31622	4.34304	4.68643	3.97504	4.57234	4.69113	4.23798	3.94416	3.76825	3.83559	4.52821	4.15267	4.54244	4.5137	4.22344	4.21508	3.27897	4.51887	4.49618	4.19276	4.50071	4.2716	4.01118	3.65164	4.15393	3.86304	4.97833	4.92189	4.4537	5.04612	3.37671	4.48737	19.3031	0.0924462	0.800164	0.975693	486	0.633948
PTGS2	PTGS2	5743	COX-2|COX2|GRIPGHS|PGG/HS|PGHS-2|PHS-2|hCox-2	prostaglandin-endoperoxide synthase 2 (prostaglandin G/H synthase and cyclooxygenase)	6.47979	6.65114	6.2044	6.95094	5.42104	7.96654	5.43447	5.43484	6.02371	5.9638	9.29549	5.26575	6.49856	6.19959	6.83917	8.68993	8.79256	7.62629	10.7925	8.46384	7.66726	7.96935	5.28792	5.02009	6.67015	5.44414	4.70227	4.65143	5.41324	7.21213	5.39994	5.20577	5.55513	8.25936	10.2114	106.393	1.30626	0.0286628	0.406472	42	0.0227088
PTK2B	PTK2B	2185	CADTK|CAKB|FADK2|FAK2|PKB|PTK|PYK2|RAFTK	protein tyrosine kinase 2 beta	10.9244	10.8222	10.8883	10.7372	10.9471	10.894	10.8736	11.1546	11.0217	11.4519	11.4788	11.3327	11.5146	11.0992	10.8019	11.246	11.2231	11.1705	11.322	11.1738	11.3142	10.7708	10.6824	10.9124	11.0362	10.9169	11.006	10.9268	10.8501	10.9725	11.1103	10.9698	10.9465	11.4526	11.37	2144.09	-0.0037876	0.962067	0.993604	574	0.76222
PTPN11	PTPN11	5781	BPTP3|CFC|JMML|METCDS|NS1|PTP-1D|PTP2C|SH-PTP2|SH-PTP3|SHP2	protein tyrosine phosphatase_ non-receptor type 11	9.26911	9.55731	9.58798	9.64949	9.7915	9.73706	9.65276	9.61076	9.66587	9.55156	9.61576	9.63498	9.50613	9.39354	9.49252	9.21487	9.66225	9.48734	9.385	9.60764	9.67807	9.80858	9.67584	9.414	9.557	9.66653	9.74516	9.64579	9.7334	9.62646	9.68629	9.52092	9.89835	9.22638	9.1271	762.086	-0.00672601	0.908576	0.986077	551	0.71984
PTPN18	PTPN18	26469	BDP1|PTP-HSCF	protein tyrosine phosphatase_ non-receptor type 18 (brain-derived)	6.12616	5.91417	5.30258	6.21804	5.78782	5.8487	5.80793	5.8678	5.5801	5.70746	5.73934	5.26575	5.51366	5.41718	5.24013	6.30326	5.78379	6.33035	6.06308	5.27897	5.93391	4.89211	5.64022	5.63822	5.42688	5.54724	5.70227	5.62106	5.34109	6.0048	5.8959	5.63204	5.738	6.21802	6.82976	53.7192	0.137504	0.444072	0.87227	303	0.351826
PTPN2	PTPN2	5771	PTN2|PTPT|TC-PTP|TCELLPTP|TCPTP	protein tyrosine phosphatase_ non-receptor type 2	9.39225	9.51976	9.5243	9.75829	9.75054	9.67565	9.68412	9.57439	9.59624	9.65388	9.59056	9.43567	9.28405	9.2831	9.69183	9.18309	9.52163	9.71652	9.31311	9.72605	9.96953	9.58587	9.68753	9.36035	9.44879	9.58559	9.49892	9.61722	9.60835	9.60931	9.60238	9.78509	9.66761	9.08177	9.21918	748.908	-0.0163549	0.800588	0.975693	487	0.634284
PTPN22	PTPN22	26191	LYP|LYP1|LYP2|PEP|PTPN8	protein tyrosine phosphatase_ non-receptor type 22 (lymphoid)	9.25696	9.06818	9.36299	8.96311	9.06793	9.6648	9.14997	9.44607	9.57106	9.83445	9.8138	9.85571	10.0398	9.44221	9.28195	8.88427	9.83775	8.95971	9.23522	9.46136	9.67268	9.08114	9.062	9.5668	9.01184	9.47225	8.90498	9.33091	9.44155	9.44261	9.35771	9.49809	9.87511	9.02297	9.24607	664.759	-0.148129	0.173764	0.716626	145	0.137668
PTPN6	PTPN6	5777	HCP|HCPH|HPTP1C|PTP-1C|SH-PTP1|SHP-1|SHP-1L|SHP1	protein tyrosine phosphatase_ non-receptor type 6	11.8897	11.7874	12.0081	11.9232	11.8579	11.7469	12.127	11.902	11.8394	11.9995	12.1824	11.6237	11.9417	12.0529	11.7296	12.1055	11.7453	12.5978	12.4729	11.8025	12.1138	11.3542	11.6864	11.8688	11.609	11.8374	11.8972	11.8121	11.6509	11.7626	12.0431	11.8555	11.6586	11.6671	11.9142	3789.03	-0.0134133	0.871208	0.980461	522	0.690235
PTPN7	PTPN7	5778	BPTP-4|HEPTP|LC-PTP|LPTP|PTPNI	protein tyrosine phosphatase_ non-receptor type 7	8.50826	8.30564	8.68036	8.10721	8.006	9.13332	8.73326	8.61276	8.96967	8.19575	8.19209	8.75225	8.74888	8.50124	8.82155	8.40594	8.65986	7.88932	8.18317	8.81813	8.60634	8.47225	8.33324	8.98399	8.1609	8.56577	8.43675	8.7031	8.51101	8.51346	8.58214	8.59809	8.62645	8.6278	8.62838	369.824	-0.0592981	0.539544	0.916855	348	0.427466
PTPRC	PTPRC	5788	B220|CD45|CD45R|GP180|L-CA|LCA|LY5|T200	protein tyrosine phosphatase_ receptor type_ C	11.1353	11.3187	11.4111	11.3198	11.5427	11.4388	11.3032	11.1695	11.2297	12.1393	12.0315	12.0411	11.8273	11.6651	11.4294	11.6252	11.513	11.4133	11.6757	11.6486	11.6848	11.6672	11.3197	11.2829	11.3905	11.5142	11.5786	11.4196	11.4453	11.2875	11.379	11.2274	11.2631	11.769	11.5611	2905.98	-0.0794692	0.352737	0.844782	247	0.279464
PTPRJ	PTPRJ	5795	CD148|DEP1|HPTPeta|R-PTP-ETA|SCC1	protein tyrosine phosphatase_ receptor type_ J	9.75281	9.72787	9.39673	9.87243	9.78598	9.6648	9.62609	9.68466	9.20069	10.0825	9.86863	9.58466	9.68359	9.51984	9.4791	9.9964	9.98274	10.3142	10.1002	9.59185	9.92486	9.76985	10.1856	9.6491	9.88898	10.1425	9.77798	9.43498	9.89803	9.59195	9.93472	9.97561	9.84353	9.4138	9.7488	875.626	0.201961	0.0131164	0.345435	22	0.0103918
PTPRS	PTPRS	5802	PTPSIGMA	protein tyrosine phosphatase_ receptor type_ S	6.08551	6.30224	6.14212	7.44333	5.87355	6.02203	7.80159	6.69787	6.44404	6.72736	6.71468	7.08166	6.51366	6.77332	6.90756	6.3498	7.23359	6.54537	6.21508	5.92282	6.28441	6.65764	6.87288	5.59382	6.76637	6.16499	6.28723	6.11086	6.48195	6.49023	6.94743	6.06375	7.00389	5.87921	5.07233	88.6895	-0.37354	0.0778126	0.535878	85	0.0616488
PVRIG	PVRIG	79037	C7orf15	poliovirus receptor related immunoglobulin domain containing	8.61206	8.77399	9.3331	9.1531	8.49954	9.31925	9.03844	8.91704	9.13592	9.60093	9.41129	10.0965	9.64638	9.52152	9.29987	9.90585	9.45138	8.65999	8.51154	9.76681	9.00859	9.42068	8.93545	9.14457	9.16311	9.11761	8.98128	8.95217	9.01569	8.99493	8.88933	8.85682	9.45681	10.6325	10.1858	604.787	0.0729335	0.670518	0.950827	421	0.531233
PYCR2	PYCR2	29920	HLD10|P5CR2	pyrroline-5-carboxylate reductase family_ member 2	5.60009	5.7036	6.42969	5.76873	6.10385	6.27139	6.0625	6.13528	6.31129	5.70746	5.93352	6.26575	5.83559	6.26518	6.32259	4.95748	5.42624	5.61046	5.95924	5.89368	4.78191	5.89211	6.17627	6.06956	5.59353	5.99304	6.20184	5.87383	6.35946	5.89587	5.97252	6.13651	6.0181	5.59911	5.63421	60.0241	-0.316091	0.0236733	0.382737	36	0.0187557
RAC1	RAC1	5879	MIG5|Rac-1|TC-25|p21-Rac1	ras-related C3 botulinum toxin substrate 1 (rho family_ small GTP binding protein Rac1)	12.1399	11.9898	11.9188	12.2911	12.0815	11.8687	12.1945	12.108	11.9919	11.6636	11.5305	11.0173	11.1861	11.987	12.004	11.6281	11.8099	12.4022	12.3348	11.7833	12.0933	11.6341	12.0428	11.8606	11.9777	12.0829	12.065	11.875	11.7942	12.0412	12.3532	12.0103	12.1018	10.9785	11.5488	3813.43	0.0486867	0.656545	0.945288	413	0.520163
RARA	RARA	5914	NR1B1|RAR	retinoic acid receptor_ alpha	9.33272	9.40246	9.08532	9.28504	9.25792	8.79396	9.64038	9.32237	9.08853	9.42628	9.47692	8.72791	9.00552	9.29492	8.87035	9.66943	9.38913	10.3352	10.2196	9.39791	9.92486	8.69533	9.38079	8.837	9.01674	9.28171	9.21498	9.04946	9.49863	9.52494	9.40916	9.26647	9.15946	9.58617	9.6772	643.523	0.266034	0.0379062	0.412144	55	0.030032
RASGRP1	RASGRP1	10125	CALDAG-GEFI|CALDAG-GEFII|RASGRP|V|hRasGRP1	RAS guanyl releasing protein 1 (calcium and DAG-regulated)	9.57217	10.0204	10.4122	9.53997	10.2606	10.2913	10.2834	9.85775	10.1224	9.90604	10.0759	10.9903	10.536	10.1054	10.269	9.72346	10.1022	9.45521	9.38901	10.8658	9.93165	10.9616	10.0245	10.4354	9.93758	10.3421	10.32	10.5228	10.3434	10.0563	9.98182	9.9183	10.3215	10.5665	9.6078	1131.7	0.00486911	0.971331	0.993604	579	0.769559
RASGRP3	RASGRP3	25780	GRP3	RAS guanyl releasing protein 3 (calcium and DAG-regulated)	5.97118	6.8781	7.46404	6.39022	7.46773	5.99455	6.43447	7.16819	6.99153	7.92986	7.67048	7.03833	8.6152	6.69219	6.88059	7.92711	7.76609	6.78978	7.14108	6.99321	6.54272	6.22553	7.12565	6.55961	7.09757	6.21282	6.96323	7.36109	6.05568	6.45226	6.59027	8.14829	7.36805	8.25118	7.05506	131.112	-0.0639857	0.799764	0.975693	485	0.633631
RBL2	RBL2	5934	P130|Rb2	retinoblastoma-like 2	10.6445	11.0193	11.3372	10.9271	11.3222	11.5544	11.0351	10.96	11.3167	11.3617	11.5118	11.9948	11.3876	11.1922	11.0307	10.3296	11.2749	10.5159	10.8818	11.231	11.1395	11.7031	10.9819	11.197	11.0161	11.1645	11.2144	11.5488	11.2657	11.1564	11.1397	10.9105	11.093	10.8134	10.2172	2234.01	-0.195832	0.0951049	0.565868	99	0.075349
RBX1	RBX1	9978	BA554C12.1|RNF75|ROC1	ring-box 1_ E3 ubiquitin protein ligase	10.1211	10.1982	10.3856	10.3812	10.4735	10.5036	10.3446	10.2941	10.2205	10.224	9.99753	10.218	9.98805	10.1165	10.5201	9.94806	9.93799	10.7956	10.1646	10.1963	10.3348	10.1937	10.4268	10.4076	10.0672	10.3376	10.4935	10.2893	10.1642	10.4353	10.3895	10.4796	10.6311	9.72692	9.69124	1226.16	0.00469781	0.953277	0.993604	571	0.755255
RELA	RELA	5970	NFKB3|p65	v-rel avian reticuloendotheliosis viral oncogene homolog A	8.24163	8.65647	8.63585	8.73007	8.4305	8.34396	8.57123	8.34653	8.49467	8.609	8.43602	8.71696	8.50613	8.49442	8.57473	8.32089	8.77497	8.73245	8.57614	9.04384	8.82144	8.85928	8.4748	8.55092	8.98959	8.67794	8.85552	8.5422	8.37761	8.47611	8.45439	8.43459	8.55513	8.50943	8.3735	381.84	0.109018	0.102634	0.573601	107	0.0813144
RGS16	RGS16	6004	A28-RGS14|A28-RGS14P|RGS-R	regulator of G-protein signaling 16	4.12616	4.61871	4.44697	4.59186	3.98047	4.75354	4.0625	4.57234	4.32856	4.625	4.63806	4.0731	5.01616	4.02125	4.6121	4.27941	4.74816	4.16685	4.14108	4.80253	4.85991	5.94869	4.19276	4.50071	4.56706	4.38969	4.16622	4.71033	4.57925	4.54537	4.36247	4.59809	5.25257	4.87921	4.26498	23.0444	0.31366	0.343104	0.844782	240	0.271832
RGS2	RGS2	5997	G0S8	regulator of G-protein signaling 2	12.9226	11.9513	11.9769	12.5071	12.1773	12.8223	12.2587	12.7931	12.7444	12.3328	13.818	10.6744	11.9826	12.4165	12.4177	13.4628	13.218	11.7407	14.1408	12.9338	13.4933	12.7935	11.8831	11.9629	12.9379	12.2721	11.4818	11.0819	11.8731	12.7088	11.9138	11.8242	11.6738	12.0106	13.5937	5490.58	0.161709	0.526277	0.916855	341	0.416955
RHEB	RHEB	6009	RHEB2	Ras homolog enriched in brain	10.0855	10.1432	10.3945	10.3221	10.4007	10.5409	10.3533	10.3797	10.4201	9.98048	10.0951	9.9777	9.92447	10.0839	10.4112	9.84012	10.1284	10.4486	10.3392	10.2705	10.5471	10.0827	10.2302	10.3124	10.0778	10.367	10.2893	10.2414	10.1707	10.4034	10.3684	10.3981	10.401	9.64662	9.58088	1191.66	-0.0210107	0.784909	0.975693	475	0.621862
RICTOR	RICTOR	253260	AVO3|PIA|hAVO3	RPTOR independent companion of MTOR_ complex 2	7.93732	8.30903	8.37658	8.46917	8.33802	8.26566	8.49468	8.25246	8.44404	9.34489	9.12816	9.45062	9.45618	8.45983	8.21336	8.50694	8.86918	8.80609	9.09282	8.82971	8.9066	8.97617	8.07763	8.71276	9.12278	8.29659	8.59918	8.62489	8.25044	8.35273	8.50686	8.26647	8.19117	9.15369	8.56876	393.062	-0.0138546	0.923488	0.993604	555	0.731655
ROCK1	ROCK1	6093	P160ROCK|ROCK-I	Rho-associated_ coiled-coil containing protein kinase 1	10.0543	9.8906	10.0867	9.92316	10.0028	10.192	10.2777	10.2136	10.1723	10.9628	10.9355	10.8632	10.7836	10.1143	9.84964	10.5399	10.4458	10.4808	10.6555	10.4401	10.8372	10.023	9.97412	10.2645	10.2541	9.97003	10.1841	10.2575	10.1824	10.2706	10.1806	10.1395	10.1595	10.6706	10.4614	1266.03	-0.00389837	0.971419	0.993604	580	0.769629
RORA	RORA	6095	NR1F1|ROR1|ROR2|ROR3|RZR-ALPHA|RZRA	RAR-related orphan receptor A	7.22302	7.9537	8.22458	8.70492	8.2392	8.22485	7.70296	7.56412	7.99153	8.79963	8.60825	9.5619	8.86828	8.12647	7.97285	8.5018	8.61111	7.70787	7.40885	8.64965	8.46373	8.94869	8.15959	8.30463	8.6163	8.37925	8.64842	8.06082	8.19524	7.88878	7.45439	7.47256	8.28232	9.08637	9.30937	311.549	0.0266979	0.889641	0.980461	539	0.704838
RORGT	RORGT	NA	NA	NA	5.67505	6.48121	6.98539	7.20785	7.04348	7.03558	6.29697	6.69787	6.70443	6.20996	5.65112	6.61152	6.68359	6.66814	7.2507	6.5018	6.25913	5.94926	6.02243	6.13695	6.13554	6.97617	6.71061	6.85121	6.69481	6.70048	6.97357	7.11086	6.82387	7.05633	6.59027	6.84963	7.39007	6.59911	7.58691	101.169	0.0676469	0.670985	0.950827	422	0.531603
RRAGC	RRAGC	64121	GTR2|RAGC|TIB929	Ras-related GTP binding C	8.67048	8.65647	8.89386	8.82318	8.85259	8.84101	8.86074	8.74591	8.78174	8.36409	8.49695	8.40188	8.26409	8.71584	8.78566	8.56234	8.78818	8.80145	8.76043	8.87142	8.6888	8.91359	8.69043	8.65452	8.85383	8.839	8.75118	8.79439	8.83376	8.67877	8.84925	8.79449	8.93814	8.21802	8.24226	417.348	0.0455953	0.479469	0.893296	320	0.37987
RRAS	RRAS	6237	-	related RAS viral (r-ras) oncogene homolog	6.52102	7.67761	7.25433	7.28746	7.56543	7.46404	8.08356	7.49662	6.5061	6.53754	6.80507	6.33899	6.8829	6.88185	7.27161	7.01637	6.69302	8.7614	8.0327	6.34506	6.10383	6.81811	7.46804	6.80328	7.00199	7.39661	6.68978	7.21622	7.55553	6.88166	6.84246	7.43459	7.5745	6.40646	6.72441	136.753	0.0310269	0.885436	0.980461	534	0.701507
RSAD2	RSAD2	91543	2510004L01Rik|cig33|cig5|vig1	radical S-adenosyl methionine domain containing 2	7.41566	7.78377	6.90014	7.54403	6.54815	6.76985	8.45482	6.68277	6.98064	6.85947	7.88461	7.79453	7.17663	7.52821	7.24013	8.26734	9.32408	12.1886	6.80004	6.87888	7.21189	6.69119	7.30319	7.42671	6.33573	6.95604	6.61247	6.5422	6.57925	7.01786	8.186	7.38568	6.90027	10.7001	6.88947	178.387	1.54708	0.00373902	0.269471	8	0.00296232
S100A12	S100A12	6283	CAAF1|CAGC|CGRP|ENRAGE|MRP-6|MRP6|p6	S100 calcium binding protein A12	12.5468	12.6735	11.51	12.8388	13.3224	12.049	12.2027	12.3055	12.2271	12.9424	13.1358	10.2478	11.4498	12.2069	12.7992	12.1419	12.0474	12.8	14.1036	12.6785	13.2128	10.9897	12.792	12.3321	12.5691	11.6522	12.7279	11.873	11.8272	13.5287	13.5751	12.5431	12.3089	11.6027	12.891	5475.24	0.239371	0.327872	0.844782	228	0.259764
S1PR1	S1PR1	1901	CD363|CHEDG1|D1S3362|ECGF1|EDG-1|EDG1|S1P1	sphingosine-1-phosphate receptor 1	8.77215	9.54155	9.9327	9.79791	10.3405	10.1063	9.52579	9.29531	9.8356	9.0767	9.10344	10.1756	9.82352	9.52319	9.86003	9.67401	9.26544	8.71775	9.02243	10.3966	9.1704	10.9365	9.57411	10.1262	10.2342	9.91205	10.1908	10.1258	8.82056	9.53633	9.22306	9.06064	9.37358	10.0503	9.4349	800.335	0.050316	0.778383	0.975693	473	0.616692
SCP2	SCP2	6342	NLTP|NSL-TP|SCP-2|SCP-CHI|SCP-X|SCPX	sterol carrier protein 2	10.8521	10.9747	10.9442	11.247	11.0777	11.1957	11.0378	11.088	11.009	10.8229	10.6821	10.395	10.6239	10.6414	11.0782	10.2133	11.0354	10.9292	10.6989	10.7658	11.1969	10.9074	11.0297	10.828	10.7422	11.055	11.0079	10.856	11.0599	11.1129	11.1671	10.9682	11.2593	9.69111	9.97693	1861.21	-0.0574576	0.60036	0.932261	385	0.475649
SEL1L	SEL1L	6400	PRO1063|SEL1-LIKE|SEL1L1	sel-1 suppressor of lin-12-like (C. elegans)	8.63571	8.72914	8.57822	8.75479	8.7693	8.88657	9.0757	8.96778	8.98064	9.47418	9.39683	9.13405	9.48712	8.84479	8.53205	9.13407	9.10219	9.0446	9.25947	8.98287	9.26303	8.5881	8.73614	8.97537	8.94403	8.61407	8.86666	8.8113	8.93833	9.05317	9.14796	8.8782	9.10057	9.10009	9.24226	502.252	0.0167292	0.849374	0.980461	515	0.672936
SELL	SELL	6402	CD62L|LAM1|LECAM1|LEU8|LNHR|LSEL|LYAM1|PLNHR|TQ1	selectin L	12.3088	12.9874	12.7055	12.8718	13.5568	12.5008	13.0164	12.4113	12.6347	12.3032	12.2727	12.4185	12.0489	12.4927	12.6991	11.3949	12.5432	12.7014	13.1579	12.7529	12.2822	13.3556	12.7335	12.4788	12.8798	12.8889	12.9291	13.0097	12.8056	12.6961	13.2203	13.0769	12.667	11.6131	11.5458	6327.71	0.0565044	0.713846	0.96666	438	0.565561
SEMA4D	SEMA4D	10507	C9orf164|CD100|M-sema-G|SEMAJ|coll-4	sema domain_ immunoglobulin domain (Ig)_ transmembrane domain (TM) and short cytoplasmic domain_ (semaphorin) 4D	10.5057	10.7899	10.9449	10.9193	11.2223	10.6875	11.0384	10.735	11.001	10.9774	11.196	11.5399	10.9853	10.9026	10.7609	10.7168	10.9181	10.8193	11.0562	11.5168	10.8055	11.6943	10.7612	11.0404	10.8983	11.3049	11.1134	11.4448	10.8106	11.0396	10.8037	10.7945	10.9003	11.2337	10.9723	2041.95	0.0905437	0.324601	0.844782	227	0.257172
SESN1	SESN1	27244	PA26|SEST1	sestrin 1	7.09919	7.53432	8.53039	8.06829	8.06186	8.46404	7.94658	7.96466	8.37087	8.15959	8.01657	8.52627	7.95107	8.18695	8.02303	7.53239	7.77497	7.16685	7.76967	7.96547	8.11183	8.25388	8.18454	8.76375	8.44879	7.96538	9.0092	8.1645	7.8501	8.26784	7.6537	8.40544	7.77194	7.66827	7.30937	260.818	-0.0374578	0.798584	0.975693	482	0.632696
SESN2	SESN2	83667	HI95|SES2|SEST2	sestrin 2	4.8307	4.4323	4.30258	4.97518	4.42104	4.81767	4.6189	4.92027	4.39568	4.92986	4.47141	4.76825	4.78668	4.68022	4.05956	3.69445	4.81855	4.33035	4.47811	4.60089	3.93391	4.83321	4.37719	4.63822	3.2716	4.54724	4.09222	4.3884	4.75612	4.54537	4.202	4.59809	4.738	4.03968	4.48737	22.3076	-0.649049	0.0221243	0.382737	34	0.0175285
SESN3	SESN3	143686	SEST3	sestrin 3	9.2308	9.83641	9.72354	9.49456	9.95283	9.23075	9.80951	9.38437	9.3541	10.5654	9.99177	10.648	10.2095	9.49613	9.61824	9.71459	9.89384	9.51168	10.0108	10.6099	9.89507	11.041	10.0665	10.1105	10.5779	9.81854	10.1134	10.3759	9.31307	9.59195	9.31666	9.80196	9.4542	10.0679	9.22691	928.532	0.166866	0.300802	0.825135	218	0.238317
SF3B1	SF3B1	23451	Hsh155|MDS|PRP10|PRPF10|SAP155|SF3b155	splicing factor 3b_ subunit 1_ 155kDa	10.2782	10.6146	10.5812	10.6645	10.7665	10.9443	10.5953	10.4167	10.6384	12.0183	11.7215	11.8948	11.5851	10.984	10.3694	11.2297	11.1601	10.8182	10.9938	11.4325	11.4738	11.471	10.4874	10.7141	11.1022	10.9072	10.6953	10.7166	10.7492	10.5476	10.5832	10.5732	10.7593	11.3823	11.2036	1971.32	-0.0703507	0.653584	0.945288	408	0.517817
SFN	SFN	2810	YWHAS	stratifin	3.07171	3.96664	3.86201	4.15576	3.87355	2.87907	3.43447	4.20037	3.63669	4.78547	4.41129	4.26575	4.73606	3.68022	3.4746	5.37252	4.74816	3.10796	4.28547	3.97941	3.78191	3.83321	3.64022	3.05325	3.81217	3.14869	3.75118	3.87383	3.37761	3.39337	3.57397	3.90621	3.93064	5.18407	5.38046	15.2476	0.325875	0.586761	0.918543	382	0.464875
SH2D1A	SH2D1A	4068	DSHP|EBVS|IMD5|LYP|MTCP1|SAP|SAP/SH2D1A|XLP|XLPD|XLPD1	SH2 domain containing 1A	9.65667	9.14418	10.2531	9.3067	9.47003	10.4413	9.86226	9.80814	10.411	9.25178	9.31818	9.8318	9.67354	9.58229	10.0893	8.71681	9.38624	8.77803	8.7355	9.77682	9.626	9.43313	9.16587	10.1349	9.38771	9.88278	9.48995	9.86413	10.0946	10.0292	9.68629	9.82965	10.0513	8.7861	8.79376	772.2	-0.243627	0.121662	0.621167	116	0.0963892
SIGLEC1	SIGLEC1	6614	CD169|SIGLEC-1|SN|dJ1009E24.1	sialic acid binding Ig-like lectin 1_ sialoadhesin	5.67505	6.59669	4.91263	6.66821	5.63255	4.75354	7.09398	4.97089	5.45981	5.82294	6.41129	6.02063	5.32102	6.14836	4.73763	7.86437	8.27173	10.5412	5.41671	5.03385	5.13554	4.57018	5.92315	5.08568	5.42688	4.85918	5.65164	4.5259	5.72811	5.95137	6.97252	5.11266	5.98954	10.2522	5.76748	64.3879	1.95909	0.00229031	0.228267	6	0.00181455
SIGLEC5	SIGLEC5	8778	CD170|CD33L2|OB-BP2|OBBP2|SIGLEC-5	sialic acid binding Ig-like lectin 5	7.4693	6.83171	6.41221	6.90118	7.1389	6.27139	5.6189	6.57234	6.84314	6.82294	6.67048	5.56343	6.15752	6.76201	5.64452	6.98723	5.88567	6.27789	7.75113	7.17378	6.67807	5.6058	6.97173	5.26625	6.25511	6.5719	6.96323	6.29529	5.48195	6.64971	7.63024	5.4537	6.63108	6.91069	7.21918	92.0272	0.0744248	0.765554	0.975693	467	0.606528
SIGLEC6	SIGLEC6	946	CD327|CD33L|CD33L1|CD33L2|CDW327|OBBP1	sialic acid binding Ig-like lectin 6	6.07171	5.38167	5.80954	6.3537	5.95447	5.50357	6.35008	6.06711	5.69113	6.55991	6.70219	6.15652	6.79907	6.29689	6.36212	6.10044	6.12668	4.98243	5.17855	5.48842	5.56618	5.80284	5.37719	5.50071	6.36676	6.28917	5.51671	5.97336	5.26514	6.20072	5.47209	6.25016	6.47496	4.69864	6.40794	60.4264	-0.48344	0.0164949	0.352466	26	0.0130684
SLAMF6	SLAMF6	114836	CD352|KALI|KALIb|Ly108|NTB-A|NTBA|SF2000	SLAM family member 6	10.1714	10.3704	11.0735	9.97819	10.6986	11.3822	10.6089	10.7622	11.0474	10.1017	10.6298	10.8299	11.0418	10.6274	10.8348	9.69445	10.8805	9.71159	10.0543	10.9165	10.7993	10.7451	10.4621	10.9667	10.0106	11.0735	10.5255	10.9445	10.8582	10.6581	10.4841	10.9183	11.0634	10.2149	10.2346	1563.65	-0.108514	0.429199	0.865804	296	0.340043
SLC2A3/14	SLC2A3/14	NA	NA	NA	10.025	10.8464	10.0132	10.9998	10.9213	10.2642	9.91462	9.75677	10.0526	11.268	11.2123	10.8107	10.2245	10.3183	10.2729	10.334	11.2125	10.9223	11.6472	11.3744	11.1761	11.2567	10.8168	10.1618	11.849	10.9318	10.9063	10.4295	10.4997	10.9256	10.1698	10.1629	10.6721	10.4835	10.6255	1629.52	0.368163	0.0331855	0.412144	47	0.026292
SLC2A6	SLC2A6	11182	GLUT6|GLUT9|HSA011372	solute carrier family 2 (facilitated glucose transporter)_ member 6	7.71112	7.61871	6.87483	7.803	7.56543	7.08853	7.85768	7.58052	7.15541	8.13745	7.44916	7.0731	7.57256	7.52821	7.01065	7.75622	7.19442	8.36535	7.93754	7.18586	6.87877	6.29265	7.58508	7.09367	7.61307	7.72817	7.42925	7.09989	7.22561	7.35273	7.72187	7.43459	7.43314	7.4428	7.59888	173.631	-0.0456756	0.751949	0.975693	460	0.595749
SLC7A5	SLC7A5	8140	4F2LC|CD98|D16S469E|E16|LAT1|MPE16|hLAT1	solute carrier family 7 (amino acid transporter light chain_ L system)_ member 5	7.22302	7.61871	7.15269	9.28988	7.3024	7.5515	7.77594	7.03177	7.38746	7.57096	7.44166	7.61742	7.76791	7.09525	7.12995	7.04494	8.50305	6.88932	7.27685	7.377	7.25584	8.27062	7.99542	7.35537	9.5787	8.14047	7.38345	8.06082	7.9982	7.83078	7.50686	7.07614	8.69883	7.89504	7.38046	203.757	0.29187	0.218306	0.777389	167	0.172958
SLC8A1	SLC8A1	6546	NCX1	solute carrier family 8 (sodium/calcium exchanger)_ member 1	9.5324	9.46154	8.86201	9.47344	9.34304	9.1859	9.43037	9.73679	9.2938	10.2586	9.79187	7.71421	9.04244	9.16349	9.26901	9.99457	9.30275	10.5174	9.75424	8.85261	9.89043	7.76395	9.60523	8.87922	9.05534	8.99532	9.29962	8.79098	9.25044	9.49023	9.55955	9.11266	9.36527	9.53827	9.69124	640.009	0.0433309	0.811045	0.975693	495	0.642569
SMAD2	SMAD2	4087	JV18|JV18-1|MADH2|MADR2|hMAD-2|hSMAD2	SMAD family member 2	10.8556	11.1202	11.1697	11.3403	11.3947	11.3974	11.2465	11.1498	11.2744	11.383	11.249	11.4138	11.0418	11.0553	11.1604	10.835	11.2733	10.9727	11.034	11.2433	11.3818	11.6314	11.2212	11.0604	11.1125	11.2723	11.3376	11.4475	11.372	11.2617	11.2573	11.0884	11.4398	11.0846	10.994	2379.37	0.00279493	0.962843	0.993604	575	0.762835
SMAD3	SMAD3	4088	HSPC193|HsT17436|JV15-2|LDS1C|LDS3|MADH3	SMAD family member 3	7.38808	7.92305	8.04901	8.42585	8.32793	7.79396	7.64038	7.44383	7.83106	8.15959	7.96784	8.39159	8.54709	7.92307	7.83917	8.15388	8.18779	8.01885	7.47811	7.91559	7.22669	8.398	7.97173	7.79839	8.42319	8.04681	8.33614	7.71752	7.59484	7.54537	7.6995	7.49117	8.00389	8.53658	8.55038	249.72	-0.0202825	0.873155	0.980461	523	0.691777
SMAD4	SMAD4	4089	DPC4|JIP|MADH4|MYHRS	SMAD family member 4	9.39641	9.43696	9.77917	9.63244	9.82954	9.88844	9.82835	9.7313	9.71268	9.9659	9.80507	10.2151	9.84159	9.6757	9.77472	9.8299	9.56579	9.42838	9.54241	9.79269	10.0171	9.94522	9.55829	9.85709	9.93241	9.642	9.62237	9.94452	9.70494	9.60715	9.69574	9.68555	9.74014	10.3463	10.125	875.634	0.0144937	0.843117	0.980461	512	0.667978
SMARCA4	SMARCA4	6597	BAF190|BAF190A|BRG1|MRD16|RTPS2|SNF2|SNF2L4|SNF2LB|SWI2|hSNF2b	SWI/SNF related_ matrix associated_ actin dependent regulator of chromatin_ subfamily a_ member 4	7.91043	8.26781	8.43836	8.34442	8.33802	8.08201	8.31043	7.92669	8.15056	8.73721	8.85247	8.82289	8.5099	8.43866	8.03531	8.65792	8.46516	8.27789	8.40094	8.65401	8.77185	8.69946	8.35172	8.26271	8.45603	8.38969	8.55853	8.1645	8.35489	8.20072	8.37193	7.99367	8.08715	8.92103	8.6573	336.874	0.0785499	0.410013	0.857301	286	0.324842
SMC3	SMC3	9126	BAM|BMH|CDLS3|CSPG6|HCAP|SMC3L1	structural maintenance of chromosomes 3	9.43061	9.41037	9.64898	9.55009	9.72578	9.65166	9.72155	9.57439	9.63495	9.69236	9.66164	9.89389	9.74408	9.40814	9.55355	9.31503	9.41208	9.42838	9.37697	9.93181	9.91348	9.88125	9.57253	9.72825	9.88497	9.60065	9.74213	9.84126	9.53546	9.58977	9.64981	9.65285	9.6766	9.50428	9.15169	786.745	0.00623329	0.920847	0.993604	554	0.729562
SOCS1	SOCS1	8651	CIS1|CISH1|JAB|SOCS-1|SSI-1|SSI1|TIP3	suppressor of cytokine signaling 1	5.81421	6.94936	6.32144	6.46061	6.81697	6.57951	6.26044	5.53918	6.2761	7.50332	7.28297	7.43567	7.05798	6.55468	6.32259	7.25516	7.61606	6.40564	6.68757	7.66267	6.61198	8.32507	7.35538	6.26625	6.87826	6.74454	7.06346	6.65143	7.16421	6.63284	5.81498	6.29323	6.75507	8.3425	7.4482	113.996	0.474035	0.0506252	0.465751	65	0.0401089
SOCS2	SOCS2	8835	CIS2|Cish2|SOCS-2|SSI-2|SSI2|STATI2	suppressor of cytokine signaling 2	7.06476	8.03375	8.12074	7.23822	7.19548	8.31648	7.52963	7.5223	7.45981	7.55991	7.4897	8.10705	7.69689	7.67419	7.76738	7.38375	8.36287	7.11545	7.98591	8.25051	7.77185	7.97617	8.66111	8.00745	6.94145	7.63762	7.79848	7.86737	7.43072	8.09381	7.59835	6.96066	7.11386	7.90028	6.76748	203.462	0.0683389	0.675142	0.951753	423	0.534896
SOCS3	SOCS3	9021	ATOD4|CIS3|Cish3|SOCS-3|SSI-3|SSI3	suppressor of cytokine signaling 3	6.43736	6.94064	5.98539	7.07952	7.0186	6.57951	5.14497	5.36084	5.49083	5.18139	6.27455	5.85071	4.8829	6.16564	6.86691	7.20541	5.9498	6.65228	6.88183	7.47864	5.85991	7.96935	6.25689	5.05325	6.49867	6.43072	6.62565	6.2563	6.32247	6.88166	5.92189	5.8782	6.12704	8.01575	7.32387	82.5459	0.583449	0.0470651	0.460847	60	0.0372884
SOS1	SOS1	6654	GF1|GGF1|GINGF|HGF|NS4	son of sevenless homolog 1 (Drosophila)	8.65667	8.43851	9.19164	8.18204	8.91795	8.90514	8.88793	8.62861	8.85213	9.06502	9.5247	9.61742	9.59759	9.00694	8.82863	9.38095	9.2174	9.01285	8.88467	9.36377	9.4064	9.21404	8.80479	8.92921	8.20877	9.00667	8.95281	9.02937	9.06131	8.73914	8.76559	9.06064	8.94931	10.0444	9.82976	523.927	0.139331	0.321938	0.844782	224	0.255063
SP100	SP100	6672	lysp100b	SP100 nuclear antigen	9.92394	10.1872	10.3038	10.1755	10.3418	10.2556	10.2593	10.1115	10.2182	10.2011	10.4118	10.6115	10.3242	10.3135	10.104	10.4745	10.3286	10.8387	10.0224	10.3704	9.4885	10.5486	10.1845	10.0696	10.1937	10.198	10.3119	10.2035	10.2455	10.1878	10.3167	10.3376	10.2481	11.4589	10.5192	1255.45	0.119996	0.258999	0.793553	195	0.205198
SPAG9	SPAG9	9043	CT89|HLC-6|HLC4|HLC6|JIP-4|JIP4|JLP|PHET|PIG6	sperm associated antigen 9	7.23545	7.00895	7.28347	7.18724	6.91458	7.23663	7.18449	7.20037	7.25817	8.20996	7.97564	8.02508	8.01616	7.34318	7.22948	7.76484	7.38043	7.41782	7.84152	7.31239	6.56618	7.36719	7.14272	7.4076	7.67015	6.90842	7.21061	7.33326	7.22561	7.08143	7.27441	6.89227	7.29988	7.99142	7.87969	166.495	-0.108389	0.444022	0.87227	302	0.351786
SPIB	SPIB	6689	SPI-B	Spi-B transcription factor (Spi-1/PU.1 related)	5.71112	5.48121	6.88754	6.39022	6.45852	3.99455	6.27882	6.71282	6.18417	6.29243	5.9011	5.81007	6.32102	6.04011	6.70726	5.62045	5.88567	4.77093	5.44774	5.80253	4.51887	5.57018	5.86261	5.87922	6.8234	5.30396	5.82157	6.08884	5.448	5.581	6.41832	7.56332	6.10057	4.25118	5.20358	58.1191	-0.418191	0.180016	0.722763	148	0.142622
ST3GAL6	ST3GAL6	10402	SIAT10|ST3GALVI	ST3 beta-galactoside alpha-2_3-sialyltransferase 6	7.66589	6.65114	7.2044	7.13438	7.53944	7.71196	7.31489	7.70537	7.5656	7.79493	7.86233	6.61152	7.76791	7.13088	6.83917	8.2367	6.88567	7.63152	8.43231	6.95139	8.17422	6.27062	7.14272	7.4076	6.84559	6.89871	7.15717	6.59003	6.59484	7.40335	7.48086	7.06375	7.16586	7.32313	8.38738	160.876	0.000151472	0.999396	0.999721	597	0.791794
STAG2	STAG2	10735	SA-2|SA2|SCC3B|bA517O1.1	stromal antigen 2	9.55118	9.5953	9.67304	9.55613	9.81155	9.68428	9.46489	9.39368	9.51745	10.4308	10.0447	10.1268	9.87415	9.68621	9.81266	9.67401	9.75042	9.72144	9.81052	9.69048	9.81655	9.97447	9.6817	9.66528	9.72805	9.72405	9.91038	9.53815	9.55951	9.58758	9.67104	9.55007	9.53303	9.6278	9.35597	836.593	-0.0936886	0.209462	0.766177	163	0.165951
STAT1	STAT1	6772	CANDF7|IMD31A|IMD31B|IMD31C|ISGF-3|STAT91	signal transducer and activator of transcription 1_ 91kDa	11.1814	11.1644	10.5753	10.6429	10.8649	10.7214	10.7984	10.2057	10.2938	10.6539	11.5028	11.3682	10.5762	11.0737	11.34	10.5868	10.2528	12.2712	9.94708	10.6121	9.96071	10.9821	10.5757	10.5356	9.94403	10.782	10.6484	10.435	10.3686	10.6612	10.9972	11.2044	10.1006	11.9405	10.0265	1706.72	-0.125029	0.512577	0.906868	338	0.406101
STAT3	STAT3	6774	ADMIO|APRF|HIES	signal transducer and activator of transcription 3 (acute-phase response factor)	10.7409	10.9666	10.8336	10.8439	11.1083	10.9612	11.0153	10.9323	10.9531	10.8008	10.9412	10.8588	10.7433	10.8773	10.8958	10.7421	11.1685	11.3023	11.4108	11.0554	11.3694	11.1271	10.9397	10.8827	10.9318	11.0341	10.9774	10.9824	11.0877	11.0484	11.2328	11.0808	10.9823	10.9567	10.8834	2034.58	0.161712	0.00270199	0.230827	7	0.00214071
STAT4	STAT4	6775	SLEB11	signal transducer and activator of transcription 4	7.79333	7.77889	8.30258	7.39921	7.77303	8.55621	8.08356	8.26266	8.16025	8.22404	8.53618	9.20042	8.58334	8.27715	8.01686	8.55739	8.59114	7.58909	7.52251	8.80644	8.85039	8.57468	7.81548	8.53927	8.10219	8.28544	7.84429	8.2364	8.03868	8.09996	7.81498	7.8131	8.28232	9.16026	8.88947	302.102	0.0807831	0.612643	0.936983	391	0.48538
STAT5A	STAT5A	6776	MGF|STAT5	signal transducer and activator of transcription 5A	9.84903	10.0016	10.1221	9.99311	10.0512	9.90514	10.0638	10.0123	9.91781	9.81133	10.0588	10.1646	9.9894	9.78874	10.0475	9.85028	9.59114	10.199	10.1208	10.1828	10.1647	10.3357	10.0417	10.0665	10.0277	10.1487	10.2747	10.1854	10.0344	10.1318	10.19	10.0275	9.75295	10.076	9.6573	1041.09	0.0753645	0.178706	0.722763	146	0.141584
STAT5B	STAT5B	6777	STAT5	signal transducer and activator of transcription 5B	9.49926	9.86434	10.0016	9.83317	10.017	9.76375	9.85156	9.45721	9.80661	10.1017	10.2824	10.5255	10.2072	9.82861	9.93567	9.66023	9.92807	9.68413	10.3131	10.3558	9.96733	10.5634	9.94522	9.95686	9.84421	9.97812	10.1808	9.99277	9.77165	9.77611	9.75478	9.5545	9.89257	10.183	9.9838	989.354	0.0278395	0.758466	0.975693	463	0.600912
STIM1	STIM1	6786	D11S4896E|GOK|IMD10|STRMK|TAM|TAM1	stromal interaction molecule 1	8.26001	8.80794	8.78936	8.78597	8.85611	8.80191	8.61529	8.62071	8.61573	8.82294	8.35056	8.86566	8.72636	8.55468	8.80731	8.28541	8.82284	8.47719	8.61766	8.88999	8.6454	9.27616	8.73333	8.61619	8.75468	8.88893	8.89414	8.87704	8.67407	8.72329	8.61438	8.67745	8.84153	8.6278	8.6458	418.881	0.0444811	0.492154	0.894271	326	0.38992
SUMO1	SUMO1	7341	DAP1|GMP1|OFC10|PIC1|SENP2|SMT3|SMT3C|SMT3H3|UBL1	small ubiquitin-like modifier 1	7.50569	8.0214	7.9064	8.23822	8.24458	8.21892	7.65452	7.53918	7.62275	8.14487	7.8109	7.77882	7.42055	7.78455	7.96645	7.25516	8.12668	7.84493	7.48561	7.8564	7.6888	8.28717	8.0141	7.60505	8.06956	8.01118	7.93175	7.88025	8.00405	7.93769	7.84925	7.92687	8.01101	7.29955	7.29473	228.391	-0.0461097	0.632943	0.94389	401	0.501463
SYK	SYK	6850	p72-Syk	spleen tyrosine kinase	10.0872	10.0561	9.76201	10.1663	9.95611	9.42597	10.0836	10.2057	9.94047	10.0513	10.0594	9.15246	9.91739	9.95572	9.75072	10.2196	10.0827	10.3312	10.5225	9.33425	9.49462	9.00647	9.94156	9.74864	10.3552	9.48042	9.74516	9.48854	9.65001	10.0097	10.1657	10.4261	9.88095	9.66673	10.1858	951.769	0.00931916	0.937427	0.993604	559	0.742698
TAB2	TAB2	23118	CHTD2|MAP3K7IP2|TAB-2	TGF-beta activated kinase 1/MAP3K7 binding protein 2	9.12448	10.1057	10.0575	9.69035	10.1475	9.66915	9.35225	9.19506	9.49849	9.87516	9.5632	10.0965	9.65151	9.64677	9.84964	9.47843	9.80778	9.62497	9.60568	10.0782	9.32966	10.6902	10.2628	9.56105	9.96825	9.90479	10.2768	10.1122	9.68139	9.71329	9.66336	9.45132	9.70762	9.92103	9.44489	870.629	0.119948	0.297543	0.821565	215	0.235735
TAF6L	TAF6L	10629	PAF65A	TAF6-like RNA polymerase II_ p300/CBP-associated factor (PCAF)-associated factor_ 65kDa	5.87906	5.94936	5.83601	5.87565	6.28164	5.87907	5.88193	5.9458	5.98064	5.89509	6.19655	6.18858	6.15752	6.14836	6.05956	6.3498	6.15416	5.93239	6.02243	6.34506	5.65638	6.33571	5.79942	5.80328	6.1341	5.95604	6.09222	5.79439	5.81057	5.77803	5.75839	5.8782	5.93064	6.11368	6.29473	64.1198	-0.0379494	0.662909	0.948894	417	0.525204
TAPBP	TAPBP	6892	NGS17|TAPA|TPN|TPSN	TAP binding protein (tapasin)	10.1826	9.9752	10.2408	9.55412	9.46544	10.2189	9.08095	9.46385	9.20771	8.87293	8.94416	9.59666	9.19783	10.1848	9.95195	9.46792	10.0791	9.55504	9.9713	9.78676	8.85991	10.2803	9.95129	9.32174	9.39525	9.97812	10.0042	10.0566	9.82387	9.7933	10.2425	9.7096	9.42249	9.79175	9.5002	825.66	0.103033	0.453935	0.87227	307	0.35964
TAX1BP1	TAX1BP1	8887	CALCOCO3|T6BP|TXBP151	Tax1 (human T-cell leukemia virus type I) binding protein 1	11.3414	11.4623	11.416	11.6267	11.7045	11.6417	11.5306	11.5052	11.5431	11.7747	11.7449	11.79	11.478	11.3583	11.5434	11.225	11.5773	11.4776	11.3658	11.5649	11.452	11.7067	11.4506	11.2543	11.3896	11.445	11.5525	11.6472	11.6777	11.581	11.5282	11.4998	11.7482	11.2741	11.083	2922.89	-0.0872669	0.111086	0.593117	112	0.08801
TBK1	TBK1	29110	NAK|T2K	TANK-binding kinase 1	8.15263	7.85972	8.31204	8.04557	8.07398	8.65166	8.26506	8.33691	8.29819	8.65648	8.52381	8.36026	8.57256	8.07711	8.34249	8.32671	8.42624	8.5509	8.29403	8.10551	8.71001	7.97617	8.05074	8.35537	8.1341	8.23229	8.0242	8.0777	8.23061	8.41327	8.202	8.39065	8.44897	8.38047	8.55038	314.604	-0.0189333	0.802798	0.975693	489	0.636035
TBL1XR1	TBL1XR1	79718	C21|DC42|IRA1|TBLR1	transducin (beta)-like 1 X-linked receptor 1	10.0428	10.2547	10.5048	10.3374	10.614	10.3053	10.3695	10.1871	10.3761	10.7652	10.7919	11.0067	10.7377	10.245	10.3263	10.3267	10.2749	10.2961	10.5388	10.6065	10.6834	10.723	10.4697	10.3132	10.4186	10.3966	10.6395	10.6849	10.2857	10.3385	10.4885	10.3504	10.616	10.2886	10.1167	1398.02	-0.0305036	0.682566	0.955962	426	0.540779
TBX21	TBX21	30009	T-PET|T-bet|TBET|TBLYM	T-box 21	10.2968	9.81868	10.2445	9.43462	9.01546	11.082	10.2547	10.8306	10.4608	9.76636	9.99049	10.1371	10.5771	10.4027	10.0966	9.34119	11.0683	9.67147	9.60051	9.54106	9.92486	9.46014	9.87416	10.9705	9.05534	10.4558	9.12738	10.1204	10.4788	10.3858	10.2387	10.3325	10.5144	9.41746	9.94914	1064.03	-0.160066	0.389009	0.851698	270	0.308201
TCF7	TCF7	6932	TCF-1	transcription factor 7 (T-cell specific_ HMG-box)	10.2834	11.7126	11.7676	11.4835	12.0588	11.2856	11.2958	10.1269	11.156	11.469	11.3166	12.4292	11.3983	11.4502	11.5987	10.5223	11.096	10.2636	10.4148	12.227	11.0887	12.9696	11.5455	11.2286	11.6359	11.8629	12.1046	12.0923	11.3463	11.3228	11.2957	11.2142	11.1943	11.8303	10.1537	2662.07	0.0487038	0.821463	0.975693	503	0.650823
TCL1A	TCL1A	8115	TCL1	T-cell leukemia/lymphoma 1A	7.89483	8.74675	9.67304	9.452	10.6067	7.21297	9.9623	9.76755	9.34564	10.0092	8.94681	8.55423	9.02146	9.093	8.75258	8.40042	9.75491	7.48878	9.30042	9.27615	9.3365	7.11862	10.0898	8.95577	8.76345	8.6608	9.53079	8.90567	8.49863	8.62859	9.93312	10.6966	9.6766	7.76903	5.68002	497.051	-0.186659	0.561052	0.916855	363	0.444506
TELO2	TELO2	9894	CLK2|TEL2	telomere maintenance 2	6.79753	6.85044	6.88754	6.59186	6.99329	7.2599	6.6189	6.85438	6.78174	7.10739	6.98082	7.43567	6.90598	7.06795	6.72252	7.97985	7.04095	7.03079	7.0327	7.49813	6.87877	6.90646	6.39154	6.43931	6.58035	6.99304	6.7868	6.65143	6.48195	7.05633	6.92189	7.18305	7.12704	8.10916	8.55653	129.279	0.278336	0.129828	0.631194	123	0.102859
TGFB1	TGFB1	7040	CED|DPD1|LAP|TGFB|TGFbeta	transforming growth factor_ beta 1	11.38	11.515	11.3527	11.7548	11.4163	11.6805	11.4334	11.3315	11.6051	11.2011	11.1556	11.071	11.0554	11.3949	11.3338	11.3484	11.6694	11.5447	11.5958	11.4981	11.8269	11.498	11.678	11.4626	11.3552	11.7005	11.5043	11.4647	11.5238	11.445	11.5913	11.3819	11.5918	11.1603	11.313	2802.36	0.122891	0.0452117	0.458247	59	0.03582
TICAM1	TICAM1	148022	IIAE6|MyD88-3|PRVTIRB|TICAM-1|TRIF	toll-like receptor adaptor molecule 1	8.17862	7.8872	7.94947	8.01081	7.40193	7.48394	7.96939	7.98328	7.86698	7.09213	7.62489	7.1646	7.84159	7.70406	7.5873	7.6393	7.58611	8.59981	8.02243	7.29019	7.03825	7.14307	7.65814	7.74864	7.85656	7.37576	7.78093	7.40632	7.55553	7.74701	7.77275	7.76036	7.4542	7.71061	7.39426	202.999	-0.0942518	0.434749	0.869498	299	0.34444
TIGIT	TIGIT	201633	VSIG9|VSTM3|WUCAM	T cell immunoreceptor with Ig and ITIM domains	8.72	8.33587	9.15269	8.12899	8.086	8.62503	8.4986	8.65207	9.21933	8.02135	7.68325	8.51367	8.53603	8.34697	8.74886	7.25516	8.89791	7.71282	7.233	8.61882	7.39334	8.42318	8.37719	8.85827	7.99208	9.25721	8.77207	8.75996	8.43506	8.70322	7.55748	7.92002	9.30568	7.83614	8.51291	331.762	-0.127823	0.493049	0.894271	329	0.39063
TIMP1	TIMP1	7076	CLGI|EPA|EPO|HCI|TIMP	TIMP metallopeptidase inhibitor 1	10.8152	10.9379	10.78	11.1209	10.675	10.3385	10.6368	10.9584	10.5819	10.0883	10.1299	9.55883	9.92306	10.4145	10.6634	10.5108	10.9171	11.7007	11.1268	10.5399	11.1297	10.6233	10.9615	10.6127	10.6522	10.7095	10.9164	10.4207	10.6768	10.9674	10.7674	10.5501	11.149	9.86187	10.1858	1602.14	0.236579	0.0869386	0.547256	95	0.0688791
TLE4	TLE4	7091	BCE-1|BCE1|E(spI)|ESG|ESG4|GRG4|Grg-4	transducin-like enhancer of split 4	8.27515	8.40087	8.68036	8.56015	8.79517	8.48394	8.71651	8.6675	8.76914	8.52622	8.64134	8.95458	8.55441	8.4351	8.42879	8.64398	8.83986	8.73489	8.97264	8.58275	8.9066	8.37237	8.71347	8.50372	8.43055	8.53788	8.82157	8.75647	8.73164	8.70726	8.57397	8.78697	8.60777	8.78327	8.59291	399.642	0.083666	0.159222	0.675753	140	0.126147
TLR1	TLR1	7096	CD281|TIL|TIL. LPRS5|rsc786	toll-like receptor 1	9.70666	9.49467	9.53645	9.75479	9.31522	9.18893	9.74157	9.76217	9.69447	10.2258	10.0304	9.47195	9.76001	9.20378	9.14985	9.95936	9.61606	11.0278	11.1387	9.65618	10.3331	8.8885	9.44069	9.56824	9.66859	9.38796	9.56025	9.14596	8.83704	9.78569	9.73109	9.16867	9.02867	9.48698	9.84744	796.501	0.171032	0.346762	0.844782	245	0.27473
TLR10	TLR10	81793	CD290	toll-like receptor 10	6.78912	6.49318	8.08256	6.72651	7.69668	5.99455	7.5449	7.90733	7.6978	7.33195	7.40745	6.70315	7.71006	7.01173	7.6284	6.79878	7.67416	6.13771	7.28547	7.02043	6.67807	6.13089	6.55351	7.17125	7.4195	6.60812	6.71465	7.50941	6.35946	6.64971	7.59835	7.75267	6.90027	6.0012	6.51291	131.083	-0.437515	0.0374982	0.412144	53	0.0297088
TLR2	TLR2	7097	CD282|TIL4	toll-like receptor 2	9.70889	8.63771	8.26897	9.10721	8.90443	8.68643	9.14997	9.11291	8.84013	10.4414	9.97109	8.36378	9.53233	9.02362	8.50582	9.85633	8.73912	10.3304	10.4772	8.58275	10.1058	7.72398	8.96215	8.9732	8.67015	8.5719	9.16396	8.15923	8.40883	9.0048	9.43421	8.68555	8.68107	9.18192	10.1759	544.883	0.0734569	0.761425	0.975693	466	0.603256
TLR7	TLR7	51284	TLR7-like	toll-like receptor 7	7.37689	6.91417	7.09905	7.13438	7.61606	6.72038	7.72323	7.62861	7.36251	7.48005	7.19655	6.35321	7.28625	7.28112	6.88059	8.04494	6.81855	9.60248	7.44004	6.7384	7.4064	5.33571	7.22518	7.43303	7.46322	6.81854	7.32002	6.78072	6.87586	7.31091	7.8219	7.6815	6.80511	7.76903	7.52551	153.795	0.320682	0.206482	0.766177	161	0.16359
TMED2	TMED2	10959	P24A|RNP24|p24	transmembrane p24 trafficking protein 2	11.8284	12.0895	12.0592	12.4748	12.4495	12.3743	12.1509	12.186	12.2216	11.7224	11.6325	11.5896	11.8315	11.6651	12.1625	11.3238	12.0182	11.9185	11.6855	12.0238	12.2941	12.166	12.1488	11.9737	12.1056	12.1139	12.1403	12.2095	12.2156	12.1608	12.2754	12.0567	12.4242	11.1227	11.1073	4089.72	-0.0429731	0.69722	0.965133	432	0.552388
TNF	TNF	7124	DIF|TNF-alpha|TNFA|TNFSF2	tumor necrosis factor	7.17217	8.00895	7.3945	8.29711	7.2392	7.52293	7.24183	7.20037	6.94747	7.73721	7.19655	6.9096	7.07845	7.85014	7.26119	7.21801	7.62591	9.14138	7.22407	7.14933	6.95183	6.43808	7.62815	7.63822	7.58696	7.67225	7.55165	7.51768	6.76993	7.83078	7.59835	6.64871	6.68553	7.10463	7.6573	167.885	0.0474957	0.808701	0.975693	493	0.640712
TNFAIP3	TNFAIP3	7128	A20|OTUD7C|TNFA1P2	tumor necrosis factor_ alpha-induced protein 3	9.55614	11.3487	9.94795	11.6747	10.9708	10.9859	9.33039	9.2652	9.5783	11.1347	11.3405	11.4732	9.74248	10.4297	10.1625	11.1943	12.2788	10.4945	9.77273	11.5822	10.9043	13.3212	11.5106	9.49015	12.0769	11.3788	11.9551	9.97486	11.9418	9.98167	9.35294	10.3273	11.3028	11.5218	11.2734	1803.38	0.748337	0.0208826	0.382737	32	0.0165447
TNFRSF10A	TNFRSF10A	8797	APO2|CD261|DR4|TRAILR-1|TRAILR1	tumor necrosis factor receptor superfamily_ member 10a	5.20416	5.94936	5.96154	5.46061	6.19548	5.75354	5.88193	5.24219	5.84314	5.92986	6.63149	6.5756	6.38813	6.11317	6.10687	6.60134	5.71164	5.45373	5.44774	6.7384	5.25584	7.06843	5.86261	5.98614	5.87826	5.95604	5.84429	6.02067	5.30361	5.8673	5.94743	5.56332	5.77194	7.11368	6.40794	62.7915	0.0858108	0.685948	0.957484	428	0.543458
TNFRSF14	TNFRSF14	8764	ATAR|CD270|HVEA|HVEM|LIGHTR|TR2	tumor necrosis factor receptor superfamily_ member 14	8.06476	8.14418	7.91263	7.70492	7.84554	8.25411	7.79522	7.58052	7.76279	7.91258	7.76959	7.93817	7.76159	8.00694	8.16948	8.22427	7.75715	8.17763	7.91552	8.14933	7.29848	8.29265	7.91821	7.51864	7.51261	7.76072	7.93175	7.87383	7.64065	7.77034	7.60639	7.82782	7.83753	8.46064	8.35244	238.618	-0.0039897	0.965689	0.993604	576	0.765089
TNFRSF17	TNFRSF17	608	BCM|BCMA|CD269|TNFRSF13A	tumor necrosis factor receptor superfamily_ member 17	8.44005	6.05005	7.14212	7.31622	6.96753	5.54204	7.0625	7.81335	7.10617	6.70746	8.38222	5.46214	10.6257	6.95323	6.69183	7.2305	7.18112	5.07759	5.53701	6.93718	6.3399	6.33571	6.30319	7.53046	5.69481	6.48367	6.4442	8.08884	6.54754	6.99163	6.15893	8.20577	9.638	8.74012	5.13945	127.666	-0.632398	0.182903	0.722763	149	0.144909
TNFRSF18	TNFRSF18	8784	AITR|CD357|GITR|GITR-D	tumor necrosis factor receptor superfamily_ member 18	5.74631	5.82225	6.44697	5.23822	5.26058	5.93797	5.52963	5.53918	5.60867	5.53754	5.1421	5.61152	4.57256	6.28112	5.93403	5.54244	6.78379	5.33035	4.98061	6.11186	3.19694	5.37753	5.94278	6.19374	5.33573	5.01118	5.57221	6.13256	5.61027	6.22344	5.06874	4.84963	6.17857	5.87921	5.26498	47.3594	-0.035951	0.89224	0.980461	541	0.706898
TNFRSF1A	TNFRSF1A	7132	CD120a|FPF|MS5|TBP1|TNF-R|TNF-R-I|TNF-R55|TNFAR|TNFR1|TNFR1-d2|TNFR55|TNFR60|p55|p55-R|p60	tumor necrosis factor receptor superfamily_ member 1A	10.3421	9.5516	9.78936	9.85783	9.87529	10.1614	10.3457	10.5785	10.3562	9.64345	10.1473	9.52941	9.7166	9.942	10.0414	10.0236	9.3271	10.2745	10.7347	9.51019	10.21	9.23694	9.49654	10.1026	9.44879	9.57952	9.81007	9.97486	9.96107	10.3333	10.4721	10.138	9.59123	9.79457	9.73801	977.161	-0.0863266	0.496744	0.894271	331	0.393556
TNFRSF1B	TNFRSF1B	7133	CD120b|TBPII|TNF-R-II|TNF-R75|TNFBR|TNFR1B|TNFR2|TNFR80|p75|p75TNFR	tumor necrosis factor receptor superfamily_ member 1B	11.2482	11.2397	10.7944	11.4946	10.7363	10.6081	11.0862	11.0377	10.7217	11.13	10.8032	9.85321	10.4737	10.8428	10.9266	11.0082	10.7849	11.9605	11.2951	10.724	10.9496	9.99477	11.3022	10.7612	10.9029	11.0347	10.9251	10.4727	10.9997	11.0822	11.1237	10.7391	10.8663	10.6835	10.9712	1913.8	0.064981	0.610094	0.935477	390	0.48336
TNFRSF4	TNFRSF4	7293	ACT35|CD134|IMD16|OX40|TXGP1L	tumor necrosis factor receptor superfamily_ member 4	6.31378	6.41981	6.86201	5.90118	6.3024	5.81767	6.04113	6.0198	6.20303	4.99697	5.41129	6.39503	6.07845	6.05873	6.75258	5.79878	6.4486	6.35589	5.89315	7.09915	5.56618	6.17899	7.26471	6.50071	6.00199	6.1322	7.3281	6.80794	5.37761	6.7626	4.43647	5.5277	6.36805	6.88978	6.00195	72.5253	0.233211	0.357696	0.844782	252	0.283392
TNFSF10	TNFSF10	8743	APO2L|Apo-2L|CD253|TL2|TRAIL	tumor necrosis factor (ligand) superfamily_ member 10	10.4116	9.52269	9.75509	9.76352	9.64682	9.86397	10.395	10.1505	9.94047	9.32217	9.98212	8.9096	9.50613	9.60937	9.92251	9.7734	9.20102	12.1087	10.6005	9.59638	10.6371	8.76	9.702	10.1417	8.99456	9.48204	9.56539	9.3356	9.32948	10.2555	10.4555	10.5456	9.69662	10.4739	9.24607	920.188	0.30616	0.190587	0.742028	153	0.150997
TNFSF4	TNFSF4	7292	CD134L|CD252|GP34|OX-40L|OX4OL|TXGP1	tumor necrosis factor (ligand) superfamily_ member 4	5.86312	6.98371	7.68401	6.63815	7.3024	6.29411	6.01943	6.04365	6.59446	7.46828	7.13283	7.58165	6.37165	6.43154	6.73763	6.25516	6.99609	5.67274	7.99118	6.58275	7.22669	7.19077	7.73333	7.50671	6.31996	7.81338	7.61908	7.81466	6.86304	6.99163	7.05705	7.53669	7.22832	6.33091	6.48737	121.49	0.348522	0.122026	0.621167	117	0.0966779
TNFSF9	TNFSF9	8744	4-1BB-L|CD137L	tumor necrosis factor (ligand) superfamily_ member 9	4.54119	5.76414	5.00885	6.31622	4.75808	5.42339	4.0625	5.15731	5.2938	5.9638	5.44166	4.89024	4.8829	5.47376	5.82509	5.83195	6.53476	5.01485	4.06308	5.48842	4.41934	6.02961	5.79942	4.29426	7.15202	5.97466	5.95281	4.2364	5.34109	5.47137	4.92189	5.41522	6.5156	5.25118	6.00195	41.8188	0.433336	0.199481	0.758985	157	0.158043
TOX	TOX	9760	TOX1	thymocyte selection-associated high mobility group box	7.55118	7.89625	8.1368	7.98118	7.53944	8.18285	7.65452	8.00165	8.21702	8.15225	7.55714	8.0731	8.34233	7.60621	7.818	7.62045	8.90197	7.25771	7.05302	7.45888	7.5068	7.81049	7.26471	7.94255	7.65137	8.0512	7.68978	7.84126	7.93833	7.80841	7.8959	7.34532	7.61247	7.76903	8.30207	224.774	-0.158976	0.219991	0.778431	169	0.174293
TOX4	TOX4	9878	C14orf92|KIAA0737|LCP1|MIG7	TOX high mobility group box family member 4	9.15917	9.38167	9.70929	9.43898	9.53725	9.48146	9.46489	9.32966	9.44206	9.41406	9.3978	9.52156	9.32316	9.42617	9.4746	9.10384	9.64298	9.66383	9.43811	9.84121	9.94737	9.76	9.51796	9.4124	9.46143	9.61851	9.62237	9.5011	9.55951	9.37065	9.55748	9.46787	9.6426	9.44818	9.35597	723.148	0.119676	0.0359426	0.412144	52	0.0284764
TPP2	TPP2	7174	TPP-2	tripeptidyl peptidase II	9.39086	9.65247	9.63774	9.39921	9.69668	9.54914	9.58975	9.4483	9.63842	10.7973	10.8613	11.1217	10.7473	9.87399	9.46782	10.5387	10.1319	9.77448	9.64469	10.4476	10.3884	10.5209	9.53099	9.77249	9.79943	9.87289	9.79266	9.96129	9.81224	9.64971	9.62035	9.64664	9.86532	10.7328	10.3203	997.886	-0.0254818	0.881882	0.980461	531	0.698691
TPSAB1/B2	TPSAB1/B2	NA	NA	NA	4.79753	4.38167	5.98539	4.97518	3.63255	4.87907	5.22297	7.36084	7.45195	3.1225	3.71468	3.38122	4.45226	4.23276	4.6121	4.27941	4.67416	3.33035	5.91552	3.60089	4.61198	4.41818	5.82079	4.34871	3.89963	5.47061	4.23661	4.15393	4.96257	5.31091	6.09182	3.20577	4.66761	2.59911	3.26498	24.2833	-1.18027	0.0658108	0.524732	75	0.0521401
TRAC	TRAC	28755	IMD7|TCRA|TRA|TRCA	T cell receptor alpha constant	11.9974	12.8721	13.4118	12.8274	13.3955	13.14	12.5939	12.201	12.9139	11.7199	11.8653	13.0948	12.5376	12.7552	13.2353	11.9612	12.1288	11.934	11.7245	13.2335	11.926	13.5695	12.8859	13.0612	12.4172	13.2959	13.4053	13.2681	12.7701	12.8252	12.677	12.6064	13.0742	12.9331	12.3103	6663.03	0.00312079	0.985964	0.993604	593	0.781153
TRAF2	TRAF2	7186	MGC:45012|TRAP|TRAP3	TNF receptor-associated factor 2	6.87906	7.12891	7.23456	6.69765	7.17311	7.23663	6.97504	6.8811	7.0758	6.66682	7.15591	7.7576	7.38813	7.14836	7.04749	7.3383	7.32105	6.79912	6.98061	7.44889	6.89738	7.54287	7.02795	7.47647	6.63235	7.30396	7.35999	7.14329	7.02147	6.99163	6.99718	7.27186	7.19117	8.15369	7.55038	143.853	0.142542	0.237021	0.790969	179	0.187785
TRAT1	TRAT1	50852	HSPC062|TCRIM|TRIM	T cell receptor associated transmembrane adaptor 1	9.88795	10.9901	11.3014	10.753	11.2566	10.7494	10.703	9.80814	10.6642	10.8995	10.686	11.4695	10.8363	10.7585	11.0849	9.89412	10.2591	10.091	9.93207	11.4669	10.9485	11.7767	11.3169	10.9904	10.8783	10.981	11.5264	11.3594	10.5213	10.6819	10.0832	10.5797	10.4384	10.9396	9.7595	1722.93	-0.0157598	0.929072	0.993604	557	0.736078
TRBC1/2	TRBC1/2	NA	NA	NA	13.3696	14.2779	14.7093	14.1529	14.4544	14.573	13.8949	13.6722	14.2561	13.1499	13.152	14.3076	13.9402	14.0962	14.5652	12.3394	13.5476	12.6379	13.163	14.427	13.2959	15.0566	13.9517	14.2116	13.8555	14.518	14.4381	14.6932	14.0378	14.191	13.9197	13.9576	14.504	13.1239	12.7319	15491.9	-0.119763	0.561241	0.916855	364	0.444656
TRDC	TRDC	28526	TCRD	T cell receptor delta constant	12.0024	11.4331	11.416	11.318	10.8848	12.4511	12.7356	11.5744	11.9306	11.5661	11.6639	11.8312	11.273	11.8707	11.5091	11.073	11.9469	10.9013	10.8903	10.8955	12.0054	10.8639	11.0439	11.6186	10.1642	11.1856	10.674	11.104	12.581	11.4286	11.1223	12.1976	11.1006	10.2201	10.265	2688.57	-0.46467	0.0236811	0.382737	37	0.0187619
TRDV1	TRDV1	28518	hDV101S1	T cell receptor delta variable 1	8.38529	7.26082	7.85555	7.04557	8.05576	10.506	7.68929	5.9458	9.12112	8.0611	6.89012	8.18063	9.90598	8.0541	7.62027	6.89608	6.71164	5.98243	5.72604	7.81035	6.61198	7.76395	7.27249	8.09765	6.49867	8.09013	7.25368	7.4152	7.61027	6.77803	6.78696	7.69762	8.5156	6.97166	8.63421	192.87	-1.1313	0.0018458	0.228267	2	0.00146238
TRDV2	TRDV2	28517	hDV102S1	T cell receptor delta variable 2	8.81835	7.02553	5.30258	9.29952	8.26058	7.63396	10.8562	7.50523	9.5583	8.32544	9.04158	8.86069	7.86534	9.72169	6.75258	8.56728	6.76609	6.16685	5.62107	7.87142	6.80181	7.62329	5.84185	5.8976	6.93111	4.54724	6.459	6.7389	10.3012	7.09381	7.27441	10.0034	6.17857	6.55994	6.538	188.745	-1.13117	0.0269658	0.399902	40	0.0213642
TRDV3	TRDV3	28516	hDV103S1	T cell receptor delta variable 3	5.56109	4.09788	4.37658	4.31622	4.69668	6.96654	4.83302	3.43484	4.89044	7.34489	4.94416	6.29549	5.85944	5.26518	5.15267	5.07296	4.23359	2.33035	3.70051	4.44889	3.93391	4.94869	4.31829	5.11738	4.0601	4.44414	6.25368	3.5259	4.05568	4.22344	4.11454	4.72933	5.90027	3.79175	4.13945	26.448	-1.6643	0.00495683	0.269471	11	0.00392716
TRGC1	TRGC1	6966	C1|TCRG|TCRGC1	T cell receptor gamma constant 1	7.28416	7.44468	7.57035	9.2332	6.84554	9.049	8.51032	6.69787	7.45195	8.69741	7.93619	8.56648	9.77262	8.9332	7.55355	7.96498	8.09157	8.17763	7.48561	8.16771	8.5545	7.11862	6.933	7.10952	7.90493	8.02465	6.96323	6.76691	8.52329	7.50885	6.66913	7.76036	7.5156	7.77474	7.33823	226.867	-0.701715	0.00977795	0.345203	16	0.0077468
TRGC2	TRGC2	6967	TCRGC2|TRGC2(2X)|TRGC2(3X)	T cell receptor gamma constant 2	10.0061	9.60499	10.9839	10.8047	9.67495	11.8501	10.4996	11.2684	10.7588	10.2824	9.36152	10.1585	10.2072	10.444	10.2897	9.3003	10.1744	9.32066	9.08297	10.2067	7.8408	9.58587	8.57568	11.4393	9.1341	9.754	9.01421	9.66452	11.087	10.6829	10.6479	10.2583	10.0426	8.99877	9.93505	1043.26	-0.584192	0.0308999	0.410625	45	0.0244811
TRGV2	TRGV2	6974	TCRGV2|VIS2	T cell receptor gamma variable 2	7.81006	7.03375	8.22458	8.75829	6.71227	8.76172	7.13491	8.72762	8.64705	8.20287	6.75757	7.97999	9.79134	8.61567	7.88738	7.05902	6.67416	6.40564	7.28547	8.38749	4.78191	7.6661	6.74456	8.60784	6.76637	9.24384	6.62565	7.14329	8.3457	8.74308	8.9057	8.32989	9.30568	7.40646	7.38046	222.215	-0.36142	0.289951	0.821565	208	0.22972
TRGV3/5	TRGV3/5	NA	NA	NA	8.4693	7.30224	8.71286	7.37207	7.40193	9.3602	7.83923	9.54127	8.77545	8.37043	7.71779	8.81007	9.74088	8.12647	7.66837	7.62991	7.42624	5.04656	6.83566	6.08632	6.07141	8.14307	7.25689	9.61758	8.25511	7.50943	8.09222	6.27592	8.49863	8.49491	8.54499	8.04497	8.39007	8.13605	8.48737	246.311	-0.613116	0.0618089	0.513187	72	0.0489695
TRGV4	TRGV4	6977	TCRGV4|V1S4	T cell receptor gamma variable 4	4.32546	3.15928	3.37658	2.39022	3.98047	4.46404	3.29697	5.78534	5.79423	4.53754	3.66406	5.20434	4.17663	3.09525	2.96002	3.95748	3.59616	2.523	3.21508	2.86393	2.61198	4.70768	4.43377	4.17879	3.71906	4.68925	3.75118	3.06647	4.22561	4.39337	3.28446	4.01313	3.5156	4.25118	5.4349	14.9707	-1.20186	0.0496626	0.464035	64	0.0393463
TRGV8	TRGV8	6982	TCRGV8|V1S8	T cell receptor gamma variable 8	8.04369	7.4323	8.31675	8.03408	7.39228	8.42854	8.57867	8.1016	8.51367	7.37043	7.08552	7.95225	8.42855	7.70406	7.51899	7.69445	7.77497	7.0387	7.16927	7.52689	7.32623	6.97617	6.90325	8.56537	6.52641	7.18111	7.41414	7.27592	8.16943	8.04999	7.27441	7.92002	8.00389	6.90028	7.30937	201.458	-0.499315	0.00762203	0.31457	14	0.00603872
TRGV9	TRGV9	6983	TCRGV9|TRGC1|V2	T cell receptor gamma variable 9	4.17862	3.82225	4.37658	4.46061	2.98047	4.61604	4.7824	4.50523	3.39568	5.18139	4.71468	5.00271	4.32102	4.41718	4.54499	4.37252	4.23359	3.33035	4.28547	4.67128	3.93391	4.05561	3.43377	4.40118	3.61952	3.38969	2.84429	3.2364	5.00988	4.39337	4.57397	3.90621	4.5156	3.59911	5.07233	18.0824	-0.779001	0.0786147	0.535878	87	0.0622843
TRIM2	TRIM2	23321	CMT2R|RNF86	tripartite motif containing 2	3.6932	3.82225	4.91263	4.15576	5.08	4.61604	4.6189	4.0198	4.10617	3.53754	3.55714	4.76825	4.62914	3.94325	5.19706	4.17987	3.0112	3.42989	3.35258	5.27897	3.19694	4.83321	4.54068	4.50071	4.45603	4.01118	5.72693	5.02067	3.96257	4.54537	3.11454	3.6652	4.43314	5.0012	4.48737	19.2759	-0.0164881	0.972718	0.993604	581	0.770658
TRIM33	TRIM33	51592	ECTO|PTC7|RFG7|TF1G|TIF1G|TIF1GAMMA|TIFGAMMA	tripartite motif containing 33	8.53869	8.3945	8.57429	8.3675	8.40193	8.62503	8.75312	8.49229	8.5656	9.66682	9.71779	9.81264	9.44637	8.77895	8.42879	9.00551	8.93006	8.67782	8.96193	9.12446	9.07959	9.21115	8.26861	8.70235	8.97708	8.67225	8.35999	8.5422	8.7836	8.47137	8.80104	8.6652	8.70323	9.46418	9.29104	456.957	-0.0771391	0.606364	0.932712	388	0.480406
TRIM35	TRIM35	23087	HLS5|MAIR	tripartite motif containing 35	7.97489	7.69326	8.47251	7.95704	7.77303	8.78997	8.22297	7.81335	8.39977	7.72736	8.22739	8.71421	8.35915	8.17847	8.35724	8.02357	7.95762	7.79912	7.61425	7.92282	7.6888	8.6102	8.14696	8.21953	7.44879	8.1891	7.88868	8.42841	8.04437	8.31091	7.88933	8.22814	8.18488	8.25118	7.70239	272.801	-0.175381	0.119815	0.621167	115	0.0949263
TRIM46	TRIM46	80128	GENEY|TRIFIC	tripartite motif containing 46	3.45873	4.48121	4.14212	4.06829	4.49504	3.61604	3.67548	2.69787	3.52121	4.1225	4.10463	4.72518	4.25063	3.77332	4.05956	4.37252	4.23359	3.91532	3.80004	4.86393	3.41934	4.57018	4.19276	4.40118	2.61952	4.68925	3.65164	4.65143	3.22561	3.92388	3.57397	4.01313	4.04612	5.1493	5.32387	16.59	0.482601	0.318804	0.844782	221	0.25258
TRPC1	TRPC1	7220	HTRP-1|TRP1	transient receptor potential cation channel_ subfamily C_ member 1	4.50055	5.93187	5.72708	5.62288	6.26058	5.72038	5.52963	5.63647	5.55096	5.49173	6.00645	7.03833	6.55806	6.47376	5.4746	4.95748	4.81855	4.27789	5.56558	6.13695	5.07141	6.49618	5.43377	6.00321	5.92069	5.87908	5.93175	6.15393	5.41324	5.54537	5.86943	5.33505	5.59361	6.9415	6.23461	53.6605	-0.227554	0.379332	0.851698	266	0.300534
TRPM7	TRPM7	54822	ALSPDC|CHAK|CHAK1|LTRPC7|LTrpC-7|TRP-PLIK	transient receptor potential cation channel_ subfamily M_ member 7	8.48501	9.00058	9.06308	9.10995	9.06793	9.0689	8.81109	8.72024	8.93906	9.78071	9.77109	9.99706	9.67017	9.06795	8.94057	9.67401	9.13014	8.92174	8.66794	9.30687	9.17422	9.48187	9.00713	9.01589	9.08829	9.02688	9.13431	9.16713	8.82717	8.82707	8.81151	8.8782	9.09051	10.2347	9.95381	575.606	-0.00487335	0.973456	0.993604	582	0.771242
TTK	TTK	7272	CT96|ESK|MPH1|MPS1|MPS1L1|PYT	TTK protein kinase	4.95623	4.38167	4.91263	4.46061	4.81697	4.61604	4.29697	4.97089	4.39568	4.70746	4.78744	4.0731	5.68359	4.29689	5.01065	3.54244	5.38043	4.38098	4.80004	4.18586	4.93391	4.41818	4.54068	4.59382	4.33573	4.54724	4.54473	4.87383	4.37761	4.61576	4.02143	4.6652	6.0736	5.54664	4.68002	25.4445	-0.0729315	0.840771	0.980461	511	0.66612
TUSC2	TUSC2	11334	C3orf11|FUS1|PAP|PDAP2	tumor suppressor candidate 2	7.24163	7.16678	7.30258	7.51124	7.55682	7.71196	7.20386	7.26266	7.16506	7.09213	7.15591	6.91919	7.05798	7.13088	7.4746	6.71237	6.88567	7.17405	7.40885	7.26765	7.54272	7.47707	7.30319	7.04503	7.37441	7.22841	7.26214	7.40632	7.27485	7.32148	7.36247	7.3038	7.34568	6.36161	6.78854	149.38	-0.0790146	0.377863	0.851698	265	0.299371
TYK2	TYK2	7297	IMD35|JTK1	tyrosine kinase 2	9.37689	9.34746	9.09357	9.26305	8.9479	9.18893	9.12986	9.38904	9.45392	9.9234	9.73934	9.71833	9.90312	9.64523	8.95357	10.3907	9.5137	9.59312	9.97796	9.87888	9.4606	8.9998	9.02565	9.38009	9.22368	9.23229	9.21061	9.12175	9.2627	9.42312	9.31666	9.38319	9.43314	10.5239	10.9445	722.21	0.232811	0.156096	0.675753	137	0.123671
TYROBP	TYROBP	7305	DAP12|KARAP|PLOSL	TYRO protein tyrosine kinase binding protein	13.2487	12.8323	12.0874	12.9976	12.7529	12.6412	12.8772	12.9695	12.7408	12.5073	12.2285	10.9886	11.715	12.3444	12.5239	12.6706	12.0308	13.4635	13.0535	12.1115	12.6878	11.0652	12.7124	12.3585	12.3063	12.301	12.361	12.0257	12.7345	13.0152	13.055	12.5158	12.673	11.7035	12.2711	5687.02	-0.0441501	0.799075	0.975693	484	0.633085
UBE2D1	UBE2D1	7321	E2(17)KB1|SFT|UBC4/5|UBCH5|UBCH5A	ubiquitin-conjugating enzyme E2D 1	10.2261	9.85857	9.43836	9.72472	10.0964	9.78195	9.93649	9.79415	9.84163	10.0864	10.145	8.77618	9.1527	9.64523	9.92416	9.93667	9.62591	10.7385	10.9224	9.44889	10.4962	9.10623	9.78182	9.47034	9.35327	9.4408	9.6976	9.56632	9.83376	10.2277	10.2425	10.0259	10.1579	9.05149	9.27247	888.355	0.108122	0.49798	0.894271	333	0.394536
UBE2I	UBE2I	7329	C358B7.1|P18|UBC9	ubiquitin-conjugating enzyme E2I	10.6932	11.0566	11.0045	11.1963	11.2479	11.0779	11.0519	11.1729	11.196	10.6184	10.6303	10.7887	10.4216	10.656	11.0878	10.5808	10.6765	10.7939	10.7085	11.1119	11.1618	11.2097	11.117	11.019	11.0155	11.0816	10.9972	11.1251	11.0048	11.1348	10.9355	11.1759	11.1139	10.2305	10.4858	1952.14	0.00640211	0.941114	0.993604	561	0.745619
UCP1	UCP1	7350	SLC25A7|UCP	uncoupling protein 1 (mitochondrial_ proton carrier)	3.8307	4.15928	4.63962	4.31622	4.08	4.10147	4.4986	4.36084	4.7436	4.78547	4.44166	3.14021	4.38813	4.02125	4.24013	4.37252	4.42624	4.38098	4.06308	3.08632	4.07141	4.24825	4.31829	4.11738	3.89963	4.68925	4.09222	4.3884	4.91366	4.61576	4.81498	4.11266	4.66761	3.11368	4.68002	19.0535	-0.0768688	0.836059	0.980461	509	0.662387
UHRF1	UHRF1	29128	ICBP90|Np95|RNF106|hNP95|hUHRF1|huNp95	ubiquitin-like with PHD and ring finger domains 1	5.63805	5.59669	4.80954	4.71215	5.08	5.33851	5.7564	5.92027	5.25817	5.44443	5.33244	4.85071	5.45226	5.16564	5.67623	5.17987	5.9498	5.93239	5.72604	4.52689	5.78191	5.64057	5.15959	5.5711	5.48459	5.5719	5.33614	5.3884	5.54754	5.7153	5.72925	6.15997	6.5156	6.51967	5.76748	45.9188	0.446624	0.035889	0.412144	51	0.0284339
USP15	USP15	9958	UNPH-2|UNPH4	ubiquitin specific peptidase 15	10.5892	10.6743	9.98391	10.8348	10.6181	10.1175	10.4498	10.4247	10.3987	11.9732	12.1203	11.6766	11.3439	10.5815	10.269	11.3405	10.7594	11.245	11.3236	10.9751	11.0724	10.6363	10.5155	10.3809	10.8641	10.495	10.6468	10.2661	10.2368	10.5799	10.5688	10.3077	10.5805	11.8396	11.4986	1789.54	-0.0862468	0.65369	0.945288	409	0.517901
VAV2	VAV2	7410	VAV-2	vav 2 guanine nucleotide exchange factor	7.68868	7.47519	7.46404	7.71935	7.84554	6.96654	8.17961	8.00165	7.53616	7.75671	7.62157	7.0731	7.60818	7.39538	7.1639	8.10723	7.52427	8.21648	7.67451	7.377	7.93391	6.47707	7.19276	7.10952	8.38202	7.21282	7.28723	7.05516	7.42201	7.4329	7.38133	7.60665	7.59361	7.63724	7.71344	185.861	-0.0336352	0.81535	0.975693	496	0.645979
VAV3	VAV3	10451	-	vav 3 guanine nucleotide exchange factor	8.23855	8.41981	8.29306	8.60745	8.42104	8.27711	8.15495	8.41669	8.5583	8.86846	8.62819	8.14839	8.28625	8.30471	8.12995	8.45998	9.03357	8.6879	8.67123	8.31789	8.7668	7.72398	8.54068	8.24846	8.73103	8.68361	8.34014	8.16976	8.40441	8.50885	8.5366	8.29853	8.61247	7.62464	8.39426	341.207	0.0720395	0.463101	0.879158	315	0.366903
VDAC1	VDAC1	7416	PORIN|VDAC-1	voltage-dependent anion channel 1	10.2089	10.2218	10.1501	10.4488	10.3654	10.2498	10.4044	10.3855	10.266	10.0254	10.0619	9.79192	10.0055	10.1121	10.2599	9.8523	10.1828	10.3304	9.91413	10.2677	10.5308	10.1155	10.3581	10.0274	10.1033	10.2323	10.28	10.3108	10.1325	10.2814	10.3684	10.2745	10.449	9.27557	9.38738	1144.82	-0.0450664	0.602959	0.932261	386	0.477708
VEGFA	VEGFA	7422	MVCD1|VEGF|VPF	vascular endothelial growth factor A	6.22925	6.27476	5.86201	6.71215	5.95447	6.57951	5.99741	6.28284	6.24003	6.49173	6.8167	4.89024	5.78668	6.13088	5.76738	6.78191	6.61606	5.94926	6.57965	6.30133	7.29848	5.33571	6.10837	4.84175	6.15202	5.38969	5.57221	4.87383	6.20543	6.0048	5.6995	5.84963	6.36805	5.87921	6.6573	67.2221	-0.0893178	0.703752	0.96666	435	0.557563
VSIR	VSIR	NA	NA	NA	10.4928	10.1863	9.78087	10.586	10.089	10.0356	9.98207	10.0392	9.97242	9.95539	9.22193	8.9072	9.50802	9.81361	10.0429	9.80088	9.69068	10.5571	10.4819	9.62548	9.43853	9.71586	10.3736	9.63137	9.96192	9.95252	10.1583	9.50526	9.91522	10.2064	10.2464	9.91313	10.0634	9.42656	9.82468	966.892	-0.00378433	0.975925	0.993604	585	0.773199
WNT11	WNT11	7481	HWNT11	wingless-type MMTV integration site family_ member 11	3.45873	4.21818	4.51408	5.76873	4.26058	4.10147	3.7824	3.92027	4.32856	4.23798	3.66406	3.92871	3.62914	4.09525	4.15267	2.95748	3.59616	3.33035	3.59359	4.36643	3.41934	3.94869	4.82079	4.34871	5.56706	4.33311	3.75118	3.97336	3.86304	4.54537	3.81498	4.01313	4.04612	3.59911	4.92795	16.938	-0.260063	0.622496	0.94389	394	0.493186
XAF1	XAF1	54739	BIRC4BP|HSXIAPAF1|XIAPAF1	XIAP associated factor 1	7.59044	8.06216	7.31204	8.0962	7.84554	7.65166	8.22771	7.31258	7.49083	8.0611	8.04899	8.14431	7.9894	8.09975	7.62027	8.49664	8.96927	10.0957	7.32778	7.44889	6.65638	7.56113	8.07763	7.44557	6.81217	7.41035	7.38345	7.11086	7.67039	7.8455	8.03935	7.98056	7.56485	10.7099	7.71344	235.908	0.526513	0.0982236	0.565868	103	0.0778199
XCL1/2	XCL1/2	NA	NA	NA	7.83479	8.14037	8.72708	8.24322	7.67296	9.52533	9.07307	9.31748	9.84764	7.53754	8.07102	8.16056	8.63951	8.67721	8.36699	7.65792	8.91408	8.17763	7.16927	7.8863	7.9783	8.19077	8.17627	9.11149	8.2675	9.31314	7.82728	8.85111	9.88223	8.83815	9.31421	8.08229	9.33152	7.33091	7.17187	346.652	-0.112834	0.657592	0.945288	416	0.520992
XIAP	XIAP	331	API3|BIRC4|IAP-3|ILP1|MIHA|XLP2|hIAP-3|hIAP3	X-linked inhibitor of apoptosis_ E3 ubiquitin protein ligase	8.88894	9.00895	9.22708	8.82985	9.29465	9.2828	9.38443	9.03772	9.38539	9.63557	9.86022	9.94053	9.80368	9.16993	8.9568	9.18309	9.52427	9.56739	9.43425	9.68836	9.56618	9.55431	9.26081	9.43303	9.15424	9.35281	9.17072	9.51768	9.43723	9.0658	9.43872	9.38568	9.02867	9.75175	9.26122	655.59	0.0440948	0.648601	0.945288	405	0.513869
YES1	YES1	7525	HsT441|P61-YES|Yes|c-yes	YES proto-oncogene 1_ Src family tyrosine kinase	7.21047	7.60223	7.45553	7.87565	7.15039	7.74532	7.58237	7.74954	7.5583	8.36409	8.58122	8.878	8.18137	7.61253	7.68405	7.91941	8.68362	7.28455	7.385	7.62769	7.95183	8.37753	7.57882	7.86529	8.11595	7.85918	7.65807	7.57427	7.76993	7.52723	7.39994	7.13651	7.76353	8.65594	8.11465	224.99	-0.0335826	0.83782	0.980461	510	0.663782
YWHAZ	YWHAZ	7534	14-3-3-zeta|HEL-S-3|HEL4|KCIP-1|YWHAD	tyrosine 3-monooxygenase/tryptophan 5-monooxygenase activation protein_ zeta	12.5637	12.8701	13.0661	13.0736	12.9526	12.833	12.6114	12.5436	12.6245	12.7652	12.5092	12.6021	12.5721	12.7746	12.9165	12.3587	13.1338	12.8655	12.8291	12.8135	12.6734	13.1653	13.0792	12.8682	12.9668	13.1316	13.0293	12.8172	12.7919	12.7978	12.7685	12.7447	12.9386	12.138	12.1542	7039.41	0.0650882	0.433509	0.869498	298	0.343457
YY1	YY1	7528	DELTA|INO80S|NF-E1|UCRBP|YIN-YANG-1	YY1 transcription factor	10.3867	10.7279	10.7551	10.87	10.8959	10.7256	10.6144	10.6058	10.5846	10.6077	10.5615	10.6588	10.5305	10.5265	10.8522	10.1975	10.7012	10.6683	10.5576	10.8015	10.3297	11.0321	10.7163	10.5868	10.6098	10.7939	10.828	10.7918	10.7094	10.7143	10.801	10.6946	10.8031	10.1776	10.1578	1601.28	-0.0163565	0.806994	0.975693	491	0.639359
ZAP70	ZAP70	7535	SRK|STCD|STD|TZK|ZAP-70	zeta-chain (TCR) associated protein kinase 70kDa	10.4211	10.8815	11.1348	10.466	10.7832	11.3317	10.7216	10.8951	10.9475	11.1796	11.214	12.0055	11.4409	11.4559	10.8224	11.119	11.6387	10.5433	10.8083	11.8259	11.2522	11.5903	10.6365	11.1961	10.6592	11.2308	10.8351	11.1906	11.0767	11.0219	10.7593	10.6652	11.0676	12.0696	11.313	2182	0.0797839	0.575523	0.917308	375	0.455971
ZBTB16	ZBTB16	7704	PLZF|ZNF145	zinc finger and BTB domain containing 16	6.60009	6.52852	6.53039	7.37207	6.2392	6.80191	6.68929	6.62071	6.45981	7.9638	8.27877	7.70869	6.62914	7.09525	6.36212	7.51207	7.81855	5.98243	6.00167	6.13695	5.78191	7.398	6.87288	6.72311	6.85656	6.87908	6.66447	6.33326	7.34109	7.30026	6.68439	6.93369	6.82141	7.91587	7.72441	119.575	-0.0778376	0.737603	0.972692	453	0.584382
ZFP36L2	ZFP36L2	678	BRF2|ERF-2|ERF2|RNF162C|TIS11D	ZFP36 ring finger protein-like 2	9.30201	9.86434	9.60924	10.2887	9.84554	10.0869	9.543	9.43258	9.92777	9.80198	9.52293	10.5286	9.64466	9.67268	9.7563	10.3397	9.3271	9.02483	9.15054	10.3464	8.88344	11.1886	10.1116	9.22682	10.1697	10.0191	10.6898	9.80118	10.5455	9.42802	9.37663	9.3956	10.0163	10.6698	11.1719	940.591	0.285559	0.144473	0.659559	130	0.114462
ZNF683	ZNF683	257101	Hobit	zinc finger protein 683	4.32546	6.81272	6.3945	6.17682	5.95447	8.42854	7.50642	6.90733	5.1457	6.37043	5.79922	6.6233	7.65662	6.45983	6.67623	6.27941	5.71164	4.65228	5.70051	6.99321	3.93391	5.20245	5.77772	6.54802	5.02162	5.59615	5.05374	6.13256	7.31307	4.74701	6.90895	7.28259	6.75507	5.46418	7.15575	71.3189	-0.712412	0.0615223	0.513187	71	0.0487424

## Sheet: T2 Statistically Sig genes
Supplementary Material 2: Table 2 RNA differential expression for top statistically significant genes
upperSymbol	Symbol	GeneID	Alias	Description	HC01	HC02	HC03	HC04	HC05	HC06	HC07	HC08	HC09	HC10	HC11	HC12	HC13	HC14	HC15	GWI01	GWI02	GWI03	GWI04	GWI05	GWI06	GWI07	GWI08	GWI09	GWI10	GWI11	GWI12	GWI13	GWI14	GWI15	GWI16	GWI17	GWI18	GWI19	GWI20	baseMean	log2FoldChange	pvalue	Rank	FDR
MMP9	MMP9	4318	CLG4B|GELB|MANDP2|MMP-9	matrix metallopeptidase 9	4.79753	5.66178	5.00885	5.42585	5.66497	5.15209	4.6189	5.47046	5.36251	6.92986	5.62489	5.56343	5.28625	5.23276	5.51022	6.97243	8.1336	5.33035	9.28761	6.65401	7.24134	5.4577	6.30319	5.02009	5.59353	6.18111	5.16622	5.76691	5.30361	6.13034	5.94743	5.69762	5.25257	6.20114	7.59888	59.7733	1.54754	0.000443821	1	6.50023e-06
TRDV1	TRDV1	28518	hDV101S1	T cell receptor delta variable 1	8.38529	7.26082	7.85555	7.04557	8.05576	10.506	7.68929	5.9458	9.12112	8.0611	6.89012	8.18063	9.90598	8.0541	7.62027	6.89608	6.71164	5.98243	5.72604	7.81035	6.61198	7.76395	7.27249	8.09765	6.49867	8.09013	7.25368	7.4152	7.61027	6.77803	6.78696	7.69762	8.5156	6.97166	8.63421	192.87	-1.1313	0.0018458	2	2.70337e-05
ITGB3	ITGB3	3690	BDPLT16|BDPLT2|CD61|GP3A|GPIIIa|GT	integrin_ beta 3 (platelet glycoprotein IIIa_ antigen CD61)	7.13282	8.59946	10.6396	8.79281	9.68684	7.8487	8.82991	7.3703	8.06037	9.50332	9.28611	7.98912	7.62219	9.01173	8.85311	8.40042	8.16095	7.53981	11.3995	8.54106	10.0445	10.5417	11.3188	10.5356	8.76637	11.664	9.45531	9.779	9.29886	9.90468	10.575	10.4761	10.2808	8.40278	8.03757	592.215	1.20598	0.00186069	3	2.72518e-05
CEACAM1	CEACAM1	634	BGP|BGP1|BGPI	carcinoembryonic antigen-related cell adhesion molecule 1 (biliary glycoprotein)	5.72882	5.96664	5.14212	5.06829	5.08	4.81767	5.4986	5.0198	5.49083	7.0611	6.20543	6.05582	6.32102	5.41718	6.12995	6.32671	8.81855	6.88055	9.45539	5.80253	8.24861	5.77181	6.12565	5.26625	6.02162	6.65504	5.70227	6.19575	5.64065	5.47137	5.86943	5.76036	5.10057	5.72249	6.78854	67.4183	1.41225	0.00215926	4	3.16248e-05
SIGLEC1	SIGLEC1	6614	CD169|SIGLEC-1|SN|dJ1009E24.1	sialic acid binding Ig-like lectin 1_ sialoadhesin	5.67505	6.59669	4.91263	6.66821	5.63255	4.75354	7.09398	4.97089	5.45981	5.82294	6.41129	6.02063	5.32102	6.14836	4.73763	7.86437	8.27173	10.5412	5.41671	5.03385	5.13554	4.57018	5.92315	5.08568	5.42688	4.85918	5.65164	4.5259	5.72811	5.95137	6.97252	5.11266	5.98954	10.2522	5.76748	64.3879	1.95909	0.00229031	5	3.35441e-05
RSAD2	RSAD2	91543	2510004L01Rik|cig33|cig5|vig1	radical S-adenosyl methionine domain containing 2	7.41566	7.78377	6.90014	7.54403	6.54815	6.76985	8.45482	6.68277	6.98064	6.85947	7.88461	7.79453	7.17663	7.52821	7.24013	8.26734	9.32408	12.1886	6.80004	6.87888	7.21189	6.69119	7.30319	7.42671	6.33573	6.95604	6.61247	6.5422	6.57925	7.01786	8.186	7.38568	6.90027	10.7001	6.88947	178.387	1.54708	0.00373902	6	5.47619e-05
BPI	BPI	671	BPIFD1|rBPI	bactericidal/permeability-increasing protein	6.60009	5.30224	5.54651	6.3537	5.81697	6.22485	6.12479	5.72762	5.1457	6.70746	6.34052	4.76825	7.18609	6.29689	5.54499	5.37252	9.51899	6.23724	10.6555	6.08632	8.68344	4.24825	5.46125	4.80328	6.02162	6.68925	5.65164	6.42402	6.20543	5.7153	6.28446	6.3143	5.70323	4.18407	7.03757	73.494	1.65113	0.00449364	7	6.58142e-05
CEACAM3	CEACAM3	1084	CD66D|CEA|CGM1|W264|W282	carcinoembryonic antigen-related cell adhesion molecule 3	4.8307	5.12891	4.14212	3.97518	3.17311	3.75354	4.0625	4.36084	4.45981	4.99697	4.94416	4.0731	4.01616	4.94325	5.15267	5.79878	4.5137	5.67274	5.93754	4.18586	4.69944	4.24825	4.82079	4.84175	4.1341	5.73365	5.09222	6.19575	5.64065	5.83815	5.60639	5.15997	4.04612	5.59911	5.96542	28.8363	1.27726	0.00451442	8	6.61185e-05
TRDV3	TRDV3	28516	hDV103S1	T cell receptor delta variable 3	5.56109	4.09788	4.37658	4.31622	4.69668	6.96654	4.83302	3.43484	4.89044	7.34489	4.94416	6.29549	5.85944	5.26518	5.15267	5.07296	4.23359	2.33035	3.70051	4.44889	3.93391	4.94869	4.31829	5.11738	4.0601	4.44414	6.25368	3.5259	4.05568	4.22344	4.11454	4.72933	5.90027	3.79175	4.13945	26.448	-1.6643	0.00495683	9	7.25982e-05
LTBP1	LTBP1	4052	-	latent transforming growth factor beta binding protein 1	3.8307	5.52852	6.65457	5.87565	5.98047	4.10147	4.88193	4.69787	4.93625	6.3189	5.83398	4.53876	4.9287	5.65597	5.36212	5.58197	5.28422	4.38098	7.32778	5.27897	6.16657	6.41818	7.11703	6.61619	5.76637	7.90357	6.21933	5.89936	5.37761	6.13034	6.57397	6.41522	6.75507	4.83614	5.32387	53.0224	1.04767	0.00738979	10	0.000108231
IFIT3	IFIT3	3437	CIG-49|GARG-49|IFI60|IFIT4|IRG2|ISG60|P60|RIG-G|cig41	interferon-induced protein with tetratricopeptide repeats 3	7.30791	7.32251	6.34006	7.33508	5.75808	6.50357	8.21345	7.04365	5.93625	6.3189	7.03163	6.31014	6.28625	6.87136	6.86691	7.7734	8.47063	11.3531	7.311	6.11186	6.36687	5.57018	7.04621	7.00321	6.09757	6.64345	6.05374	6.29529	6.37761	6.8673	7.73659	7.18305	6.27642	9.83478	6.13945	125.384	1.35198	0.00750115	11	0.000109863
ELOVL7	ELOVL7	79993	-	ELOVL fatty acid elongase 7	5.39364	7.2538	8.63208	7.03408	7.59938	6.24831	6.6044	6.15731	6.60867	7.75671	7.32431	7.59367	6.09863	6.07711	7.07153	6.37252	7.18112	6.15235	9.2083	7.00689	7.85991	7.76395	9.09746	8.10162	7.04099	9.0044	8.11575	8.03801	7.50689	7.30026	8.05705	8.59809	8.55513	6.02057	6.4349	161.92	0.890482	0.00789056	12	0.000115566
TRGC1	TRGC1	6966	C1|TCRG|TCRGC1	T cell receptor gamma constant 1	7.28416	7.44468	7.57035	9.2332	6.84554	9.049	8.51032	6.69787	7.45195	8.69741	7.93619	8.56648	9.77262	8.9332	7.55355	7.96498	8.09157	8.17763	7.48561	8.16771	8.5545	7.11862	6.933	7.10952	7.90493	8.02465	6.96323	6.76691	8.52329	7.50885	6.66913	7.76036	7.5156	7.77474	7.33823	226.867	-0.701715	0.00977795	13	0.000143209
EHHADH	EHHADH	1962	ECHD|FRTS3|L-PBE|LBFP|LBP|PBFE	enoyl-CoA_ hydratase/3-hydroxyacyl CoA dehydrogenase	5.25391	4.48121	5.72708	4.15576	5.12731	5.049	5.6189	5.97089	5.39568	5.49173	5.84539	5.56343	5.68359	5.55468	5.28195	4.83195	4.9498	4.61046	5.17855	4.44889	5.25584	4.41818	4.77772	5.34871	4.45603	5.04681	4.36785	4.5259	5.64065	5.61576	5.36247	4.96066	5.20366	4.69864	4.92795	34.5196	-0.761213	0.0106593	14	0.000156117
IFIT1	IFIT1	3434	C56|G10P1|IFI-56|IFI-56K|IFI56|IFIT-1|IFNAI1|ISG56|P56|RNM561	interferon-induced protein with tetratricopeptide repeats 1	7.27816	7.60774	6.60924	7.40814	6.32286	6.46404	8.60075	6.68277	6.80661	6.34489	7.18313	7.03833	6.68359	7.56774	6.66046	8.28541	8.76163	11.7545	6.83566	6.13695	6.49462	5.20245	6.88308	6.98614	5.39713	6.24384	6.20184	6.40632	6.12177	7.08143	8.29941	7.11266	6.36805	10.2776	6.538	137.587	1.39327	0.0111771	15	0.000163701
MX2	MX2	4600	MXB	MX dynamin-like GTPase 2	8.28416	8.28168	7.66936	8.07952	8.04348	7.60699	8.65803	7.92027	8.20771	8.1225	8.13747	7.96155	7.66341	7.96315	8.01686	8.54244	8.73912	10.7904	8.70372	8.14933	8.4885	8.04267	8.01873	8.20115	8.02162	8.14047	7.78093	8.28564	8.24551	8.21213	8.60639	8.28792	8.14658	9.42293	7.48737	305.522	0.59342	0.0115452	16	0.000169093
OAS3	OAS3	4940	p100|p100OAS	2'-5'-oligoadenylate synthetase 3_ 100kDa	8.0366	8.78133	7.70571	8.54403	6.88736	7.43366	9.25116	7.74954	7.62973	7.67709	7.95999	8.15246	7.91739	8.11317	7.65251	9.16042	9.42059	11.6371	7.69405	7.83356	8.31934	7.92068	8.29557	7.85121	7.53327	7.93718	7.81007	7.51768	8.05568	7.91693	8.95059	7.85682	7.72072	10.6774	7.9929	297.544	0.938924	0.01286	17	0.000188348
FCAR	FCAR	2204	CD89|CTB-61M7.2|FcalphaRI	Fc fragment of IgA receptor	8.46403	8.22537	6.63962	7.71935	7.65693	7.16448	7.43447	7.76396	8.27164	8.609	8.77109	6.32464	7.32102	7.10424	7.51899	9.0414	8.38624	9.28787	9.05806	8.60089	8.86937	7.68288	8.11703	6.88844	8.55026	7.43745	7.60584	7.24638	7.448	8.6413	8.2073	7.43459	8.12047	8.70464	9.7353	256.266	0.645331	0.0153154	18	0.00022431
CXCR6	CXCR6	10663	BONZO|CD186|STRL33|TYMSTR	chemokine (C-X-C motif) receptor 6	7.37127	5.78377	7.66936	8.95399	7.18434	7.91616	7.6044	7.58052	8.59802	7.57096	7.7424	7.94757	7.46786	7.09525	7.42879	6.92711	5.98083	6.06216	5.89315	6.96547	7.54272	6.02961	6.05526	8.0736	8.00693	7.1891	6.28723	6.82136	7.59484	7.95137	6.22306	8.15997	7.6218	5.59911	6.35244	144.871	-0.71006	0.0160439	19	0.00023498
IL7	IL7	3574	IL-7	interleukin 7	4.6192	4.61871	5.60924	4.52773	4.42104	4.99455	4.97504	5.75677	4.7436	5.34489	5.26609	5.03833	5.60113	4.63131	5.51022	4.76484	4.9498	3.77093	4.84735	4.60089	4.19694	3.94869	3.73333	3.76375	5.48459	4.64345	4.09222	4.65143	4.57925	4.22344	4.50686	5.8782	5.20366	4.31531	4.84994	27.1295	-0.893401	0.0170928	20	0.000250343
MX1	MX1	4599	IFI-78K|IFI78|MX|MxA	MX dynamin-like GTPase 1	9.53366	10.372	9.3144	9.84637	9.53286	8.7329	10.8999	9.04365	9.17942	9.54877	10.3689	10.0162	9.14545	10.0553	9.53205	10.8533	11.04	13.1372	9.28332	9.51976	9.98702	9.76198	9.68316	9.85239	9.4775	9.22647	9.24089	9.31914	9.3434	9.469	10.3373	10.0131	9.22832	12.5733	9.91603	953.242	0.854729	0.0191294	21	0.000280171
TNFAIP3	TNFAIP3	7128	A20|OTUD7C|TNFA1P2	tumor necrosis factor_ alpha-induced protein 3	9.55614	11.3487	9.94795	11.6747	10.9708	10.9859	9.33039	9.2652	9.5783	11.1347	11.3405	11.4732	9.74248	10.4297	10.1625	11.1943	12.2788	10.4945	9.77273	11.5822	10.9043	13.3212	11.5106	9.49015	12.0769	11.3788	11.9551	9.97486	11.9418	9.98167	9.35294	10.3273	11.3028	11.5218	11.2734	1803.38	0.748337	0.0208826	22	0.000305848
SESN2	SESN2	83667	HI95|SES2|SEST2	sestrin 2	4.8307	4.4323	4.30258	4.97518	4.42104	4.81767	4.6189	4.92027	4.39568	4.92986	4.47141	4.76825	4.78668	4.68022	4.05956	3.69445	4.81855	4.33035	4.47811	4.60089	3.93391	4.83321	4.37719	4.63822	3.2716	4.54724	4.09222	4.3884	4.75612	4.54537	4.202	4.59809	4.738	4.03968	4.48737	22.3076	-0.649049	0.0221243	23	0.000324034
EGF	EGF	1950	HOMG4|URG	epidermal growth factor	3.76359	4.38167	5.05465	4.31622	5.21751	4.201	3.97504	3.92027	4.10617	5.44443	4.66406	5.03833	4.17663	4.47376	3.96002	2.69445	4.23359	4.10796	5.84735	3.97941	4.69944	5.70768	6.22518	5.72311	4.94145	6.09865	5.75118	5.3884	4.75612	4.8673	4.86943	5.56332	5.29988	3.37671	3.84994	26.0818	1.09863	0.0250785	24	0.000367302
TRDV2	TRDV2	28517	hDV102S1	T cell receptor delta variable 2	8.81835	7.02553	5.30258	9.29952	8.26058	7.63396	10.8562	7.50523	9.5583	8.32544	9.04158	8.86069	7.86534	9.72169	6.75258	8.56728	6.76609	6.16685	5.62107	7.87142	6.80181	7.62329	5.84185	5.8976	6.93111	4.54724	6.459	6.7389	10.3012	7.09381	7.27441	10.0034	6.17857	6.55994	6.538	188.745	-1.13117	0.0269658	25	0.000394943
PTGS2	PTGS2	5743	COX-2|COX2|GRIPGHS|PGG/HS|PGHS-2|PHS-2|hCox-2	prostaglandin-endoperoxide synthase 2 (prostaglandin G/H synthase and cyclooxygenase)	6.47979	6.65114	6.2044	6.95094	5.42104	7.96654	5.43447	5.43484	6.02371	5.9638	9.29549	5.26575	6.49856	6.19959	6.83917	8.68993	8.79256	7.62629	10.7925	8.46384	7.66726	7.96935	5.28792	5.02009	6.67015	5.44414	4.70227	4.65143	5.41324	7.21213	5.39994	5.20577	5.55513	8.25936	10.2114	106.393	1.30626	0.0286628	26	0.000419798
CXCL1/2/3	CXCL1/2/3	NA	NA	NA	4.22925	3.96664	4.44697	4.76873	4.17311	5.75354	4.36736	4.36084	4.63669	4.85947	5.47141	3.26575	4.17663	3.68022	4.32259	5.95748	5.18112	3.61046	7.15994	4.7384	4.61198	5.29265	4.25689	4.40118	5.02162	4.44414	3.84429	4.06647	4.51512	3.80841	4.36247	4.29323	3.80511	5.2836	7.83989	25.2181	1.33663	0.0292279	27	0.000428074
IGHG1	IGHG1	3500	-	immunoglobulin heavy constant gamma 1 (G1m marker)	10.4534	10.3342	11.427	10.8893	10.3605	8.63841	9.61529	11.5052	11.2905	10.8125	11.4979	9.31922	16.605	11.1171	10.0864	10.3383	10.9291	8.41478	7.9753	11.3165	10.21	9.46014	9.74595	10.2067	11.308	10.673	10.61	10.8003	10.2627	10.0674	7.26429	13.9711	14.4241	11.029	9.16383	1586.97	-1.43803	0.0345495	28	0.000506015
IGHV4-59	IGHV4-59	28392	IGHV459|VH	immunoglobulin heavy variable 4-59	7.00062	6.75423	8.07146	7.3067	8.006	5.81767	6.36736	8.44383	7.31995	8.46235	8.48606	6.2807	10.1551	6.5935	6.73763	7.25516	7.8525	4.69292	6.59359	7.93718	5.78191	6.84816	6.78861	6.90671	7.63872	7.1322	7.21061	7.93684	6.41324	6.99163	6.84246	8.3402	8.20987	6.86857	5.88947	146.84	-0.775729	0.0351277	29	0.000514482
GREM2	GREM2	64388	CKTSF1B2|DAND3|PRDC	gremlin 2_ DAN family BMP antagonist	3.27816	3.96664	5.00885	4.87565	4.34304	4.68643	3.88193	4.20037	4.69113	3.85947	2.66406	3.58767	3.62914	3.35829	4.4006	4.45998	3.74816	4.16685	3.06308	4.27897	3.41934	5.70768	5.79942	4.29426	5.0601	4.44414	5.23661	4.59003	3.37761	4.74701	4.50686	3.79073	4.80511	4.69864	3.84994	18.9243	0.980548	0.0437635	30	0.000640963
IDO1	IDO1	3620	IDO|IDO-1|INDO	indoleamine 2_3-dioxygenase 1	4.95623	4.82225	5.00885	5.42585	4.81697	4.61604	4.14497	5.32237	4.69113	5.44443	5.17863	4.72518	5.95107	4.98278	5.93403	4.95748	5.47063	5.73245	4.41671	4.08632	5.0043	4.33571	5.05526	4.4518	4.2716	3.59615	4.36785	4.3884	4.64065	4.92388	4.202	5.11266	5.47496	4.87921	4.48737	28.9122	-0.714923	0.0473124	31	0.000692941
IL1B	IL1B	3553	IL-1|IL1-BETA|IL1F2	interleukin 1_ beta	8.38808	8.66708	7.97352	7.67562	6.38257	10.1222	7.97504	8.0787	8.38746	8.3189	10.5838	6.83053	7.74888	7.41718	8.46555	10.9872	10.2811	10.1919	10.4649	9.76278	8.52487	9.78353	8.02795	7.18628	8.11595	7.21282	7.10168	6.42402	6.86304	10.5192	7.77275	7.01313	6.78862	10.3711	11.3471	363.872	0.936435	0.0482542	32	0.000706736
TRGV4	TRGV4	6977	TCRGV4|V1S4	T cell receptor gamma variable 4	4.32546	3.15928	3.37658	2.39022	3.98047	4.46404	3.29697	5.78534	5.79423	4.53754	3.66406	5.20434	4.17663	3.09525	2.96002	3.95748	3.59616	2.523	3.21508	2.86393	2.61198	4.70768	4.43377	4.17879	3.71906	4.68925	3.75118	3.06647	4.22561	4.39337	3.28446	4.01313	3.5156	4.25118	5.4349	14.9707	-1.20186	0.0496626	33	0.000727363

## Sheet: T3 GSA
Supplementary Material 2: Table 3 Gene set analysis
Term Name	Undirected Enrichment Score	Directed Enrichment Score
Type I Interferon	1.7835	1.7386
NK Receptors	1.6857	-0.1878
Fatty Acid Metabolism	1.4838	-1.0185
TNF Signaling	1.3493	0.9285
TCR Signaling	1.319	-0.7643
Hypoxia Response	1.2441	0.9354
IL-7 Signaling	1.2037	-0.5323
PPAR signaling	1.1884	-1.1031
Chemokine Signaling	1.1768	-0.8164
Other Interleukin Signaling	1.1676	0.7214
TGF-beta Signaling	1.1637	1.0337
Type II Interferon	1.154	0.9047
Myeloid Immune Evasion	1.1361	0.1874
TLR Signaling	1.1254	0.3192
mTOR Signaling	1.0956	0.449
NF-kB Signaling	1.0944	0.8934
PI3K-AKT Pathway	1.0554	0.7703
IL-1 Signaling	1.0407	0.6381
Senescence & Quiescence	1.0092	0.5118
IL-10 Signaling	0.9884	0.7277
BCR Signaling	0.9721	-0.3427
MAPK Signaling	0.961	0.7997

## Sheet: T4 Effect Size
Supplementary Material 2: Table 4 RNA differential expression effect sizes
Gene	Cohen’s d
Upregulated
SIGLEC1	0.325
BPI	0.298
MMP9	0.927
RSAD2	0.256
CEACAM1	0.731
IFIT1	0.119
IFIT3	0.317
CXCL1/2/3	0.424
PTGS2	0.322
CEACAM3	1.202
ITGB3	0.934
EGF	0.566
LTBP1	0.941
GREM2	0.531
OAS3	0.486
IL1B	0.372
ELOVL7	0.843
MX1	0.427
TNFAIP3	0.643
FCAR	0.791
MX2	0.68
Downregulated
TRDV3	-0.884
IGHG1	-0.302
TRGV4	-0.219
TRDV1	-0.817
TRDV2	-0.966
IL7	-0.945
IGHV4-59	-0.446
EHHADH	-0.945
IDO1	-0.731
CXCR6	-0.922
TRGC1	-0.654
SESN2	-0.739

## Sheet: T5 Age and BMI on RNA
Supplementary Material 2: Table 5 Effect of Age and BMI on RNA expression
Gene	Effect	F	p-value
TRDV3	Age	0.581	0.451
	BMI	0.829	0.72
TRDV1	Age	0.406	0.529
	BMI	7.791	0.277
TRDV2	Age	0.007	0.933
	BMI	0.955	0.686
TRGC1	Age	0.259	0.614
	BMI	360.14	0.042
TRGV4	Age	0.251	0.62
	BMI	0.407	0.873
IL7	Age	0.281	0.6
	BMI	140.408	0.067
IGHV4/59	Age	7.515	0.01
	BMI	276.352	0.048
IGHG1	Age	1.488	0.231
	BMI	70.373	0.094
EHHADH	Age	1.295	0.264
	BMI	129.61	0.069
IDO1	Age	1.212	0.279
	BMI	1.583	0.567
CXCR6	Age	0.168	0.684
	BMI	10.872	0.236
SESN2	Age	0.003	0.96
	BMI	11.303	0.232
SIGLEC1	Age	0.061	0.806
	BMI	3.487	0.404
BPI	Age	0.08	0.825
	BMI	1.847	0.533
MMP9	Age	2.657	0.113
	BMI	1.874	0.53
RSAD2	Age	0	0.997
	BMI	6.733	0.297
CEACAM1	Age	1.917	0.176
	BMI	6.303	0.307
CEACAM3	Age	0.911	0.347
	BMI	7843.65	0.009
IFIT1	Age	0.208	0.652
	BMI	1.357	0.603
IFIT3	Age	0.791	0.38
	BMI	0.713	0.755
CXCL1/2/3	Age	0.19	0.666
	BMI	1.426	0.591
PTGS2	Age	0.917	0.345
	BMI	181.609	0.059
ITGB3	Age	0.457	0.504
	BMI	3.595	0.398
EGF	Age	0.742	0.395
	BMI	1.134	0.645
LTBP1	Age	2.048	0.162
	BMI	12.419	0.222
GREM2	Age	2.024	0.165
	BMI	11.737	0.228
OAS3	Age	0.182	0.673
	BMI	1.361	0.602
IL1B	Age	0.367	0.549
	BMI	3.232	0.418
ELOVL7	Age	0.861	0.36
	BMI	1.745	0.545
MX1	Age	0.126	0.725
	BMI	2.149	0.5
MX2	Age	0.561	0.459
	BMI	1.26	0.62
TNFAIP3	Age	2.391	0.132
	BMI	0.385	0.883
FCAR	Age	0.499	0.485
	BMI	0.892	0.702
