# Supplementary material for: Immune transcriptomic changes in Australian Gulf War veterans
Source: PLoS One. 2025 Dec 3;20(12):e0338198. doi: 10.1371/journal.pone.0338198 (PMC12674549; doi:10.1371/journal.pone.0338198)
Supplement: S3 Table — The log2 cell type abundance scores are derived from cell-specific genes using Rosalind Bio. This data was used to generate Figure 2 of the results. (XLSX) [file pone.0338198.s003.xlsx]

## Sheet: Log2 Abundance Scores
	NK CD56dim cells	Macrophages	CD45	NK cells	T-cells	Treg	Th1 cells	Cytotoxic cells	Neutrophils	Exhausted CD8	B-cells	CD8 T cells
GWI01	7.05732	9.00599	11.2009	7.94109	9.54311	5.41691	9.34119	10.8818	9.48574	7.80597	7.6184	8.53867
GWI02	8.95068	8.37728	11.6266	9.84729	10.3503	5.47063	11.0683	12.8041	8.97832	8.08537	7.61409	9.12051
GWI03	7.54579	9.98948	11.3128	8.45138	9.61513	4.8084	9.67147	11.3871	9.77593	7.62688	5.57319	7.9163
GWI04	7.18369	9.11171	11.5418	7.88489	9.71431	5.84735	9.60051	11.1067	10.5209	7.57721	6.95824	7.77757
GWI05	8.75624	8.55029	11.5008	8.36566	11.3647	6.44889	9.54106	11.3452	9.06053	7.69503	7.24492	9.67446
GWI06	7.90736	8.42329	11.9076	8.69235	10.3787	5.19694	9.92486	11.7739	9.41464	8.08324	6.69448	7.78824
GWI07	7.74957	7.60135	11.5495	8.51947	11.5948	6.55203	9.46014	11.4207	8.04548	7.8013	6.40401	9.44974
GWI08	8.2574	8.88766	11.346	8.7454	10.6116	5.7557	9.87416	11.8558	9.41202	7.65221	7.02079	9.39997
GWI09	8.41727	8.5411	11.3453	9.21832	11.0384	5.59382	10.9705	12.3806	8.70085	8.30578	6.98932	9.28467
GWI10	7.91805	8.47345	11.3658	8.34719	10.6089	5.56706	9.05534	10.9377	8.7477	7.51271	8.20714	9.30573
GWI11	8.30537	8.41046	11.5089	9.53693	11.0502	5.79778	10.4558	12.2692	8.86259	8.37555	6.74929	10.1571
GWI12	7.9587	8.7389	11.494	8.09166	11.1475	6.21933	9.12738	11.1945	9.0011	7.74311	7.07766	9.06552
GWI13	7.74624	8.20915	11.4398	8.98236	11.2796	6.71033	10.1204	11.7582	8.88385	7.75469	7.1153	9.44694
GWI14	7.74557	8.77746	11.4545	9.85635	11.0299	5.34109	10.4788	12.6218	8.95605	8.53507	6.53192	10.2331
GWI15	7.98163	9.01881	11.3036	9.21396	10.6063	6.05633	10.3858	12.2792	9.59786	8.12939	6.47312	9.18065
GWI16	7.71851	9.02395	11.2838	9.18709	10.8491	4.92189	10.2387	12.189	9.55921	8.09038	7.02123	10.2431
GWI17	7.11551	8.61059	11.1041	8.35925	10.6694	5.33505	10.3325	11.8717	8.89315	7.95784	8.35706	9.72043
GWI18	8.72629	8.72654	11.3744	9.58252	10.969	5.738	10.5144	12.5357	8.80318	8.32956	7.53969	10.6307
GWI19	7.71985	8.86072	11.2787	7.86128	10.4363	5.83614	9.41746	10.7667	9.0263	8.08628	7.12857	9.12163
GWI20	7.47467	8.91354	11.0413	7.55464	9.73013	5.48737	9.94914	11.3386	9.77726	8.73971	6.58783	10.0798
HC01	8.11035	8.93262	11.0261	8.57061	9.97858	4.98598	10.2968	11.9628	9.61356	8.11897	6.60076	8.87322
HC02	8.3254	8.75885	11.2564	8.64701	10.7796	6.08211	9.81868	11.9308	9.24975	7.45564	6.73982	8.5685
HC03	7.86651	8.45348	11.4328	8.88945	11.3348	5.9373	10.2445	12.095	8.30467	8.09146	7.80977	10.2386
HC04	7.48879	8.79305	11.101	8.15293	10.6728	5.59186	9.43462	11.7136	9.08443	8.04833	7.32585	10.3109
HC05	7.24409	8.78284	11.7093	7.67694	10.914	5.87355	9.01546	10.8632	8.70519	7.34583	7.82503	9.83688
HC06	8.00547	8.46546	11.4482	9.74417	11.1125	5.29411	11.082	12.9015	8.33121	8.88642	5.71689	11.0756
HC07	8.16827	9.00693	11.2353	9.00405	10.8703	5.85768	10.2547	12.0255	8.85833	8.05026	7.0426	9.23744
HC08	8.22405	8.93799	11.2303	9.54697	10.3558	4.97089	10.8306	12.5106	9.05409	8.24867	7.56032	9.52755
HC09	8.19098	8.82062	11.272	9.74992	10.9774	5.52121	10.4608	12.3395	9.0148	8.41123	7.29261	9.78677
HC10	7.42617	8.7615	11.8785	7.87375	10.4619	4.85947	9.76636	11.226	9.4177	7.81294	8.241	9.84315
HC11	7.47471	8.75735	11.5886	8.22171	10.4239	5.12349	9.99049	11.3867	9.23343	7.88865	7.95963	9.0885
HC12	8.39849	7.59459	11.6	8.61036	11.2288	5.92871	10.1371	11.6728	7.68927	7.91926	7.00882	10.2392
HC13	8.17493	8.39855	11.5167	8.6926	10.9014	5.28625	10.5771	11.9791	8.56399	8.24049	8.45398	10.0502
HC14	8.00147	8.67679	11.3511	8.86566	10.7804	5.47376	10.4027	11.8732	8.90832	7.98215	7.33312	9.55721
HC15	8.32532	8.54891	11.355	8.74417	10.986	6.30242	10.0966	12.0841	8.89002	8.05799	7.23994	9.78485
