# Supplementary material for: Immune transcriptomic changes in Australian Gulf War veterans
Source: PLoS One. 2025 Dec 3;20(12):e0338198. doi: 10.1371/journal.pone.0338198 (PMC12674549; doi:10.1371/journal.pone.0338198)
Supplement: S4 Table — File contains Diseases and Functions according to differential gene expression including p-values and molecules (T1); lists canonical pathways along with corresponding molecules, direction of expression and pathway activity predictions including p-values, z-score, ratio and molecules (T2); causal network analyses predicting upstream and downstream regulators and networks involving specific gene families including direction of activation or inhibition, p-value, and molecules (T3); lists predicted upstream regulators according to observed gene expression changes with corresponding p-values and molecules (T4); underlying network molecules and key diseases or functions used for Figure 3 included in the present manuscript detailing key molecules (T5). (XLSX) [file pone.0338198.s004.xlsx]

## Sheet: T1 Diseases
Supplementary Material 4: Table 1 Disease Functions using Qiagen IPA developed according to Krämer, A., Green, J., Pollard, Jr., J., and Tugendreich, S. (2014) Causal analysis approaches in Ingenuity Pathway Analysis. Bioinformatics. 30(4):523–30
© 2000-2025 QIAGEN. All rights reserved.
Categories	Diseases or Functions Annotation	p-value	Molecules	# Molecules
Immunological Disease,Inflammatory Disease,Organismal Injury and Abnormalities	Childhood-onset systemic lupus erythematosus	2.2e-06	RSAD2,SIGLEC1	2
Hereditary Disorder,Metabolic Disease,Organismal Injury and Abnormalities	ATAD3A-related type I interferonopathy	7.79e-06	RSAD2,SIGLEC1	2
Immunological Disease,Inflammatory Disease,Organismal Injury and Abnormalities	Systemic lupus erythematosus	9.82e-06	BPI,MMP9,RSAD2,SIGLEC1	4
Cell-To-Cell Signaling and Interaction,Hematological System Development and Function,Immune Cell Trafficking,Inflammatory Response	Activation of leukocytes	2.09e-05	BPI,MMP9,RSAD2,SIGLEC1	4
Humoral Immune Response,Protein Synthesis	Quantity of immunoglobulin	2.99e-05	MMP9,RSAD2,SIGLEC1	3
Cardiovascular Disease,Immunological Disease,Inflammatory Disease,Organismal Injury and Abnormalities	Antineutrophil cytoplasmic antibody-associated vasculitis	3.31e-05	RSAD2,SIGLEC1	2
Connective Tissue Disorders,Developmental Disorder,Hereditary Disorder,Organismal Injury and Abnormalities,Skeletal and Muscular Disorders	Metaphyseal anadysplasia type 2	0.000188	MMP9	1
Cellular Movement	Cellular infiltration of heart	0.000188	MMP9	1
Cardiovascular Disease,Inflammatory Response,Organismal Injury and Abnormalities	Inflammation of infarct	0.000188	MMP9	1
Cardiovascular System Development and Function,Organ Morphology,Organismal Development,Renal and Urological System Development and Function,Tissue Morphology	Vasodilation of renal artery	0.000188	MMP9	1
Organismal Injury and Abnormalities	Loss of lumen	0.000188	MMP9	1
Organismal Injury and Abnormalities,Renal and Urological Disease	Expansion of renal cyst	0.000188	MMP9	1
Organismal Injury and Abnormalities	Hypertrophy of splenic lymph follicle	0.000188	MMP9	1
Cancer,Organismal Injury and Abnormalities,Skeletal and Muscular Disorders	Hyperplasia of osteocartilaginous tissue	0.000188	MMP9	1
Cell Cycle	Arrest in G0/G1 phase transition of brain cancer cell lines	0.000188	MMP9	1
Connective Tissue Development and Function,Embryonic Development,Organismal Development,Skeletal and Muscular System Development and Function,Tissue Development	Delay in ossification of epiphyseal growth plate	0.000188	MMP9	1
Cellular Development	Differentiation of cardiac stem cells	0.000188	MMP9	1
Cardiovascular System Development and Function,Connective Tissue Development and Function,Organismal Development,Skeletal and Muscular System Development and Function,Tissue Development	Delay in vascularization of epiphyseal growth plate	0.000188	MMP9	1
Cellular Function and Maintenance,Infectious Diseases,Organismal Injury and Abnormalities	Endocytosis of HIV-1	0.000188	MMP9	1
Cell Death and Survival,Organismal Injury and Abnormalities	Delay in apoptosis of chondrocytes	0.000188	MMP9	1
Cellular Assembly and Organization	Distribution of exosomes	0.000188	SIGLEC1	1
Cellular Compromise	Degradation of senile plaques	0.000188	MMP9	1
Cancer,Gastrointestinal Disease,Organismal Injury and Abnormalities,Tumor Morphology	Progression of oral squamous cell carcinoma	0.000188	MMP9	1
Organ Morphology,Organismal Injury and Abnormalities,Tissue Morphology,Visual System Development and Function	Permeability of corneal epithelial tissue	0.000188	MMP9	1
Cellular Development	Dedifferentiation of keratinocytes	0.000188	MMP9	1
Neurological Disease,Organismal Injury and Abnormalities	Influenza-associated febrile seizure	0.000188	MMP9	1
Cardiovascular Disease,Organismal Injury and Abnormalities,Skeletal and Muscular Disorders	Myocytolysis of heart	0.000188	MMP9	1
Cellular Movement	Dissemination of Mycobacterium tuberculosis	0.000188	MMP9	1
Cell-To-Cell Signaling and Interaction,Cellular Function and Maintenance,Inflammatory Response	Phagocytosis of Campylobacter jejuni strain GB11	0.000188	SIGLEC1	1
Organ Development	Remodeling of liver	0.000188	MMP9	1
Neurological Disease,Organismal Injury and Abnormalities,Skeletal and Muscular Disorders	Tremor of paw	0.000188	MMP9	1
Ophthalmic Disease,Organismal Injury and Abnormalities	Desquamation of corneal epithelial tissue	0.000188	MMP9	1
Cellular Movement	Cellular infiltration of pancreas	0.000188	MMP9	1
Cardiovascular Disease,Neurological Disease,Organismal Injury and Abnormalities	Focal cerebral ischemia	0.000188	MMP9	1
Developmental Disorder,Hereditary Disorder,Inflammatory Disease,Metabolic Disease,Organismal Injury and Abnormalities	Hyperzincemia and hypercalprotectinemia autoinflammatory syndrome	0.000249	RSAD2,SIGLEC1	2
Cardiovascular Disease,Connective Tissue Disorders,Dermatological Diseases and Conditions,Immunological Disease,Inflammatory Disease,Organismal Injury and Abnormalities,Skeletal and Muscular Disorders	Diffuse systemic sclerosis	0.000268	MMP9,RSAD2	2
Skeletal and Muscular System Development and Function,Tissue Development	Accumulation of cartilage tissue	0.000376	MMP9	1
Tissue Morphology	Disorganization of collagen matrix	0.000376	MMP9	1
Cancer,Gastrointestinal Disease,Organismal Injury and Abnormalities	Development of esophageal squamous cell carcinoma	0.000376	MMP9	1
Neurological Disease,Organismal Injury and Abnormalities,Skeletal and Muscular Disorders	Pathological denervation of soleus muscle	0.000376	MMP9	1
Cardiovascular System Development and Function	Proliferation of capillary vessel	0.000376	MMP9	1
Behavior	Wet-dog shakes	0.000376	MMP9	1
Carbohydrate Metabolism,Lipid Metabolism,Small Molecule Biochemistry	Inhibition of lipopolysaccharide	0.000376	BPI	1
Infectious Diseases,Organismal Injury and Abnormalities	Replication of West Nile virus strain (3000.0259)	0.000376	RSAD2	1
Cancer,Neurological Disease,Organismal Injury and Abnormalities,Tumor Morphology	Progression of medulloblastoma	0.000376	MMP9	1
Cell-To-Cell Signaling and Interaction,Cellular Compromise,Cellular Function and Maintenance,Nervous System Development and Function	Endoplasmic reticulum stress response of motor neurons	0.000376	MMP9	1
Carbohydrate Metabolism,Small Molecule Biochemistry	Molecular cleavage of chondroitin sulfate proteoglycan	0.000376	MMP9	1
Cell Death and Survival	Apoptosis of capillary cells	0.000376	MMP9	1
Behavior,Organismal Functions	Backward walking	0.000376	MMP9	1
Cardiovascular Disease,Organismal Injury and Abnormalities	Cystic medial degeneration	0.000376	MMP9	1
Dermatological Diseases and Conditions,Immunological Disease,Organismal Injury and Abnormalities	Pemphigus	0.000387	MMP9,RSAD2	2
Dermatological Diseases and Conditions,Immunological Disease,Inflammatory Disease,Inflammatory Response,Organismal Injury and Abnormalities	Autoimmune bullous skin disease	0.000387	MMP9,RSAD2	2
Protein Synthesis	Quantity of interleukin	0.000454	MMP9,SIGLEC1	2
Cell Morphology,Cellular Function and Maintenance	Permeability of cells	0.000485	BPI,MMP9	2
Cardiovascular System Development and Function,Cell-To-Cell Signaling and Interaction	Penetration of endothelial cells	0.000564	MMP9	1
Dermatological Diseases and Conditions,Ophthalmic Disease,Organismal Injury and Abnormalities	Ocular rosacea	0.000564	MMP9	1
Cell-mediated Immune Response,Inflammatory Response	Graft-vs-leukemia effect	0.000564	SIGLEC1	1
Gastrointestinal Disease,Organismal Injury and Abnormalities,Tissue Morphology	Quantity of gastric ulcer	0.000564	MMP9	1
Cellular Function and Maintenance,Protein Degradation,Protein Synthesis	Degradation of collagen fiber	0.000564	MMP9	1
Cellular Movement,Hematological System Development and Function,Immune Cell Trafficking	Homing of inflammatory leukocytes	0.000564	MMP9	1
Cancer,Endocrine System Disorders,Organismal Injury and Abnormalities,Reproductive System Disease	Invasive non-functioning pituitary adenoma	0.000564	MMP9	1
Cellular Assembly and Organization	Formation of sealing zone-associated actin ring	0.000564	MMP9	1
Cellular Movement	Delay in initiation of infiltration by cells	0.000564	MMP9	1
Cellular Movement	Migration of chronic myelogenous leukemia cells	0.000564	MMP9	1
Cellular Development,Cellular Growth and Proliferation,Connective Tissue Development and Function,Embryonic Development,Lymphoid Tissue Structure and Development,Organismal Development,Tissue Development	Expansion of bone marrow mesenchymal stromal cells	0.000564	MMP9	1
Infectious Diseases,Neurological Disease,Organismal Injury and Abnormalities	Influenza with encephalopathy	0.000564	MMP9	1
Developmental Disorder,Hereditary Disorder,Organismal Injury and Abnormalities,Reproductive System Disease	Macroorchidism	0.000564	MMP9	1
Connective Tissue Development and Function,Tissue Development	Accumulation of chondrocytes	0.000564	MMP9	1
Infectious Diseases,Organismal Injury and Abnormalities	Infection by Flaviviridae	0.000634	MMP9,RSAD2	2
Cellular Function and Maintenance	Uptake of Neisseria meningitidis	0.000752	SIGLEC1	1
Tissue Morphology	Quantity of Francisella tularensis	0.000752	MMP9	1
Visual System Development and Function	Outflow facility of anterior segment of the eye	0.000752	MMP9	1
Cancer,Organismal Injury and Abnormalities,Respiratory Disease	Formation of pulmonary metastasis	0.000752	MMP9	1
Cell-To-Cell Signaling and Interaction	Aggregation of bone cancer cell lines	0.000752	MMP9	1
Connective Tissue Development and Function,Embryonic Development,Organ Morphology,Organismal Development,Skeletal and Muscular System Development and Function,Tissue Development,Tissue Morphology	Diameter of humerus	0.000752	MMP9	1
Cardiovascular System Development and Function	Quantity of fibrous layer of blood vessel	0.000752	MMP9	1
Cardiovascular Disease,Organismal Injury and Abnormalities	Instability of atherosclerotic lesion	0.000752	MMP9	1
Cell Death and Survival,Hematological System Development and Function	Recovery of neutrophils	0.000752	MMP9	1
Cell Morphology,Cellular Function and Maintenance	Permeability of bacteria	0.000752	BPI	1
Cell Death and Survival	Lysis of bacteria	0.000752	BPI	1
Cancer,Organismal Injury and Abnormalities,Renal and Urological Disease	High grade renal cell carcinoma	0.000752	MMP9	1
Cell Cycle,Skeletal and Muscular System Development and Function	Replication of smooth muscle cells	0.000752	MMP9	1
Cell-To-Cell Signaling and Interaction	Aggregation of sarcoma cell lines	0.000752	MMP9	1
Neurological Disease,Organismal Injury and Abnormalities,Skeletal and Muscular Disorders	Pathological denervation of anterior tibial muscle	0.000752	MMP9	1
Infectious Diseases,Organismal Injury and Abnormalities	Severe COVID-19	0.000764	RSAD2,SIGLEC1	2
Hematological Disease,Organismal Injury and Abnormalities	Leakage of plasma	0.000939	MMP9	1
Cardiovascular System Development and Function,Organismal Development,Skeletal and Muscular System Development and Function,Tissue Development	Neovascularization of adductor muscle	0.000939	MMP9	1
Behavior	Pavlovian learning	0.000939	MMP9	1
Cell-To-Cell Signaling and Interaction	Detachment of endothelial cells	0.000939	BPI	1
Embryonic Development,Organ Development,Organ Morphology,Organismal Development,Renal and Urological System Development and Function,Tissue Development	Branching morphogenesis of kidney	0.000939	MMP9	1
Cardiovascular Disease,Organismal Injury and Abnormalities	Experimentally-induced atherosclerosis	0.000939	MMP9	1
Cellular Assembly and Organization	Clearance of amyloid-beta plaques	0.000939	MMP9	1
Cell Morphology,Cellular Development,Cellular Growth and Proliferation,Embryonic Development,Organ Development,Organ Morphology,Organismal Development,Reproductive System Development and Function,Tissue Development	Branching morphogenesis of mammary epithelial cells	0.000939	MMP9	1
Infectious Diseases,Organismal Injury and Abnormalities	Infection of cells	0.00098	MMP9,RSAD2,SIGLEC1	3
Cancer,Organismal Injury and Abnormalities,Respiratory Disease	Poorly differentiated laryngeal squamous cell carcinoma	0.00113	MMP9	1
Inflammatory Response,Organismal Injury and Abnormalities	Inflammation of wound	0.00113	MMP9	1
Organ Morphology,Organismal Injury and Abnormalities,Respiratory Disease	Destruction of alveolar wall	0.00113	MMP9	1
Cellular Movement	Invasion of leukemia cell lines	0.00113	MMP9	1
Cellular Movement	Extravasation of carcinoma cell lines	0.00113	MMP9	1
Carbohydrate Metabolism,Small Molecule Biochemistry	Neutralization of lipopolysaccharide	0.00113	BPI	1
Cardiovascular Disease,Organismal Injury and Abnormalities	Diabetic atherosclerosis	0.00113	MMP9	1
Cell-To-Cell Signaling and Interaction,Hematological System Development and Function,Immune Cell Trafficking,Inflammatory Response	Activation of M1 macrophages	0.00113	MMP9	1
Connective Tissue Disorders,Developmental Disorder,Hereditary Disorder,Inflammatory Disease,Inflammatory Response,Organismal Injury and Abnormalities,Skeletal and Muscular Disorders	Progressive myositis ossificans	0.00113	MMP9	1
Cellular Movement	Migration of osteosarcoma cells	0.00113	MMP9	1
Inflammatory Disease,Inflammatory Response,Neurological Disease,Organismal Injury and Abnormalities	Acute disseminated encephalomyelitis	0.00132	MMP9	1
Infectious Diseases,Organismal Injury and Abnormalities	Replication of Human cytomegalovirus	0.00132	RSAD2	1
Cell Death and Survival,Connective Tissue Development and Function	Survival of chondrocytes	0.00132	MMP9	1
Cellular Development,Cellular Growth and Proliferation,Nervous System Development and Function,Tissue Development	Proliferation of satellite cells	0.00132	MMP9	1
Cancer,Cellular Movement,Organismal Injury and Abnormalities,Tumor Morphology	Invasion of ovarian cancer cells	0.00132	MMP9	1
Infectious Diseases,Organismal Injury and Abnormalities	Release of Influenza A virus	0.00132	RSAD2	1
Cancer,Organismal Injury and Abnormalities,Reproductive System Disease,Tumor Morphology	Progression of breast carcinoma	0.00132	MMP9	1
Hematological System Development and Function,Hematopoiesis,Tissue Morphology	Quantity of colony-forming unit blood cells	0.00132	MMP9	1
Cellular Function and Maintenance,Post-Translational Modification,Protein Degradation,Protein Synthesis	Hydrolysis of Gelatin	0.00132	MMP9	1
Cellular Movement	Release of progenitor cells	0.00132	MMP9	1
Cellular Movement,Tissue Morphology	Degradation of basement membrane	0.00132	MMP9	1
Connective Tissue Disorders,Organismal Injury and Abnormalities,Skeletal and Muscular Disorders	Abnormal morphology of secondary center of ossification	0.00132	MMP9	1
Cell-To-Cell Signaling and Interaction,Cellular Assembly and Organization,Cellular Compromise	Disassembly of tight junctions	0.00132	MMP9	1
Cardiovascular System Development and Function,Digestive System Development and Function,Embryonic Development,Endocrine System Development and Function,Organ Development,Organismal Development,Tissue Development	Angiogenesis of islets of Langerhans	0.00132	MMP9	1
Organismal Injury and Abnormalities,Respiratory Disease	Enlargement of lung	0.00132	MMP9	1
Connective Tissue Development and Function,Skeletal and Muscular System Development and Function	Homeostasis of bone	0.00132	MMP9	1
Connective Tissue Disorders,Hereditary Disorder,Lipid Metabolism,Metabolic Disease,Organismal Injury and Abnormalities,Skeletal and Muscular Disorders,Small Molecule Biochemistry	Familial partial lipodystrophy type 2	0.00132	MMP9	1
Embryonic Development,Organ Development,Organismal Development,Respiratory System Development and Function,Tissue Development	Formation of bronchiole	0.00132	MMP9	1
Organismal Functions	Jumping	0.00132	MMP9	1
Infectious Diseases,Organismal Injury and Abnormalities	Tuberculosis	0.0014	BPI,MMP9	2
Cell Death and Survival,Cellular Development,Digestive System Development and Function,Hepatic System Development and Function,Organ Morphology,Tissue Development,Tissue Morphology	Regeneration of hepatocytes	0.0015	MMP9	1
Organ Morphology,Organismal Injury and Abnormalities,Respiratory Disease	Enlargement of alveolar lumen	0.0015	MMP9	1
Cancer,Gastrointestinal Disease,Organismal Injury and Abnormalities,Respiratory Disease,Tumor Morphology	Progression of nasopharyngeal carcinoma	0.0015	MMP9	1
Infectious Diseases,Organismal Injury and Abnormalities	Tularemia	0.0015	MMP9	1
Hematological Disease,Immunological Disease,Infectious Diseases,Organismal Injury and Abnormalities	Infection of CD4+ T-lymphocytes	0.0015	SIGLEC1	1
Cell-To-Cell Signaling and Interaction,Embryonic Development	Activation of mesenchymal cells	0.0015	MMP9	1
Cellular Development	Differentiation of lung cell lines	0.0015	MMP9	1
Cardiovascular Disease,Organismal Injury and Abnormalities	Rupture of heart	0.00169	MMP9	1
Cancer,Hematological Disease,Immunological Disease,Neurological Disease,Organismal Injury and Abnormalities	Central nervous system leukemia	0.00169	MMP9	1
Cellular Movement,Immune Cell Trafficking,Inflammatory Response	Invasion of bone marrow-derived macrophages	0.00169	MMP9	1
Cardiovascular Disease,Organismal Injury and Abnormalities	Calcinosis of heart	0.00169	MMP9	1
Cellular Movement	Invasion of skin cell lines	0.00169	MMP9	1
Cardiovascular Disease,Neurological Disease,Organismal Injury and Abnormalities,Skeletal and Muscular Disorders	Calcific aortic valve stenosis	0.00169	MMP9	1
Cell Morphology,Cellular Movement	Cell spreading of bone cancer cell lines	0.00169	MMP9	1
Inflammatory Disease,Inflammatory Response,Organismal Injury and Abnormalities,Skeletal and Muscular Disorders	Inflammation of muscle	0.00177	MMP9,RSAD2	2
Connective Tissue Development and Function,Embryonic Development,Organismal Development,Skeletal and Muscular System Development and Function	Delay in endochondral ossification	0.00188	MMP9	1
Organismal Injury and Abnormalities,Reproductive System Disease	Dystocia	0.00188	MMP9	1
Cancer,Organismal Injury and Abnormalities	Transformation of mammary epithelial cells	0.00188	MMP9	1
Cell-To-Cell Signaling and Interaction	Targeting of cells	0.00188	BPI	1
Cellular Function and Maintenance	Function of Langerhans cells	0.00188	MMP9	1
Connective Tissue Disorders,Inflammatory Disease,Inflammatory Response,Organismal Injury and Abnormalities,Skeletal and Muscular Disorders	Antibody-induced arthritis	0.00188	MMP9	1
Infectious Diseases,Organismal Injury and Abnormalities,Respiratory Disease	Infection of respiratory tract	0.00203	BPI,MMP9	2
Cancer,Cardiovascular Disease,Organismal Injury and Abnormalities	Hyperplasia of neointima	0.00207	MMP9	1
Cellular Movement	Extravasation of breast cancer cell lines	0.00207	MMP9	1
Cancer,Dermatological Diseases and Conditions,Organismal Injury and Abnormalities	Hyperplasia of keratinocytes	0.00207	MMP9	1
Cardiovascular Disease,Organismal Injury and Abnormalities	Formation of aneurysm in aorta	0.00207	MMP9	1
Cellular Movement,Embryonic Development	Migration of extravillous trophoblast cells	0.00207	MMP9	1
Cellular Function and Maintenance	Uptake by macrophages	0.00207	SIGLEC1	1
Infectious Diseases,Organismal Injury and Abnormalities	Replication of Influenza A virus	0.00217	MMP9,RSAD2	2
Cell-To-Cell Signaling and Interaction,Hematological System Development and Function,Immune Cell Trafficking,Inflammatory Response	Activation of macrophages	0.00219	BPI,MMP9	2
Cellular Movement,Hematopoiesis,Immune Cell Trafficking,Inflammatory Response	Migration of megakaryocytes	0.00225	MMP9	1
Cancer,Endocrine System Disorders,Gastrointestinal Disease,Organismal Injury and Abnormalities	Angiogenesis of pancreatic tumor	0.00225	MMP9	1
Cancer,Organismal Injury and Abnormalities,Tumor Morphology	Invasion of adenocarcinoma	0.00225	MMP9	1
Cardiovascular Disease,Developmental Disorder,Organismal Injury and Abnormalities,Skeletal and Muscular Disorders	Hypoplasia of vascular smooth muscle cells	0.00225	MMP9	1
Cancer,Gastrointestinal Disease,Inflammatory Disease,Inflammatory Response,Organismal Injury and Abnormalities	Colitis-associated colon cancer	0.00225	MMP9	1
Carbohydrate Metabolism,Drug Metabolism,Molecular Transport,Small Molecule Biochemistry	Quantity of heparan sulfate	0.00225	MMP9	1
Cell Death and Survival,Cellular Development,Organ Morphology,Tissue Development,Tissue Morphology	Regeneration of myofiber	0.00225	MMP9	1
Connective Tissue Disorders,Organismal Injury and Abnormalities,Skeletal and Muscular Disorders	Shortening of bone	0.00244	MMP9	1
Cellular Development,Nervous System Development and Function,Tissue Development	Maturation of dendritic spines	0.00244	MMP9	1
Cardiovascular Disease,Organismal Injury and Abnormalities	Non-rheumatic aortic stenosis	0.00244	MMP9	1
Protein Synthesis	Quantity of IFNB1 in blood	0.00244	MMP9	1
Cell-To-Cell Signaling and Interaction,Hematological System Development and Function,Immune Cell Trafficking,Inflammatory Response	Activation of CD4-positive alpha-beta T cell	0.00244	RSAD2	1
Connective Tissue Disorders,Organismal Injury and Abnormalities,Skeletal and Muscular Disorders	Abnormal morphology of metatarsal bone	0.00244	MMP9	1
Cellular Development,Cellular Growth and Proliferation,Nervous System Development and Function,Organ Development,Tissue Development	Outgrowth of dorsal root ganglion cells	0.00244	MMP9	1
Infectious Diseases,Organismal Injury and Abnormalities	COVID-19	0.00254	MMP9,RSAD2,SIGLEC1	3
Tissue Morphology	Remodeling of extracellular matrix	0.00263	MMP9	1
Cardiovascular Disease,Organismal Injury and Abnormalities	Formation of abdominal aortic aneurysm	0.00263	MMP9	1
Cardiovascular System Development and Function,Organismal Development	Formation of neovessel	0.00263	MMP9	1
Cardiovascular Disease,Neurological Disease,Organismal Injury and Abnormalities	Disruption of blood-brain barrier	0.00282	MMP9	1
Cellular Function and Maintenance,Hematological System Development and Function	Function of neutrophils	0.00282	MMP9	1
Cellular Movement	Intravasation of cells	0.00282	MMP9	1
Cellular Movement	Invasion of endometrial cancer cell lines	0.00282	MMP9	1
Cellular Assembly and Organization,Cellular Function and Maintenance	Fluidity of cellular membrane	0.003	RSAD2	1
Carbohydrate Metabolism,Lipid Metabolism,Small Molecule Biochemistry	Binding of lipopolysaccharide	0.003	BPI	1
Cellular Assembly and Organization,Neurological Disease,Organismal Injury and Abnormalities	Deposition of amyloid-beta plaques	0.003	MMP9	1
Cancer,Organismal Injury and Abnormalities	Outgrowth of tumor	0.003	MMP9	1
Cell Death and Survival,Organismal Injury and Abnormalities	Apoptosis of retinal ganglion cells	0.003	MMP9	1
Cardiovascular System Development and Function,Cellular Development,Cellular Function and Maintenance,Cellular Growth and Proliferation,Embryonic Development,Organismal Development,Tissue Development	Tubulogenesis of endothelial cells	0.003	MMP9	1
Cellular Movement	Migration of neural stem cells	0.003	MMP9	1
Cancer,Cellular Movement,Organismal Injury and Abnormalities,Tumor Morphology	Invasion of melanoma cells	0.003	MMP9	1
Cell Morphology,Cellular Movement	Cell spreading of sarcoma cell lines	0.003	MMP9	1
Infectious Diseases,Organismal Injury and Abnormalities	Infection of mammalia	0.00301	MMP9,SIGLEC1	2
Infectious Diseases,Organismal Injury and Abnormalities	Viral Infection	0.00316	BPI,MMP9,RSAD2,SIGLEC1	4
Cell Death and Survival	Apoptosis of crypt cells	0.00319	MMP9	1
Endocrine System Disorders,Organismal Injury and Abnormalities	Acinar to ductal metaplasia	0.00319	MMP9	1
Cardiovascular Disease,Organismal Injury and Abnormalities	Abnormal conduction by cardiac conduction system	0.00319	MMP9	1
Cell Morphology,Cellular Assembly and Organization,Cellular Development,Cellular Function and Maintenance,Cellular Growth and Proliferation	Formation of membrane processes	0.00338	MMP9	1
Organismal Injury and Abnormalities	Morbidity	0.00338	MMP9	1
Cell-mediated Immune Response,Cellular Development,Cellular Function and Maintenance,Cellular Growth and Proliferation,Embryonic Development,Hematological System Development and Function,Hematopoiesis,Lymphoid Tissue Structure and Development,Organ Development,Organismal Development,Tissue Development	Differentiation of CD4-positive alpha-beta T cell	0.00357	RSAD2	1
Organismal Injury and Abnormalities	Pathogenesis	0.00357	MMP9	1
Cell Morphology,Cellular Assembly and Organization,Cellular Function and Maintenance	Extension of filopodia	0.00357	MMP9	1
Cancer,Cellular Movement,Neurological Disease,Organismal Injury and Abnormalities,Tumor Morphology	Invasion of glioma cells	0.00357	MMP9	1
Immunological Disease,Inflammatory Disease,Ophthalmic Disease,Organismal Injury and Abnormalities	Experimental autoimmune uveoretinitis	0.00375	SIGLEC1	1
Cellular Development,Cellular Growth and Proliferation,Digestive System Development and Function,Organ Development	Proliferation of crypt cells	0.00375	MMP9	1
Cellular Movement,Hematological System Development and Function	Migration by hematopoietic stem cells	0.00375	MMP9	1
Cardiovascular Disease,Immunological Disease,Inflammatory Disease,Organismal Injury and Abnormalities	Experimental autoimmune myocarditis	0.00375	MMP9	1
Antimicrobial Response,Inflammatory Response	Antimicrobial response	0.00384	BPI,RSAD2	2
Developmental Disorder,Hereditary Disorder,Metabolic Disease,Neurological Disease,Organismal Injury and Abnormalities	Familial amyloidotic polyneuropathy	0.00394	MMP9	1
Hair and Skin Development and Function,Organismal Injury and Abnormalities	Re-epithelialization of wound	0.00394	MMP9	1
Cell Morphology,Tissue Morphology	Thickness of basement membrane	0.00394	MMP9	1
Cellular Function and Maintenance,Tissue Development	Function of bone marrow cells	0.00394	MMP9	1
Cardiovascular System Development and Function,Organismal Development,Tissue Morphology	Quantity of capillary vessel	0.00413	MMP9	1
Cellular Movement	Invasion of endocrine cell lines	0.00413	MMP9	1
Embryonic Development,Infectious Diseases,Inflammatory Disease,Inflammatory Response,Organ Development,Organismal Development,Organismal Injury and Abnormalities,Respiratory Disease,Respiratory System Development and Function,Tissue Development	Early stage Staphylococcus aureus pneumonia	0.00413	MMP9	1
Connective Tissue Disorders,Organismal Injury and Abnormalities,Skeletal and Muscular Disorders	Abnormal morphology of marrow space	0.00413	MMP9	1
Cellular Movement,Embryonic Development	Migration of mesenchymal stem cells	0.00413	MMP9	1
Organ Development,Organ Morphology,Organismal Development,Skeletal and Muscular System Development and Function	Mass of anterior tibial muscle	0.00432	MMP9	1
Cancer,Cellular Movement,Developmental Disorder,Embryonic Development,Organismal Injury and Abnormalities	Invasion of trophoblast cells	0.00432	MMP9	1
Protein Synthesis	Quantity of IL-10 in blood	0.00432	MMP9	1
Cell Death and Survival,Gastrointestinal Disease,Hepatic System Disease,Organismal Injury and Abnormalities	Apoptosis of hepatic stellate cells	0.00432	MMP9	1
Cellular Function and Maintenance,Protein Degradation,Protein Synthesis	Degradation of Gelatin	0.0045	MMP9	1
Cancer,Organismal Injury and Abnormalities	Multiplicity of tumor	0.0045	MMP9	1
Inflammatory Response,Organismal Injury and Abnormalities,Renal and Urological Disease	Chronic allograft nephropathy	0.0045	MMP9	1
Cell Death and Survival	Cell death of Schwann cells	0.00469	MMP9	1
Hematological Disease,Neurological Disease,Organismal Injury and Abnormalities	Disrupted blood brain barrier	0.00469	MMP9	1
Cellular Movement,Nervous System Development and Function	Migration of astrocytes	0.00469	MMP9	1
Infectious Diseases,Organismal Injury and Abnormalities	Infection of leukocyte cell lines	0.00488	MMP9	1
Cellular Movement,Connective Tissue Development and Function	Migration of fibroblast-like synoviocytes	0.00488	MMP9	1
Cancer,Neurological Disease,Organismal Injury and Abnormalities	Tumorigenesis of glioblastoma	0.00488	MMP9	1
Cell-To-Cell Signaling and Interaction,Hematological System Development and Function,Immune Cell Trafficking,Inflammatory Response	Activation of T lymphocytes	0.0049	RSAD2,SIGLEC1	2
Gastrointestinal Disease,Inflammatory Disease,Organismal Injury and Abnormalities	Crohn disease	0.00497	BPI,MMP9	2
Cell-To-Cell Signaling and Interaction,Drug Metabolism,Molecular Transport,Small Molecule Biochemistry	Uptake of dopamine	0.00506	MMP9	1
Cellular Movement	Invasion of fibrosarcoma cell lines	0.00506	MMP9	1
Cardiovascular System Development and Function,Skeletal and Muscular System Development and Function	Function of vascular smooth muscle	0.00506	MMP9	1
Dermatological Diseases and Conditions,Gastrointestinal Disease,Immunological Disease,Inflammatory Disease,Organismal Injury and Abnormalities	Oral lichen planus	0.00506	MMP9	1
Cardiovascular System Development and Function,Organ Morphology	Dilation of left ventricle	0.00506	MMP9	1
Cardiovascular System Development and Function,Cellular Development,Cellular Function and Maintenance,Cellular Growth and Proliferation,Organismal Development,Tissue Development	Endothelial cell development	0.00509	BPI,MMP9	2
Cardiovascular Disease,Neurological Disease,Organismal Injury and Abnormalities,Skeletal and Muscular Disorders	Fibrosis of myocardium	0.00525	MMP9	1
Connective Tissue Development and Function,Hematological System Development and Function,Organismal Development,Tissue Morphology	Quantity of PBMCs	0.00525	MMP9	1
Immunological Disease,Inflammatory Disease,Organismal Injury and Abnormalities	Formation of granuloma	0.00544	MMP9	1
Neurological Disease,Organismal Injury and Abnormalities	Hypoalgesia	0.00563	MMP9	1
Connective Tissue Disorders,Organismal Injury and Abnormalities,Skeletal and Muscular Disorders	Abnormal morphology of metaphysis	0.00563	MMP9	1
Connective Tissue Disorders,Organismal Injury and Abnormalities,Skeletal and Muscular Disorders	Abnormal morphology of short humerus	0.00563	MMP9	1
Cancer,Gastrointestinal Disease,Organismal Injury and Abnormalities	Left colon adenocarcinoma	0.00564	BPI,MMP9,SIGLEC1	3
Infectious Diseases,Organismal Injury and Abnormalities	Sepsis	0.00568	BPI,MMP9	2
Organismal Injury and Abnormalities	Intermittent claudication	0.00581	MMP9	1
Immunological Disease,Organismal Injury and Abnormalities	Abnormal quantity of chemokine	0.00581	MMP9	1
Cancer,Gastrointestinal Disease,Organismal Injury and Abnormalities	Metastatic HER2 negative gastric adenocarcinoma	0.00581	MMP9	1
Cancer,Gastrointestinal Disease,Organismal Injury and Abnormalities	Locally advanced HER2 negative gastroesophageal junction adenocarcinoma	0.00581	MMP9	1
Cell Morphology,Cellular Function and Maintenance	Autophagy of connective tissue cells	0.006	RSAD2	1
Cardiovascular System Development and Function,Embryonic Development,Organismal Development,Tissue Development	Angiogenesis of chorioallantoic membrane	0.00619	BPI	1
Immunological Disease,Organismal Injury and Abnormalities	Immunosuppression	0.00619	MMP9	1
Infectious Diseases,Organismal Injury and Abnormalities,Respiratory Disease	Infection of lung	0.00619	MMP9	1
Cell-To-Cell Signaling and Interaction,Cellular Movement,Hematological System Development and Function,Immune Cell Trafficking,Inflammatory Response	Recruitment of dendritic cells	0.00619	MMP9	1
Respiratory System Development and Function	Compliance of lung	0.00619	MMP9	1
Cancer,Organismal Injury and Abnormalities,Reproductive System Disease	HER2 negative hormone receptor negative breast cancer	0.00632	MMP9,RSAD2	2
Cell Death and Survival,Organismal Injury and Abnormalities	Apoptosis of ganglion cells	0.00637	MMP9	1
Connective Tissue Disorders,Organismal Injury and Abnormalities,Skeletal and Muscular Disorders	Prolapsed lumbar intervertebral disc	0.00637	MMP9	1
Cancer,Organismal Injury and Abnormalities	Metastasis of cancer cells	0.00637	MMP9	1
Connective Tissue Development and Function,Embryonic Development,Organismal Development,Skeletal and Muscular System Development and Function,Tissue Development	Formation of trabecular bone	0.00637	MMP9	1
Cell Morphology,Organismal Injury and Abnormalities	Abnormal morphology of basement membrane	0.00637	MMP9	1
Inflammatory Disease,Neurological Disease,Organismal Injury and Abnormalities	Inflammatory demyelinating disease	0.00649	MMP9,RSAD2	2
Cardiovascular System Development and Function,Ophthalmic Disease,Organismal Development,Organismal Injury and Abnormalities,Visual System Development and Function	Corneal neovascularization	0.00656	MMP9	1
Cancer,Hematological Disease,Immunological Disease,Organismal Injury and Abnormalities	ALK positive anaplastic large cell lymphoma	0.00656	MMP9	1
Cancer,Connective Tissue Disorders,Organismal Injury and Abnormalities,Skeletal and Muscular Disorders	Metastatic bone lesion	0.00656	MMP9	1
Cardiovascular System Development and Function,Cellular Development,Cellular Growth and Proliferation,Organismal Development	Angiogenesis of tumor cell lines	0.00675	MMP9	1
Cancer,Organismal Injury and Abnormalities	Tumorigenesis of hepatoma cell lines	0.00675	MMP9	1
Cell Morphology,Organismal Injury and Abnormalities	Abnormal morphology of goblet cells	0.00675	MMP9	1
Cell Morphology,Cellular Function and Maintenance	Permeability of colorectal cancer cell lines	0.00675	MMP9	1
Connective Tissue Disorders,Organismal Injury and Abnormalities,Skeletal and Muscular Disorders	Abnormal morphology of long bone hypertrophic chondrocyte zone	0.00694	MMP9	1
Cardiovascular Disease,Neurological Disease,Organismal Injury and Abnormalities,Psychological Disorders	Ischemic injury of brain	0.00694	MMP9	1
Cancer,Organismal Injury and Abnormalities	Refractory HER2 negative solid tumor	0.00694	MMP9	1
Cardiovascular Disease,Neurological Disease,Organismal Injury and Abnormalities,Skeletal and Muscular Disorders	Dysfunction of left ventricle	0.00712	MMP9	1
Organ Morphology,Organismal Functions	Healing of skin	0.00712	MMP9	1
Cellular Movement	Migration of glioma cells	0.00712	MMP9	1
Cardiovascular System Development and Function,Organ Development,Organ Morphology,Skeletal and Muscular System Development and Function	Contractility of ventricular myocardium	0.00712	MMP9	1
Cellular Movement,Hematological System Development and Function,Immune Cell Trafficking,Inflammatory Response	Migration of bone marrow-derived dendritic cells	0.00712	MMP9	1
Cellular Development,Connective Tissue Development and Function,Tissue Development	Differentiation of osteoclast precursor cells	0.00731	MMP9	1
Cell Death and Survival,Connective Tissue Disorders,Organismal Injury and Abnormalities,Skeletal and Muscular Disorders	Osteonecrosis of femoral head	0.00731	MMP9	1
Cellular Movement,Hematological System Development and Function,Humoral Immune Response,Immune Cell Trafficking,Inflammatory Response,Lymphoid Tissue Structure and Development	Chemotaxis of B lymphocytes	0.00731	MMP9	1
Molecular Transport	Accumulation of DNA	0.00731	MMP9	1
Cancer,Hematological Disease,Immunological Disease,Organismal Injury and Abnormalities	T-cell malignant neoplasm	0.0075	BPI,MMP9,RSAD2	3
Dermatological Diseases and Conditions,Organismal Injury and Abnormalities	Blister	0.00768	MMP9	1
Digestive System Development and Function,Gastrointestinal Disease,Hepatic System Development and Function,Hepatic System Disease,Inflammatory Disease,Inflammatory Response,Organ Development,Organismal Injury and Abnormalities	Acute hepatitis	0.00768	MMP9	1
Ophthalmic Disease,Organismal Injury and Abnormalities,Skeletal and Muscular Disorders	Ptosis	0.00768	MMP9	1
Cellular Movement	Invasion of cervical cancer cell lines	0.00768	MMP9	1
Connective Tissue Disorders,Inflammatory Response,Organismal Injury and Abnormalities,Skeletal and Muscular Disorders	Swelling of joint	0.00768	MMP9	1
Cancer,Cellular Movement,Organismal Injury and Abnormalities	Invasion of endothelial cells	0.00768	MMP9	1
Protein Synthesis	Quantity of protein in blood	0.0078	MMP9,SIGLEC1	2
Cardiovascular System Development and Function,Organismal Development,Tissue Morphology	Size of blood vessel	0.00787	MMP9	1
Cellular Movement,Respiratory System Development and Function	Migration of lung cell lines	0.00787	MMP9	1
Dermatological Diseases and Conditions,Immunological Disease,Inflammatory Disease,Inflammatory Response,Organismal Injury and Abnormalities	Bullous pemphigoid	0.00787	MMP9	1
Hematological System Development and Function,Lymphoid Tissue Structure and Development,Tissue Morphology	Quantity of Th2 cells	0.00806	MMP9	1
Cardiovascular System Development and Function,Cellular Function and Maintenance,Organ Development,Skeletal and Muscular System Development and Function,Tissue Development	Function of cardiomyocytes	0.00806	MMP9	1
Connective Tissue Development and Function	Width of hypertrophic chondrocyte layer	0.00824	MMP9	1
Cellular Movement	Invasion of adenocarcinoma cell lines	0.00843	MMP9	1
Cancer,Gastrointestinal Disease,Organismal Injury and Abnormalities	Locally advanced gastric adenocarcinoma	0.00862	MMP9	1
Cancer,Endocrine System Disorders,Organismal Injury and Abnormalities,Reproductive System Disease	FIGO stage IIIC-IV ovarian cancer	0.0088	MMP9	1
Tissue Morphology	Degradation of extracellular matrix	0.00899	MMP9	1
Auditory Disease,Dermatological Diseases and Conditions,Organismal Injury and Abnormalities	Cholesteatoma formation	0.00899	MMP9	1
Organismal Functions	Healing of blood vessel	0.00918	MMP9	1
Cardiovascular System Development and Function,Nervous System Development and Function,Organ Morphology,Tissue Morphology	Permeability of blood-brain barrier	0.00936	MMP9	1
Cell Morphology	Abnormal morphology of stem cells	0.00936	MMP9	1
Cancer,Organismal Injury and Abnormalities,Renal and Urological Disease	Non-clear cell renal carcinoma	0.00936	MMP9	1
Cellular Movement	Invasion of ovarian cancer cell lines	0.00955	MMP9	1
Cancer,Organismal Injury and Abnormalities,Tissue Morphology,Tumor Morphology	Morphology of tumor	0.00955	MMP9	1
Infectious Diseases,Organismal Injury and Abnormalities	Infection by Dengue virus 2	0.00955	RSAD2	1
Cellular Movement,Hematological System Development and Function,Immune Cell Trafficking,Inflammatory Response	Transmigration of monocytes	0.00974	MMP9	1
Cell Morphology,Organismal Injury and Abnormalities	Hypertrophy of chondrocytes	0.00974	MMP9	1
Cellular Movement,Hematological System Development and Function,Immune Cell Trafficking,Inflammatory Response	Cellular infiltration by monocytes	0.00974	MMP9	1
Cell-To-Cell Signaling and Interaction,Nervous System Development and Function	Long term synaptic depression of hippocampus	0.00974	MMP9	1
Cell-To-Cell Signaling and Interaction,Cellular Function and Maintenance,Hematological System Development and Function,Inflammatory Response	Phagocytosis by bone marrow-derived macrophages	0.00974	SIGLEC1	1
Cellular Assembly and Organization	Rearrangement of actin cytoskeleton	0.00992	MMP9	1
Cellular Development,Cellular Growth and Proliferation,Embryonic Development,Organ Development,Organismal Development,Reproductive System Development and Function,Tissue Development	Proliferation of mammary epithelial cells	0.0101	MMP9	1
Infectious Diseases,Organismal Injury and Abnormalities	Infection by Picornaviridae	0.0103	MMP9	1
Cancer,Connective Tissue Disorders,Organismal Injury and Abnormalities	Metastatic osteosarcoma	0.0103	MMP9	1
Cancer,Cellular Development,Cellular Growth and Proliferation,Organismal Injury and Abnormalities,Tumor Morphology	Colony formation of cancer cells	0.0103	MMP9	1
Nervous System Development and Function,Tissue Morphology	Quantity of oligodendrocytes	0.0103	MMP9	1
Cancer,Gastrointestinal Disease,Organismal Injury and Abnormalities	Salivary gland mucoepidermoid carcinoma	0.0105	MMP9	1
Protein Synthesis	Quantity of IFNG in blood	0.0107	MMP9	1
Cell-To-Cell Signaling and Interaction,Hematological System Development and Function,Immune Cell Trafficking,Inflammatory Response	Priming of T lymphocytes	0.0107	SIGLEC1	1
Cancer,Organismal Injury and Abnormalities	Refractory metastatic solid tumor	0.0107	MMP9	1
Infectious Diseases,Organismal Injury and Abnormalities	Infection by HIV-1	0.0108	MMP9,SIGLEC1	2
Cardiovascular System Development and Function,Organ Development	Cardiac output	0.0109	MMP9	1
Behavior	Place preference	0.0109	MMP9	1
Cellular Movement	Invasion of pancreatic cancer cell lines	0.011	MMP9	1
Cellular Development,Connective Tissue Development and Function,Skeletal and Muscular System Development and Function,Tissue Development	Differentiation of myofibroblasts	0.0112	MMP9	1
Hematological System Development and Function,Tissue Morphology	Abnormal number of leukocytes	0.0116	SIGLEC1	1
Connective Tissue Disorders,Organismal Injury and Abnormalities,Skeletal and Muscular Disorders	Abnormal morphology of short femur	0.0116	MMP9	1
Connective Tissue Development and Function,Embryonic Development,Organ Morphology,Organismal Development,Skeletal and Muscular System Development and Function,Tissue Development	Length of long bones	0.0118	MMP9	1
Tissue Development	Disassembly of extracellular matrix	0.0118	MMP9	1
Cellular Function and Maintenance	Endocytosis	0.0122	MMP9,SIGLEC1	2
Developmental Disorder,Neurological Disease,Organismal Injury and Abnormalities	Dysmyelination	0.0122	MMP9,RSAD2	2
Neurological Disease,Organismal Injury and Abnormalities	Neuropathic pain	0.0123	MMP9	1
Connective Tissue Development and Function,Embryonic Development,Organismal Development,Skeletal and Muscular System Development and Function,Tissue Development	Formation of endochondral bone	0.0123	MMP9	1
Cardiovascular Disease,Connective Tissue Disorders,Dermatological Diseases and Conditions,Immunological Disease,Inflammatory Disease,Organismal Injury and Abnormalities,Skeletal and Muscular Disorders	Diffuse cutaneous systemic sclerosis	0.0125	RSAD2	1
Cellular Development,Cellular Growth and Proliferation,Hematological System Development and Function,Lymphoid Tissue Structure and Development	Cell proliferation of T lymphocytes	0.0126	MMP9,SIGLEC1	2
Cellular Development,Embryonic Development,Organismal Development,Tissue Development	Differentiation of trophoblast	0.0127	MMP9	1
Cardiovascular System Development and Function,Tissue Development	Formation of endothelial tube	0.0129	BPI	1
Cardiovascular Disease,Organismal Injury and Abnormalities	Abnormal morphology of ventricular septum	0.0129	MMP9	1
Cell Death and Survival,Organismal Injury and Abnormalities,Respiratory Disease	Cell death of lung cells	0.0129	MMP9	1
Hematological System Development and Function,Lymphoid Tissue Structure and Development,Tissue Morphology	Quantity of T lymphocytes	0.013	MMP9,SIGLEC1	2
Hereditary Disorder,Nutritional Disease,Organismal Injury and Abnormalities	Familial obesity	0.0131	MMP9	1
Connective Tissue Disorders,Developmental Disorder,Hereditary Disorder,Organismal Injury and Abnormalities,Skeletal and Muscular Disorders	Osteopetrosis	0.0131	MMP9	1
Hematological System Development and Function,Lymphoid Tissue Structure and Development,Tissue Morphology	Abnormal quantity of lymphocytes	0.0131	SIGLEC1	1
Cellular Assembly and Organization,Cellular Compromise	Disruption of plasma membrane	0.0135	BPI	1
Cell Cycle,Gene Expression	Binding of DNA fragment	0.0135	MMP9	1
Cell Signaling	Replication of viral replicon	0.0135	RSAD2	1
Cell-To-Cell Signaling and Interaction,Hematological System Development and Function,Inflammatory Response	Binding of monocytes	0.0136	BPI	1
Connective Tissue Disorders,Organismal Injury and Abnormalities,Skeletal and Muscular Disorders	Abnormal morphology of tibia	0.0138	MMP9	1
Cell Death and Survival	Cell death of oligodendrocytes	0.014	MMP9	1
Dermatological Diseases and Conditions,Immunological Disease,Inflammatory Disease,Inflammatory Response,Organismal Injury and Abnormalities	Pemphigus foliaceus	0.0142	RSAD2	1
Cellular Function and Maintenance	Cellular homeostasis	0.0142	BPI,MMP9,RSAD2	3
Infectious Diseases,Organismal Injury and Abnormalities	Production of HIV-1	0.0146	RSAD2	1
Cell-To-Cell Signaling and Interaction,Drug Metabolism,Molecular Transport,Small Molecule Biochemistry	Release of dopamine	0.0146	MMP9	1
Cardiovascular System Development and Function,Cell-To-Cell Signaling and Interaction	Activation of endothelial cells	0.0148	MMP9	1
Cancer,Gastrointestinal Disease,Organismal Injury and Abnormalities	Metastatic gastroesophageal junction adenocarcinoma	0.0151	MMP9	1
Organismal Functions,Organismal Injury and Abnormalities,Tissue Morphology	Closure of wound	0.0151	MMP9	1
Cellular Movement,Hematological System Development and Function,Immune Cell Trafficking,Inflammatory Response	Transmigration of neutrophils	0.0153	MMP9	1
Dermatological Diseases and Conditions,Organismal Injury and Abnormalities	Psoriasis	0.0155	MMP9,RSAD2	2
Developmental Disorder,Organismal Injury and Abnormalities	Intrauterine growth retardation	0.0155	MMP9	1
Cardiovascular Disease,Neurological Disease,Organismal Injury and Abnormalities,Skeletal and Muscular Disorders	Left ventricular dilation	0.0157	MMP9	1
Cellular Movement	Invasion of squamous cell carcinoma cell lines	0.0159	MMP9	1
Hematological Disease,Immunological Disease,Organismal Injury and Abnormalities	Abnormal function of neutrophils	0.0161	MMP9	1
Cellular Movement	Invasion of fibroblast cell lines	0.0161	MMP9	1
Cell-To-Cell Signaling and Interaction,Connective Tissue Development and Function,Hepatic System Development and Function	Activation of hepatic stellate cells	0.0162	MMP9	1
Cell-To-Cell Signaling and Interaction,Nervous System Development and Function	Activation of astrocytes	0.0162	MMP9	1
Cell Death and Survival	Killing of bacteria	0.0164	BPI	1
Cellular Development,Cellular Growth and Proliferation	Cell proliferation of brain cancer cell lines	0.0164	MMP9	1
Protein Synthesis	Quantity of TNF in blood	0.0166	SIGLEC1	1
Cellular Development,Cellular Growth and Proliferation,Embryonic Development,Organismal Development,Tissue Development	Proliferation of neural stem cells	0.0168	MMP9	1
Cellular Movement,Hematological System Development and Function,Immune Cell Trafficking	Influx of leukocytes	0.017	MMP9	1
Developmental Disorder,Hereditary Disorder,Metabolic Disease,Organismal Injury and Abnormalities,Respiratory Disease	Cystic Fibrosis	0.017	MMP9	1
Organismal Injury and Abnormalities,Renal and Urological Disease	Interstitial fibrosis of kidney	0.0172	MMP9	1
Cancer,Hematological Disease,Immunological Disease,Organismal Injury and Abnormalities	T-cell non-Hodgkin lymphoma	0.0177	MMP9,RSAD2	2
Cell Death and Survival,Endocrine System Disorders,Gastrointestinal Disease,Organismal Injury and Abnormalities	Apoptosis of beta islet cells	0.0177	MMP9	1
Infectious Diseases,Organismal Injury and Abnormalities	Replication of Hepatitis C virus	0.0177	RSAD2	1
Behavior	Mechanical allodynia behavior	0.0179	MMP9	1
Cellular Movement	Invasion of hepatoma cell lines	0.0179	MMP9	1
Humoral Immune Response,Protein Synthesis	Quantity of IgE	0.0183	MMP9	1
Cancer,Endocrine System Disorders,Organismal Injury and Abnormalities	Follicular thyroid carcinoma	0.0183	MMP9	1
Embryonic Development,Organismal Development,Reproductive System Development and Function	Implantation of embryo	0.0183	MMP9	1
Organismal Injury and Abnormalities,Renal and Urological Disease	Hydronephrosis	0.0185	MMP9	1
Connective Tissue Disorders,Organismal Injury and Abnormalities,Skeletal and Muscular Disorders	Abnormal morphology of trabecular bone	0.0185	MMP9	1
Cellular Movement,Hair and Skin Development and Function	Migration of keratinocytes	0.0188	MMP9	1
Cancer,Endocrine System Disorders,Gastrointestinal Disease,Organismal Injury and Abnormalities	Pancreatic ductal adenocarcinoma	0.019	BPI,MMP9,SIGLEC1	3
Hematological System Development and Function,Immune Cell Trafficking,Inflammatory Response,Tissue Development	Accumulation of neutrophils	0.019	MMP9	1
Cancer,Organismal Injury and Abnormalities	HER2 negative metastasis	0.019	MMP9	1
Cancer,Hematological Disease,Immunological Disease,Organismal Injury and Abnormalities	Langerhans cell histiocytosis	0.019	MMP9	1
Protein Synthesis	Quantity of IL-6 in blood	0.0194	SIGLEC1	1
Lipid Metabolism,Molecular Transport,Small Molecule Biochemistry	Concentration of prostaglandin	0.0196	MMP9	1
Cell-mediated Immune Response,Cellular Development,Cellular Function and Maintenance,Cellular Growth and Proliferation,Embryonic Development,Hematological System Development and Function,Hematopoiesis,Lymphoid Tissue Structure and Development,Organ Development,Organismal Development,Tissue Development	Differentiation of Th2 cells	0.02	RSAD2	1
Cellular Growth and Proliferation,Organismal Development	Growth of bacteria	0.02	BPI	1
Tissue Development	Growth of epithelial tissue	0.02	BPI,MMP9	2
Cardiovascular Disease,Organismal Injury and Abnormalities	Atherogenesis	0.0201	MMP9	1
Organismal Functions	Function of rodents	0.0209	MMP9	1
Cellular Movement	Invasion of bone cancer cell lines	0.0209	MMP9	1
Immunological Disease,Neurological Disease,Organismal Injury and Abnormalities	Autoimmune neurological disorder	0.0211	MMP9,RSAD2	2
Cancer,Organismal Injury and Abnormalities,Tissue Development,Tumor Morphology	Regression of tumor	0.0211	MMP9	1
Behavior	Anxiety-like behavior	0.0211	MMP9	1
Organismal Functions	Thermogenesis	0.0212	RSAD2	1
Immunological Disease,Inflammatory Disease,Organismal Injury and Abnormalities	Active stage systemic lupus erythematosus	0.0212	RSAD2	1
Cancer,Organismal Injury and Abnormalities	Metastatic potential	0.0214	MMP9	1
Cardiovascular Disease,Organismal Injury and Abnormalities	Size of atherosclerotic lesion	0.0216	MMP9	1
Behavior	Contextual conditioning	0.0216	MMP9	1
Dermatological Diseases and Conditions,Inflammatory Disease,Inflammatory Response,Organismal Injury and Abnormalities	Cutaneous sarcoidosis	0.0216	MMP9	1
Drug Metabolism,Endocrine System Development and Function,Lipid Metabolism,Small Molecule Biochemistry,Vitamin and Mineral Metabolism	Synthesis of progesterone	0.022	MMP9	1
Organismal Injury and Abnormalities	Injury of mice	0.0222	MMP9	1
Cellular Movement	Migration of bladder cancer cell lines	0.0224	MMP9	1
Connective Tissue Disorders,Inflammatory Disease,Inflammatory Response,Organismal Injury and Abnormalities,Skeletal and Muscular Disorders	Knee osteoarthritis	0.0224	MMP9	1
Cellular Movement	Migration of leukemia cell lines	0.0225	MMP9	1
Hematological System Development and Function,Humoral Immune Response,Lymphoid Tissue Structure and Development,Tissue Morphology	Quantity of marginal-zone B lymphocytes	0.0225	SIGLEC1	1
Connective Tissue Disorders,Organismal Injury and Abnormalities,Skeletal and Muscular Disorders,Tissue Morphology	Damage of cartilage tissue	0.0233	MMP9	1
Cell-To-Cell Signaling and Interaction,Cellular Assembly and Organization	Cell-cell contact	0.0234	MMP9,SIGLEC1	2
Ophthalmic Disease,Organismal Injury and Abnormalities	Disease of retina	0.0234	MMP9,SIGLEC1	2
Connective Tissue Disorders,Hematological Disease,Immunological Disease,Organismal Injury and Abnormalities	Immune thrombocytopenia	0.0235	MMP9	1
Gastrointestinal Disease,Hepatic System Disease,Organismal Injury and Abnormalities,Psychological Disorders	Alcoholic liver disease	0.0235	MMP9	1
Organ Development,Renal and Urological System Development and Function	Function of kidney	0.0235	MMP9	1
Inflammatory Disease,Organismal Injury and Abnormalities,Respiratory Disease	Pulmonary emphysema	0.0236	MMP9	1
Cancer,Hematological Disease,Organismal Injury and Abnormalities	Primary myelofibrosis	0.024	MMP9	1
Developmental Disorder,Immunological Disease,Inflammatory Disease,Neurological Disease,Organismal Injury and Abnormalities,Skeletal and Muscular Disorders	Relapsing-remitting multiple sclerosis	0.0242	RSAD2	1
Organismal Development	Growth of organism	0.0242	BPI,MMP9	2
Cellular Development,Cellular Growth and Proliferation,Embryonic Development,Hematological System Development and Function,Hematopoiesis,Lymphoid Tissue Structure and Development,Organ Development,Organismal Development,Tissue Development	Megakaryopoiesis	0.0251	MMP9	1
Endocrine System Disorders,Gastrointestinal Disease,Metabolic Disease,Organismal Injury and Abnormalities,Renal and Urological Disease	Diabetic nephropathy	0.0252	BPI,MMP9	2
Cellular Movement	Migration of bone cancer cell lines	0.0255	MMP9	1
Cardiovascular Disease,Organismal Injury and Abnormalities	Atherosclerosis	0.0259	MMP9,RSAD2	2
Cellular Movement,Renal and Urological System Development and Function	Migration of kidney cell lines	0.0262	MMP9	1
Cellular Movement,Hematological System Development and Function,Immune Cell Trafficking,Inflammatory Response	Chemotaxis of macrophages	0.0266	MMP9	1
Cell-To-Cell Signaling and Interaction,Hematological System Development and Function,Inflammatory Response,Organismal Functions	Activation of blood platelets	0.0268	BPI	1
Developmental Disorder,Hereditary Disorder,Organismal Injury and Abnormalities,Renal and Urological Disease	Autosomal dominant polycystic kidney disease	0.0268	MMP9	1
Immunological Disease,Organismal Injury and Abnormalities	Delayed hypersensitive reaction	0.0271	MMP9	1
Cancer,Organismal Injury and Abnormalities	Metastasis of melanoma cell lines	0.0281	MMP9	1
Cardiovascular System Development and Function,Tissue Morphology	Permeability of blood vessel	0.0281	MMP9	1
Humoral Immune Response,Protein Synthesis	Quantity of IgG1	0.0282	RSAD2	1
Gastrointestinal Disease,Organismal Injury and Abnormalities	Diarrhea	0.0282	MMP9	1
Tissue Development	Homeostasis of tissue	0.0282	RSAD2	1
Neurological Disease,Organismal Injury and Abnormalities	Bleeding of brain	0.029	MMP9	1
Humoral Immune Response,Protein Synthesis	Quantity of IgM	0.0292	SIGLEC1	1
Cancer,Gastrointestinal Disease,Organismal Injury and Abnormalities	Anal squamous cell carcinoma	0.0293	BPI	1
Digestive System Development and Function,Gastrointestinal Disease,Hepatic System Development and Function,Hepatic System Disease,Infectious Diseases,Inflammatory Disease,Inflammatory Response,Organ Development,Organismal Injury and Abnormalities	Chronic viral hepatitis	0.0293	MMP9	1
Cell-To-Cell Signaling and Interaction,Cellular Movement,Hematological System Development and Function,Immune Cell Trafficking,Inflammatory Response	Recruitment of macrophages	0.0295	MMP9	1
Endocrine System Disorders,Gastrointestinal Disease,Metabolic Disease,Organismal Injury and Abnormalities	Diabetes mellitus	0.0302	BPI,MMP9,RSAD2	3
Cellular Movement	Invasion of epithelial cell lines	0.0304	MMP9	1
Molecular Transport,Protein Trafficking	Secretion of protein	0.0317	RSAD2	1
Behavior	Social behavior	0.0323	MMP9	1
Hematological System Development and Function,Hypersensitivity Response,Tissue Morphology	Quantity of eosinophils	0.0325	MMP9	1
Cell Morphology	Abnormal morphology of hematopoietic progenitor cells	0.0326	MMP9	1
Cancer,Dermatological Diseases and Conditions,Hematological Disease,Immunological Disease,Organismal Injury and Abnormalities	Cutaneous T-cell lymphoma	0.033	RSAD2	1
Dermatological Diseases and Conditions,Inflammatory Disease,Organismal Injury and Abnormalities	Acne	0.0332	MMP9	1
Neurological Disease,Organismal Injury and Abnormalities	Acute encephalopathy	0.0334	MMP9	1
Organismal Survival	Survival of organism	0.0336	MMP9,RSAD2	2
Developmental Disorder,Neurological Disease,Organismal Injury and Abnormalities,Psychological Disorders	Hyperactive behavior	0.0343	MMP9	1
Cellular Movement,Connective Tissue Development and Function	Migration of fibroblast cell lines	0.0348	MMP9	1
Cancer,Gastrointestinal Disease,Organismal Injury and Abnormalities	Upper gastrointestinal carcinoma	0.0351	BPI,MMP9,RSAD2,SIGLEC1	4
Cell-To-Cell Signaling and Interaction,Hematological System Development and Function,Immune Cell Trafficking,Inflammatory Response,Nervous System Development and Function	Activation of microglia	0.0352	MMP9	1
Hematological System Development and Function,Inflammatory Response,Tissue Morphology	Quantity of dendritic cells	0.0361	MMP9	1
Cardiovascular Disease,Cardiovascular System Development and Function,Ophthalmic Disease,Organismal Development,Organismal Injury and Abnormalities,Visual System Development and Function	Neovascularization of choroid	0.0361	MMP9	1
Cardiovascular Disease,Cell Morphology,Organismal Injury and Abnormalities,Skeletal and Muscular Disorders	Hypertrophy of cardiomyocytes	0.0365	MMP9	1
Hematological Disease,Immunological Disease,Organismal Injury and Abnormalities	Leukocytosis	0.0367	MMP9	1
Cancer,Organismal Injury and Abnormalities,Reproductive System Disease	Growth of mammary tumor	0.0367	MMP9	1
Gastrointestinal Disease,Hepatic System Disease,Organismal Injury and Abnormalities	Hepatic injury	0.0369	MMP9	1
Hematological System Development and Function,Inflammatory Response,Tissue Morphology	Quantity of monocytes	0.0369	MMP9	1
Endocrine System Disorders,Gastrointestinal Disease,Metabolic Disease,Organismal Injury and Abnormalities	Experimentally-induced diabetes	0.0372	RSAD2	1
Cancer,Organismal Injury and Abnormalities,Reproductive System Disease	Metastatic breast cancer	0.0374	MMP9	1
Gastrointestinal Disease,Immunological Disease,Ophthalmic Disease,Organismal Injury and Abnormalities	Sjögren syndrome	0.0376	MMP9	1
Cellular Movement	Migration of sarcoma cell lines	0.0378	MMP9	1
Immunological Disease,Inflammatory Disease,Inflammatory Response,Organismal Injury and Abnormalities	Allergic inflammation	0.0389	MMP9	1
Cellular Movement	Migration of cervical cancer cell lines	0.0398	MMP9	1
Antimicrobial Response,Inflammatory Response	Antibacterial response	0.0409	BPI	1
Organismal Functions,Organismal Injury and Abnormalities,Tissue Morphology	Healing of wound	0.041	MMP9	1
Connective Tissue Disorders,Inflammatory Disease,Inflammatory Response,Metabolic Disease,Organismal Injury and Abnormalities,Skeletal and Muscular Disorders	Gout	0.0418	RSAD2	1
Cancer,Hematological Disease,Immunological Disease,Organismal Injury and Abnormalities	Mature T-cell neoplasm	0.043	MMP9,RSAD2	2
Cell Morphology,Cellular Assembly and Organization,Cellular Function and Maintenance	Formation of filopodia	0.0438	MMP9	1
Cancer,Organismal Injury and Abnormalities	Mesothelioma	0.0441	MMP9	1
Cancer,Organismal Injury and Abnormalities	Grade 3-4 tumor	0.0445	MMP9	1
Cardiovascular System Development and Function,Cellular Development,Cellular Growth and Proliferation,Organ Development,Organismal Development,Skeletal and Muscular System Development and Function,Tissue Development	Proliferation of vascular smooth muscle cells	0.0448	MMP9	1
Cancer,Organismal Injury and Abnormalities,Reproductive System Disease	Invasive ductal breast carcinoma	0.045	MMP9	1
Cancer,Organismal Injury and Abnormalities	Head and neck squamous cell carcinoma	0.0462	BPI,MMP9,RSAD2	3
Reproductive System Development and Function	Litter size	0.0468	MMP9	1
Infectious Diseases,Organismal Injury and Abnormalities	Productive infection of cervical cancer cell lines	0.0472	MMP9	1
Dermatological Diseases and Conditions,Inflammatory Disease,Inflammatory Response,Organismal Injury and Abnormalities,Skeletal and Muscular Disorders	Dermatomyositis	0.0474	RSAD2	1
Cancer,Hematological Disease,Immunological Disease,Organismal Injury and Abnormalities	Adult T-cell leukemia/lymphoma	0.0477	MMP9	1
Organismal Injury and Abnormalities,Reproductive System Disease	Disease of placenta	0.0477	MMP9	1
Cellular Movement	Invasion of prostate cancer cell lines	0.0477	MMP9	1
Cellular Movement,Skeletal and Muscular System Development and Function	Migration of smooth muscle cells	0.0477	MMP9	1
Connective Tissue Disorders,Organismal Injury and Abnormalities,Skeletal and Muscular Disorders	Non-traumatic arthropathy	0.0488	MMP9,RSAD2	2
Cardiovascular Disease,Neurological Disease,Organismal Injury and Abnormalities,Skeletal and Muscular Disorders	Hypertrophic cardiomyopathy	0.0492	MMP9	1
Cellular Function and Maintenance,Post-Translational Modification,Protein Degradation,Protein Synthesis	Hydrolysis of protein fragment	0.0496	MMP9	1

## Sheet: T2 Canonical Pathways
Supplementary Material 4: Table 2 Canonical Pathways using Qiagen IPA developed according to Krämer, A., Green, J., Pollard, Jr., J., and Tugendreich, S. (2014) Causal analysis approaches in Ingenuity Pathway Analysis. Bioinformatics. 30(4):523–30
© 2000-2025 QIAGEN. All rights reserved.
Ingenuity Canonical Pathways	-log(p-value)	zScore	Ratio	Molecules
Neutrophil Extracellular Trap Signaling Pathway	2.64		0.00489	BPI,MMP9
Neutrophil degranulation	2.51		0.00419	BPI,MMP9
Role of Lipids/Lipid Rafts in the Pathogenesis of Influenza	2.35		0.0417	RSAD2
Chaperone Mediated Autophagy Signaling Pathway	2.26		0.00314	MMP9,TRDV3
Toll-like Receptor Cascades	2.22		0.0312	BPI
Activation of Matrix Metalloproteinases	2.21		0.0303	MMP9
Airway Inflammation in Asthma	2.21		0.0303	MMP9
Inhibition of Angiogenesis by TSP1	2.21		0.0303	MMP9
Inhibition of Matrix Metalloproteases	2.15		0.0263	MMP9
Signaling by SCF-KIT	2.09		0.0233	MMP9
Antimicrobial peptides	2.04		0.0204	BPI
Assembly of collagen fibrils and other multimeric structures	1.94		0.0164	MMP9
Collagen degradation	1.92		0.0156	MMP9
Glioma Invasiveness Signaling	1.88		0.0141	MMP9
Interferon alpha/beta signaling	1.85		0.0132	RSAD2
Extra-nuclear estrogen signaling	1.85		0.0133	MMP9
FAK Signaling	1.85		0.00193	MMP9,TRDV3
Degradation of the extracellular matrix	1.82		0.0123	MMP9
ABRA Signaling Pathway	1.78		0.0114	MMP9
Role of Hypercytokinemia/hyperchemokinemia in the Pathogenesis of Influenza	1.77		0.0109	RSAD2
EPH-Ephrin signaling	1.76		0.0108	MMP9
Interleukin-4 and Interleukin-13 signaling	1.68		0.00901	MMP9
Airway Pathology in Chronic Obstructive Pulmonary Disease	1.67		0.00877	MMP9
Cerebral Malformation Signaling Pathway	1.66		0.00855	MMP9
Bladder Cancer Signaling	1.65		0.0084	MMP9
Pancreatic Adenocarcinoma Signaling	1.63		0.008	MMP9
LXR/RXR Activation	1.62		0.00769	MMP9
Neuroprotective Role of THOP1 in Alzheimer's Disease	1.62		0.00769	MMP9
Atherosclerosis Signaling	1.6		0.00735	MMP9
Role of Chondrocytes in Rheumatoid Arthritis Signaling Pathway	1.57		0.00694	MMP9
Relaxin Signaling	1.54		0.00641	MMP9
Ovarian Cancer Signaling	1.53		0.00629	MMP9
HEY1 Signaling Pathway	1.52		0.00621	MMP9
Preeclampsia Signaling Pathway	1.52		0.00621	MMP9
HOTAIR Regulatory Pathway	1.51		0.00606	MMP9
Ribonucleotide Reductase Signaling Pathway	1.49		0.00575	MMP9
Tumor Microenvironment Pathway	1.48		0.00556	MMP9
IL-17 Signaling	1.46		0.00529	MMP9
Hepatitis B Chronic Liver Pathogenesis Signaling Pathway	1.46		0.00532	MMP9
Macrophage Classical Activation Signaling Pathway	1.46		0.00532	BPI
Hepatic Fibrosis / Hepatic Stellate Cell Activation	1.45		0.00521	MMP9
ILK Signaling	1.44		0.00508	MMP9
IL-33 Signaling Pathway	1.44		0.00513	MMP9
Leukocyte Extravasation Signaling	1.44		0.00515	MMP9
Regulation of the Epithelial Mesenchymal Transition by Growth Factors Pathway	1.44		0.00515	MMP9
Regulation of the Epithelial-Mesenchymal Transition Pathway	1.44		0.00515	MMP9
ID1 Signaling Pathway	1.43		0.00495	MMP9
Pulmonary Healing Signaling Pathway	1.43		0.00498	MMP9
Granulocyte Adhesion and Diapedesis	1.42		0.0049	MMP9
Sheddase Signaling Pathway	1.42		0.0049	MMP9
HIF1α Signaling	1.41		0.00476	MMP9
IL-8 Signaling	1.41		0.00481	MMP9
Role of Tissue Factor in Cancer	1.41		0.00481	MMP9
Immunoregulatory interactions between a Lymphoid and a non-Lymphoid cell	1.4		0.00465	SIGLEC1
Multiple Sclerosis Signaling Pathway	1.39		0.00457	MMP9
Glycation Signaling Pathway	1.38		0.00444	MMP9
Agranulocyte Adhesion and Diapedesis	1.38		0.00446	MMP9
Osteoarthritis Pathway	1.36		0.0042	MMP9
Sertoli Cell-Germ Cell Junction Signaling Pathway (Enhanced)	1.36		0.00424	MMP9
Role of Osteoblasts in Rheumatoid Arthritis Signaling Pathway	1.35		0.00417	MMP9
Cyclophilin Signaling Pathway	1.34		0.00402	MMP9
Wound Healing Signaling Pathway	1.34		0.00402	MMP9
Hematoma Resolution Signaling Pathway	1.32		0.00386	MMP9
Colorectal Cancer Metastasis Signaling	1.3		0.00369	MMP9
Chronic Myeloid Leukemia Signaling	1.29		0.00356	MMP9
Irritable Bowel Syndrome Signaling Pathway	1.27		0.00346	MMP9
Role of Osteoclasts in Rheumatoid Arthritis Signaling Pathway	1.24		0.00315	MMP9
Neuroinflammation Signaling Pathway	1.22		0.00303	MMP9
Pulmonary Fibrosis Idiopathic Signaling Pathway	1.22		0.00307	MMP9
Estrogen Receptor Signaling	1.13		0.00243	MMP9
Lipid Antigen Presentation by CD1	1.12		0.00242	TRDV3
Cytotoxic T Lymphocyte-mediated Apoptosis of Target Cells	1.11		0.00234	TRDV3
Antiproliferative Role of TOB in T Cell Signaling	1.11		0.00235	TRDV3
RAR Activation	1.1		0.00231	MMP9
Graft-versus-Host Disease Signaling	1.09		0.00223	TRDV3
NFKBIE Signaling Pathway	1.09		0.00223	TRDV3
Hematopoiesis from Pluripotent Stem Cells	1.09		0.00223	TRDV3
Autoimmune Thyroid Disease Signaling	1.08		0.00216	TRDV3
T Helper Cell Differentiation	1.07		0.00211	TRDV3
Serotonin Receptor Signaling	1.07		0.00213	MMP9
G Protein Signaling Mediated by Tubby	1.07		0.00213	TRDV3
Calcium-induced T Lymphocyte Apoptosis	1.07		0.00215	TRDV3
OX40 Signaling Pathway	1.06		0.00207	TRDV3
Allograft Rejection Signaling	1.05		0.00203	TRDV3
Th17 Activation Pathway	1.05		0.00204	TRDV3
SAPK/JNK Signaling	1.04		0.00199	TRDV3
CCR5 Signaling in Macrophages	1.04		0.002	TRDV3
CD28 Signaling in T Helper Cells	1.03		0.00192	TRDV3
NUR77 Signaling in T Lymphocytes	1.03		0.00193	TRDV3
Axonal Guidance Signaling	1.03		0.00193	MMP9
ICOS-ICOSL Signaling in T Helper Cells	1.03		0.00195	TRDV3
Type I Diabetes Mellitus Signaling	1.03		0.00195	TRDV3
PKCθ Signaling in T Lymphocytes	0.996		0.00179	TRDV3
T Cell Exhaustion Signaling Pathway	0.991		0.00176	TRDV3
NF-κB Signaling	0.988		0.00175	TRDV3
IL-4 Signaling	0.985		0.00174	TRDV3
CDC42 Signaling	0.983		0.00173	TRDV3
TEC Kinase Signaling	0.983		0.00173	TRDV3
Glucocorticoid Receptor Signaling	0.967		0.00167	MMP9
Dendritic Cell Maturation	0.963		0.00165	TRDV3
Breast Cancer Regulation by Stathmin1	0.963		0.00165	MMP9
CTLA4 Signaling in Cytotoxic T Lymphocytes	0.96		0.00164	TRDV3
T Cell Receptor Signaling	0.952		0.00161	TRDV3
Systemic Lupus Erythematosus in T Cell Signaling Pathway	0.937		0.00155	TRDV3
S100 Family Signaling Pathway	0.858		0.00128	MMP9
Molecular Mechanisms of Cancer	0.819		0.00116	MMP9
Communication between Innate and Adaptive Immune Cells	0.783		0.00106	TRDV3
Altered T Cell and B Cell Signaling in Rheumatoid Arthritis	0.782		0.00106	TRDV3
ID3 Signaling Pathway	0.772		0.00103	TRDV3
Role of NFAT in Regulation of the Immune Response	0.74		0.000955	TRDV3
Systemic Lupus Erythematosus Signaling	0.732		0.000936	TRDV3
Phospholipase C Signaling	0.712		0.00089	TRDV3

## Sheet: T3 Causal Networks
Supplementary Material 4: Table 3 Causal Networks using Qiagen IPA developed according to Krämer, A., Green, J., Pollard, Jr., J., and Tugendreich, S. (2014) Causal analysis approaches in Ingenuity Pathway Analysis. Bioinformatics. 30(4):523–30
© 2000-2025 QIAGEN. All rights reserved.
Master Regulator	Expr Log Ratio	Molecule Type	Participating regulators	Depth	Predicted Activation	Notes	Activation z-score	p-value of overlap	Network bias-corrected p-value	Target Molecules in Dataset	Causal network	Target-connected regulators
ATAD3A		other	ATAD3A	1		biased	-1.414	7.51e-07	0.0003	RSAD2,SIGLEC1	2 (1)	1
RNY3		other	RNY3	1		biased	1.414	5.85e-06	0.0002	RSAD2,SIGLEC1	2 (1)	1
JAK (family)		group	JAK (family)	1		biased	0	9.35e-06	0.0066	MMP9,RSAD2	2 (1)	1
Type-I IFN genes		group	IFNA1/IFNA13,IFNA2,IFNA4,IFNB1,Type-I IFN genes	2		biased	0.577	1.42e-05	0.0057	MMP9,RSAD2,SIGLEC1	3 (5)	4
yersinia pestis lipid A		chemical - endogenous non-mammalian	TLR3,TLR4,yersinia pestis lipid A	2		biased	-1.732	1.75e-05	0.0067	BPI,MMP9,RSAD2	3 (3)	2
IRF2:promoters of INF alpha, INF beta		group	IFNA1/IFNA13,IFNA2,IFNA4,IFNB1,IRF2:promoters of INF alpha, INF beta	2		biased	0.577	2.18e-05	0.0058	MMP9,RSAD2,SIGLEC1	3 (5)	4
MCC950		chemical reagent	MCC950	1		biased	0	2.38e-05	0.0076	MMP9,SIGLEC1	2 (1)	1
TLR2/3/4 (family)		group	TLR2,TLR2/3/4 (family),TLR3,TLR4	2		biased	1.732	2.48e-05	0.0113	BPI,MMP9,RSAD2	3 (4)	3
ETV3		transcription regulator	ETV3	1		biased	-1.414	2.56e-05	0.0022	RSAD2,SIGLEC1	2 (1)	1
IRF1:Promotors of IFN alpha, IFN beta		group	IFNA1/IFNA13,IFNA2,IFNA4,IFNB1,IRF1,IRF1:Promotors of IFN alpha, IFN beta	2		biased	0.577	2.71e-05	0.0067	MMP9,RSAD2,SIGLEC1	3 (6)	5
IFNA1/IFNA13		cytokine	IFNA1/IFNA13	1		biased	1.414	2.85e-05	0.0079	RSAD2,SIGLEC1	2 (1)	1
EGOT		other	CASP3,EGOT	2		biased	1.414	2.85e-05	0.0096	MMP9,RSAD2	2 (2)	2
SQSTM1		transcription regulator	SQSTM1	1		biased	1.414	3.15e-05	0.0023	MMP9,RSAD2	2 (1)	1
ETV7		transcription regulator	ETS1,ETV6,ETV7	2		biased	0.577	3.36e-05	0.0127	MMP9,RSAD2,SIGLEC1	3 (3)	2
ETV6		transcription regulator	ETV6	1		biased	-1.414	3.68e-05	0.0001	RSAD2,SIGLEC1	2 (1)	1
prexasertib		chemical drug	prexasertib	1		biased	1.414	4.13e-05	0.0194	MMP9,SIGLEC1	2 (1)	1
HDAC4		transcription regulator	HDAC4	1			0	4.99e-05	0.0144	MMP9,RSAD2	2 (1)	1
TLR2/3/4/9 (family)		group	MYD88,TLR2,TLR2/3/4/9 (family),TLR3,TLR4,TLR9	2		biased	1.732	6.04e-05	0.0218	BPI,MMP9,RSAD2	3 (6)	5
lipopolysaccharide		chemical drug	lipopolysaccharide	1	Activated	biased	2	6.15e-05	0.0157	BPI,MMP9,RSAD2,SIGLEC1	4 (1)	1
IKBKE		kinase	IKBKE	1		biased	1.414	6.36e-05	0.0248	MMP9,RSAD2	2 (1)	1
PRKCA		kinase	PRKCA	1		biased	1.414	7.26e-05	0.0371	MMP9,RSAD2	2 (1)	1
eritoran		chemical drug	eritoran,NFKB (complex),TLR4	2		biased	-1.732	7.31e-05	0.0241	BPI,MMP9,RSAD2	3 (3)	2
HOXD10		transcription regulator	HOXD10,PAK1	2			0	7.42e-05	0.0161	MMP9,RSAD2	2 (2)	2
IFN (family)		group	IFN (family)	1		biased	0	8.72e-05	0.0253	MMP9,RSAD2	2 (1)	1
IFNAR (family)		group	IFNAR (family)	1		biased	0	9.24e-05	0.023	MMP9,RSAD2	2 (1)	1
vidutolimod		chemical drug	vidutolimod	1		biased	1.414	9.59e-05	0.009	RSAD2,SIGLEC1	2 (1)	1
TRYPTASE (family)		group	IL33,NFKB (complex),TRYPTASE (family)	2		biased	1.732	9.59e-05	0.0272	MMP9,RSAD2,SIGLEC1	3 (3)	3
HISTONE (family)		group	EIF2AK2,ERK (family),HISTONE (family),PARP1,TLR2,TLR4,TLR9	2		biased	1.732	9.59e-05	0.0198	BPI,MMP9,RSAD2	3 (7)	6
FAS	0.025	transmembrane receptor	FAS	1			1.414	0.000115	0.0255	MMP9,RSAD2	2 (1)	1
IFN LAMBDA (family)		group	IFN LAMBDA (family),IFNL1,IFNL2,Ifnl2/Ifnl3,IFNL3	2		biased	1.414	0.000115	0.0225	MMP9,RSAD2	2 (5)	4
HYALURONIDASE (family)		group	CD44,HYALURONIDASE (family),NFKB (complex),TLR4	2		biased	1.732	0.000127	0.0286	BPI,MMP9,RSAD2	3 (4)	3
CYC065		chemical drug	CDK5,CDK9,CYC065	2		biased	0	0.000131	0.0222	MMP9,RSAD2	2 (3)	2
IL1RN	0.15	cytokine	IL1RN	1		biased	-1.414	0.000141	0.0452	MMP9,RSAD2	2 (1)	1
MAP3K7		kinase	MAP3K7	1		biased	1.414	0.000143	0.0355	MMP9,RSAD2	2 (1)	1
RNF216		enzyme	IRF3,NFKB (complex),RIPK1,RNF216,TLR4,TLR9	2		biased	-1.732	0.000151	0.0402	BPI,MMP9,RSAD2	3 (6)	5
IRF6		transcription regulator	ERK1/2 (family),IRF6,MAPK (family),P38 MAPK (family),REL,TLR2,TLR4	2		biased	1.732	0.000151	0.0381	BPI,MMP9,RSAD2	3 (7)	6
ADRB (family)		group	ADRB (family)	1		biased	0	0.000164	0.0381	MMP9,RSAD2	2 (1)	1
NONO		transcription regulator	NONO	1		biased	1.414	0.000168	0.001	RSAD2,SIGLEC1	2 (1)	1
RASA3		ion channel	RALA,RASA3,RRAS2	2		biased	0	0.000171	0.0201	MMP9,RSAD2	2 (3)	2
PTGER4	0.199	G-protein coupled receptor	PTGER4	1			0	0.000185	0.0262	MMP9,RSAD2	2 (1)	1
dinaciclib		chemical drug	CDK5,CDK9,dinaciclib	2		biased	0	0.000188	0.0394	MMP9,RSAD2	2 (3)	2
(2S)-2-{[9-(propan-2-yl)-6-({[4-(pyridin-2-yl)phenyl]methyl}amino)-9H-purin-2-yl]amino}butan-1-ol		chemical drug	(2S)-2-{[9-(propan-2-yl)-6-({[4-(pyridin-2-yl)phenyl]methyl}amino)-9H-purin-2-yl]amino}butan-1-ol,CDK5,CDK9	2		biased	0	0.00019	0.0391	MMP9,RSAD2	2 (3)	2
ELASTASE (family)		group	ELASTASE (family),IL33,NFKB (complex)	2		biased	1.732	0.000206	0.0326	MMP9,RSAD2,SIGLEC1	3 (3)	3
ABSK-121		chemical drug	ABSK-121,FGFR2,FGFR3	2			0	0.000211	0.0309	MMP9,RSAD2	2 (3)	2
H3K4me2-Nucleosome:MIR27A gene:RUNX1,MeR206,MeR210-RUNX1:CBFB:PRMT1:GATA1:ZFPM1:Core MLL complex:EP300:KAT2B		complex	ASH2L,CBFB,EP300,H3K4me2-Nucleosome:MIR27A gene:RUNX1,MeR206,MeR210-RUNX1:CBFB:PRMT1:GATA1:ZFPM1:Core MLL complex:EP300:KAT2B,KMT2C,KMT2D,mir-27 (includes others)	2		biased	-0.577	0.000232	0.0395	MMP9,RSAD2,SIGLEC1	3 (7)	6
IL21		cytokine	IL21	1		biased	1.414	0.000246	0.0487	MMP9,RSAD2	2 (1)	1
IMMUNOGLOBULIN (complex)		complex	IMMUNOGLOBULIN (complex)	1			0.577	0.000247	0.0327	MMP9,RSAD2,SIGLEC1	3 (1)	1
METAP2		peptidase	CASP3,CDK5,EIF2AK2,METAP2	2		biased	-1.414	0.000255	0.0455	MMP9,RSAD2	2 (4)	3
MIR23A/24-2/27A CLUSTER (family)		group	mir-23 (includes others),mir-27 (includes others),MIR23A/24-2/27A CLUSTER (family)	2		biased	-1.414	0.000264	0.0425	MMP9,SIGLEC1	2 (3)	2
mir23a/24-2/27a		group	mir-23 (includes others),mir-27 (includes others),mir23a/24-2/27a	2		biased	-1.414	0.000264	0.0425	MMP9,SIGLEC1	2 (3)	2
F3		transmembrane receptor	F3	1		biased	0	0.000266	0.0429	MMP9,RSAD2	2 (1)	1
saturated fatty acid		chemical - other	CASP3,ERK (family),JNK (family),MAPK8,NFKB (complex),P38 MAPK (family),PRKCZ,saturated fatty acid,TLR2,TLR4	2		biased	1.732	0.000272	0.0398	BPI,MMP9,RSAD2	3 (10)	9
CASP12		peptidase	CASP12,CASP3,RIPK2	2		biased	0	0.000278	0.0481	MMP9,RSAD2	2 (3)	2
losartan potassium		chemical drug	losartan potassium	1		biased	-1.414	0.000281	0.0488	MMP9,SIGLEC1	2 (1)	1
IRF3		transcription regulator	IRF3	1		biased	1.414	0.000291	0.0399	MMP9,RSAD2	2 (1)	1
KLF11		transcription regulator	KLF11,PDX1	2			0	0.000387	0.0394	MMP9,RSAD2	2 (2)	2
mir-27 (includes others)		microRNA	ABCA1,CDKN1B,ERK1/2 (family),mir-27 (includes others),NFKB (complex),STAT3,THRB	2			0.577	0.000408	0.0298	MMP9,RSAD2,SIGLEC1	3 (7)	7
POLG2		enzyme	POLG2	1		biased	1	0.000447	0.0071	RSAD2	1 (1)	1
KMT2D		transcription regulator	KMT2D	1		biased	0	0.000546	0.0203	MMP9,RSAD2	2 (1)	1
SNCA		enzyme	SNCA	1			1.414	0.000546	0.0281	MMP9,RSAD2	2 (1)	1
ETV6-RUNX1		fusion gene/product	ETV6-RUNX1	1		biased	-1.414	0.000594	0.0183	MMP9,RSAD2	2 (1)	1
HSP90B1		other	ESR1,HSP90B1,TLR2,TLR4	2		biased	0.577	0.000745	0.038	BPI,MMP9,RSAD2	3 (4)	3
ZNF598		enzyme	ZNF598	1		biased	-1	0.000746	0.0036	RSAD2	1 (1)	1
CLEC12A		other	CLEC12A	1		biased	1	0.000895	0.0071	RSAD2	1 (1)	1
Ifna1/Ifna1l1		cytokine	Ifna1/Ifna1l1	1		biased	1	0.00104	0.0051	RSAD2	1 (1)	1
poly(dG-dC)		chemical reagent	poly(dG-dC)	1		biased	1	0.00104	0.0033	RSAD2	1 (1)	1
GSK583		chemical drug	GSK583	1		biased	-1	0.00119	0.0054	RSAD2	1 (1)	1
SELENOK		other	SELENOK	1		biased	1	0.00134	0.0053	RSAD2	1 (1)	1
GSK3368715		chemical drug	GSK3368715	1		biased	1	0.00209	0.011	RSAD2	1 (1)	1
IFNL2		other	IFNL2	1		biased	1	0.00224	0.0133	RSAD2	1 (1)	1
DUSP11		phosphatase	DUSP11	1		biased	-1	0.00313	0.0136	RSAD2	1 (1)	1
EGOT		other	EGOT	1		biased	1	0.00328	0.0102	RSAD2	1 (1)	1
YTHDC2		enzyme	YTHDC2	1			1	0.00387	0.0111	RSAD2	1 (1)	1
UBAP1		other	UBAP1	1		biased	-1	0.00387	0.0226	RSAD2	1 (1)	1
4933425B07Rik		other	4933425B07Rik	1		biased	1	0.00432	0.0194	RSAD2	1 (1)	1
NGLY1		enzyme	NGLY1	1			-1	0.00551	0.0214	RSAD2	1 (1)	1
STAG2	-0.094	other	STAG2	1		biased	-1	0.0061	0.0293	RSAD2	1 (1)	1
dimethyl itaconate		chemical reagent	dimethyl itaconate	1		biased	-1	0.0064	0.0255	RSAD2	1 (1)	1
Scd2		enzyme	Scd2	1		biased	-1	0.0064	0.0243	RSAD2	1 (1)	1
SENP3		peptidase	SENP3	1		biased	1	0.00729	0.0284	RSAD2	1 (1)	1
Clec4a2		other	Clec4a2	1			1	0.00818	0.046	SIGLEC1	1 (1)	1
pyridostatin		chemical reagent	pyridostatin	1		biased	1	0.0104	0.0435	RSAD2	1 (1)	1

## Sheet: T4 Upstream Regulators
Supplementary Material 4: Table 4 Upstream Regulators using Qiagen IPA developed according to Krämer, A., Green, J., Pollard, Jr., J., and Tugendreich, S. (2014) Causal analysis approaches in Ingenuity Pathway Analysis. Bioinformatics. 30(4):523–30
© 2000-2025 QIAGEN. All rights reserved.
Upstream Regulator	Expr Log Ratio	Molecule Type	Predicted Activation State	Activation z-score	Flags	p-value of overlap	Target Molecules in Dataset	Mechanistic Network
ATAD3A		other				7.51e-07	RSAD2,SIGLEC1
TNF (family)		group				4.01e-06	MMP9,RSAD2,SIGLEC1
RNY3		other				5.85e-06	RSAD2,SIGLEC1
SOD1		enzyme				9.27e-06	MMP9,RSAD2,SIGLEC1
CSF1	0.012	cytokine				9.74e-06	MMP9,RSAD2,SIGLEC1
JAK (family)		group				1.5e-05	MMP9,RSAD2
TLR4		transmembrane receptor				1.72e-05	BPI,MMP9,RSAD2
IFIH1		enzyme				2.29e-05	RSAD2,SIGLEC1
MCC950		chemical reagent				2.66e-05	MMP9,SIGLEC1
ETV3		transcription regulator				2.95e-05	RSAD2,SIGLEC1
IFNA1/IFNA13		cytokine				2.95e-05	RSAD2,SIGLEC1
ETV6		transcription regulator				4.37e-05	RSAD2,SIGLEC1
prexasertib		chemical drug				4.61e-05	MMP9,SIGLEC1
SQSTM1		transcription regulator				4.74e-05	MMP9,RSAD2
IKBKE		kinase				7.11e-05	MMP9,RSAD2
NC410		biologic drug				8.55e-05	MMP9,RSAD2
IFNAR (family)		group				9.24e-05	MMP9,RSAD2
vidutolimod		chemical drug				9.77e-05	RSAD2,SIGLEC1
IFN (family)		group				0.000124	MMP9,RSAD2
PRKCA		kinase				0.000146	MMP9,RSAD2
beta-lactose		chemical - endogenous mammalian				0.000149	MMP9
R,S-N-methylbenzodioxazolylbutanamine		chemical drug				0.000149	MMP9
alpha-hederin		chemical reagent				0.000149	MMP9
UAB 30		chemical drug				0.000149	MMP9
THSD4		other				0.000149	MMP9
splitomicin		chemical reagent				0.000149	MMP9
GlcNAc-beta1-4-MDP		chemical drug				0.000149	MMP9
morphiceptin		chemical reagent				0.000149	MMP9
IL1RN	0.15	cytokine				0.000157	MMP9,RSAD2
lipopolysaccharide		chemical drug		1.996	bias	0.000159	BPI,MMP9,RSAD2,SIGLEC1
semaxinib		chemical drug				0.000161	BPI,MMP9
MAP3K7		kinase				0.000166	MMP9,RSAD2
ADRB (family)		group				0.000168	MMP9,RSAD2
NONO		transcription regulator				0.000175	RSAD2,SIGLEC1
PTGER4	0.199	G-protein coupled receptor				0.000203	MMP9,RSAD2
HDAC4		transcription regulator				0.000203	MMP9,RSAD2
IL21		cytokine				0.000272	MMP9,RSAD2
IL36G		cytokine				0.000281	MMP9,RSAD2
F3		transmembrane receptor				0.000294	MMP9,RSAD2
selaginella tamariscina extract		chemical reagent				0.000298	MMP9
1A-116		chemical reagent				0.000298	MMP9
12 LIPOXYGENASE (family)		group				0.000298	MMP9
CMA1		peptidase				0.000298	MMP9
Gbp2		enzyme				0.000298	MMP9
BTBD7		other				0.000298	MMP9
ROBO4		other				0.000298	MMP9
DNTTIP1		ligand-dependent nuclear receptor				0.000298	MMP9
MICALL2		other				0.000298	MMP9
TAT		enzyme				0.000298	MMP9
LINC01016		other				0.000298	MMP9
LAMA1		other				0.000298	MMP9
TPX2		other				0.000298	MMP9
PAK6		kinase				0.000298	MMP9
TAGLN		other				0.000298	MMP9
CD1530		chemical reagent				0.000298	MMP9
amsacrine		chemical drug				0.000298	MMP9
malolactomycin D		chemical - endogenous non-mammalian				0.000298	MMP9
donepezil		chemical drug				0.000298	MMP9
sulfur		chemical - endogenous mammalian				0.000298	MMP9
losartan potassium		chemical drug				0.000306	MMP9,SIGLEC1
IRF3		transcription regulator				0.000387	MMP9,RSAD2
IRF1		transcription regulator				0.000401	MMP9,RSAD2
TWIST1		transcription regulator				0.000405	MMP9,RSAD2
BI113823		chemical reagent				0.000447	MMP9
pentosan polysulfate		chemical drug				0.000447	MMP9
perindoprilat		chemical drug				0.000447	MMP9
Angelica gigas Nakai extract		chemical drug				0.000447	MMP9
rhus verniciflua stokes water extract		chemical drug				0.000447	MMP9
morus alba L. extract		chemical drug				0.000447	MMP9
Cyp4a10 (includes others)		enzyme				0.000447	MMP9
fluoroquinolone		chemical drug				0.000447	MMP9
TMBIM1		other				0.000447	MMP9
COMMD7		other				0.000447	MMP9
FASCIN (family)		group				0.000447	MMP9
ADAMTS9		peptidase				0.000447	MMP9
FBN2		other				0.000447	MMP9
mir-551 (includes others)		microRNA				0.000447	MMP9
HECTD1		enzyme				0.000447	MMP9
ZNF350		transcription regulator				0.000447	MMP9
CXCL11	0.621	cytokine				0.000447	MMP9
RNF11		enzyme				0.000447	MMP9
tomelukast		chemical drug				0.000447	MMP9
rocuronium		chemical drug				0.000447	MMP9
N-methylsulfonyl-12,12-dibromododec-11-enamide		chemical reagent				0.000447	MMP9
latanoprost		chemical drug				0.000447	MMP9
IL4		cytokine				0.000484	MMP9,RSAD2,SIGLEC1
REL		transcription regulator				0.000509	MMP9,RSAD2
KMT2D		transcription regulator				0.000555	MMP9,RSAD2
PIK3R6		kinase				0.000597	MMP9
1-methyl-2-pyrrolidinone		chemical drug				0.000597	MMP9
CHST11		enzyme				0.000597	MMP9
RPRD1A		other				0.000597	MMP9
FH535		chemical reagent				0.000597	MMP9
SCG2		cytokine				0.000597	MMP9
CD151		other				0.000597	MMP9
ROBO1		transmembrane receptor				0.000597	MMP9
LDB2		transcription regulator				0.000597	MMP9
BARX1		transcription regulator				0.000597	MMP9
S3I-1757		chemical reagent				0.000597	MMP9
POLG2		enzyme				0.000597	RSAD2
PARP10		enzyme				0.000597	MMP9
ZDHHC11B		other				0.000597	MMP9
p38 MAP kinase inhibitor		chemical drug				0.000597	MMP9
KP-SD-1		chemical drug				0.000597	MMP9
betamethasone valerate		chemical drug				0.000597	MMP9
MM218		chemical reagent				0.000597	MMP9
pipoxolan		chemical drug				0.000597	MMP9
1-eicosapentaenoylglycerol		chemical reagent				0.000597	MMP9
IFNA2		cytokine				0.000643	MMP9,RSAD2
IMMUNOGLOBULIN (complex)		complex				0.000651	MMP9,RSAD2,SIGLEC1
IFN BETA (family)		group				0.000713	MMP9,RSAD2
8-epi-prostaglandin F2alpha		chemical - endogenous mammalian				0.000746	MMP9
Cd163		transmembrane receptor				0.000746	MMP9
GGCT		enzyme				0.000746	MMP9
USP6		peptidase				0.000746	MMP9
KIF18A		enzyme				0.000746	MMP9
SGO1		other				0.000746	MMP9
ZNF598		enzyme				0.000746	RSAD2
AP1 (family)		group				0.000746	MMP9
GIT1		other				0.000746	MMP9
SEMA3F		other				0.000746	MMP9
DLGAP1		other				0.000746	MMP9
TTK	-0.073	kinase				0.000746	MMP9
PAFAH1B1		enzyme				0.000746	MMP9
F9		peptidase				0.000746	MMP9
GTF3A		transcription regulator				0.000746	MMP9
ADK		kinase				0.000746	MMP9
CLDN2		other				0.000746	MMP9
ABT 702		chemical drug				0.000746	MMP9
1-docosapentaenoylglycerol		chemical reagent				0.000746	MMP9
ETV6-RUNX1		fusion gene/product				0.000823	MMP9,RSAD2
CYD0618		chemical reagent				0.000895	MMP9
origanum majorana extract		chemical reagent				0.000895	MMP9
ITGA2B/ITGB3 (complex)		complex				0.000895	MMP9
phytic acid		chemical - endogenous non-mammalian				0.000895	MMP9
repertaxin		chemical drug				0.000895	MMP9
Loxl2		enzyme				0.000895	MMP9
glycitein		chemical drug				0.000895	MMP9
SLC39A9		transporter				0.000895	MMP9
ZNF460		transcription regulator				0.000895	MMP9
FKBP8		other				0.000895	MMP9
CCDC12		other				0.000895	MMP9
KRT80		other				0.000895	MMP9
GMFB		growth factor				0.000895	MMP9
CADM2		other				0.000895	MMP9
ZMYND10		other				0.000895	MMP9
CLEC12A		other				0.000895	RSAD2
MCF2L-AS1		other				0.000895	MMP9
CASP6		peptidase				0.000895	MMP9
FGF13		growth factor				0.000895	MMP9
mir-548 (includes others)		microRNA				0.000895	MMP9
ASH2L		transcription regulator				0.000895	MMP9
ATP6V0A2		transporter				0.000895	MMP9
SNCG		other				0.000895	MMP9
SPOCK1		other				0.000895	MMP9
EFEMP2		other				0.000895	MMP9
carboxymethylflavin		chemical - endogenous mammalian				0.000895	MMP9
formylmethylflavin		chemical - endogenous non-mammalian				0.000895	MMP9
norisoboldine		chemical - endogenous non-mammalian				0.000895	MMP9
LGH447		chemical drug				0.000895	MMP9
malvidin		chemical - endogenous non-mammalian				0.000895	MMP9
N-hydroxy-N'-(4-butyl-2-methylphenyl)formamidine		chemical reagent				0.000895	MMP9
BMX-001		chemical drug				0.000895	MMP9
saquinavir		chemical drug				0.000895	MMP9
lumichrome		chemical - endogenous non-mammalian				0.000895	MMP9
IFNB1		cytokine				0.000918	MMP9,RSAD2
MYD88		other				0.001	MMP9,RSAD2
apyrase		group				0.00104	MMP9
Asgr1		transmembrane receptor				0.00104	MMP9
Ifna1/Ifna1l1		cytokine				0.00104	RSAD2
poly(dG-dC)		chemical reagent				0.00104	RSAD2
HAND2-AS1		other				0.00104	MMP9
AKIRIN2		other				0.00104	MMP9
KMT2C		transcription regulator				0.00104	MMP9
miR-491-5p (and other miRNAs w/seed GUGGGGA)		mature microRNA				0.00104	MMP9
GNAI1		enzyme				0.00104	MMP9
P2RY4		G-protein coupled receptor				0.00104	MMP9
IL17B		cytokine				0.00104	MMP9
VCAM1		transmembrane receptor				0.00104	MMP9
TNFRSF14	-0.004	transmembrane receptor				0.00104	MMP9
PODXL		kinase				0.00104	MMP9
compound 48/80		chemical reagent				0.00104	MMP9
trimethyltin		chemical reagent				0.00104	MMP9
bergamottin		chemical - endogenous non-mammalian				0.00104	MMP9
LDL (complex)		complex				0.00109	MMP9,SIGLEC1
mir-21 (includes others)		microRNA				0.00112	MMP9,SIGLEC1
FAS	0.025	transmembrane receptor				0.00119	MMP9,RSAD2
GSK583		chemical drug				0.00119	RSAD2
N-CADHERIN (family)		group				0.00119	MMP9
CYP4A11		enzyme				0.00119	MMP9
AKR1B10		enzyme				0.00119	MMP9
Mmp3		peptidase				0.00119	MMP9
LPAR5		G-protein coupled receptor				0.00119	MMP9
TRPM4		ion channel				0.00119	MMP9
NRAD1		other				0.00119	MMP9
HTRA4		peptidase				0.00119	MMP9
ADGRF5		G-protein coupled receptor				0.00119	MMP9
EIF3I		translation regulator				0.00119	MMP9
cabazitaxel		chemical drug				0.00119	MMP9
ACSL1		enzyme				0.00119	MMP9
nimbolide		chemical - endogenous non-mammalian				0.00119	MMP9
CCL18		cytokine				0.00119	MMP9
FKBP1A		enzyme				0.00119	MMP9
URM1		other				0.00119	MMP9
SNW1		transcription regulator				0.00119	MMP9
MC-1568		chemical reagent				0.00119	MMP9
IKBKB-DT		other				0.00119	MMP9
4,4'-diisothiocyanostilbene-2,2'-disulfonic acid		chemical drug				0.00119	MMP9
ML141		chemical reagent				0.00119	MMP9
666-15		chemical reagent				0.00119	MMP9
aurapten		chemical - endogenous non-mammalian				0.00134	MMP9
PLEKHH2		other				0.00134	MMP9
SELENOK		other				0.00134	RSAD2
FBXO42		other				0.00134	MMP9
FAM98B		enzyme				0.00134	MMP9
MLLT11		other				0.00134	MMP9
TRYPTASE (family)		group				0.00134	MMP9
nicotiflorin		chemical reagent				0.00134	MMP9
FGF3		growth factor				0.00134	MMP9
miR-570-3p (miRNAs w/seed GAAAACA)		mature microRNA				0.00134	MMP9
RAI14		transcription regulator				0.00134	MMP9
Ccl6		cytokine				0.00134	MMP9
CLEC5A		other				0.00134	MMP9
dobesilic acid		chemical drug				0.00134	MMP9
HMMR		transmembrane receptor				0.00134	MMP9
PRSS8		peptidase				0.00134	MMP9
SIPA1		other				0.00134	MMP9
MAT2A		enzyme				0.00134	MMP9
MEST		peptidase				0.00134	MMP9
SCUBE3		other				0.00134	MMP9
ESM1		growth factor				0.00134	MMP9
BIN1		other				0.00134	MMP9
CXCL9		cytokine				0.00134	MMP9
VAS-2870		chemical reagent				0.00134	MMP9
anethole		chemical - endogenous non-mammalian				0.00134	MMP9
AH 6809		chemical reagent				0.00134	MMP9
dibenzoylmethane		chemical toxicant				0.00134	MMP9
racemic flurbiprofen		chemical drug				0.00134	MMP9
CREBBP	0.219	transcription regulator				0.00147	MMP9,RSAD2
SLC16A3		transporter				0.00149	MMP9
NQO2		enzyme				0.00149	MMP9
TMEM120A		ion channel				0.00149	RSAD2
PF-4457845		chemical drug				0.00149	MMP9
HDAC10		transcription regulator				0.00149	MMP9
MBIP		other				0.00149	MMP9
ITGA4		transmembrane receptor				0.00149	MMP9
MIR320 (family)		group				0.00149	MMP9
miR-125b-2-3p (and other miRNAs w/seed CAAGUCA)		mature microRNA				0.00149	MMP9
HOXB7		transcription regulator				0.00149	MMP9
CD99		other				0.00149	MMP9
PLAC8		other				0.00149	MMP9
RECK		other				0.00149	MMP9
PCI-34051		chemical reagent				0.00149	MMP9
filgrastim		biologic drug				0.00159	MMP9,RSAD2
IL33		cytokine				0.00162	MMP9,SIGLEC1
8Z,11Z,14Z-eicosatrienoic acid		chemical - endogenous mammalian				0.00164	MMP9
LGALS7		other				0.00164	MMP9
LTB4R2		G-protein coupled receptor				0.00164	MMP9
astragalin		chemical - endogenous non-mammalian				0.00164	MMP9
DOCK1		other				0.00164	MMP9
mir-1275		microRNA				0.00164	MMP9
PTCSC3		other				0.00164	MMP9
SART1		other				0.00164	MMP9
PTMA		other				0.00164	MMP9
GIPC1		other				0.00164	MMP9
DNAJC1		other				0.00164	MMP9
caryophyllene alpha-oxide		chemical - endogenous mammalian				0.00164	MMP9
sesame oil		chemical reagent				0.00164	MMP9
Trolox C		chemical drug				0.00164	MMP9
aminopropionitrile		chemical toxicant				0.00164	MMP9
TAPI-1		chemical - protease inhibitor				0.00164	MMP9
hexamethoxyflavone		chemical toxicant				0.00164	MMP9
scopolamine		chemical drug				0.00164	MMP9
STAT1	-0.125	transcription regulator				0.00165	MMP9,RSAD2
menthol		chemical drug				0.00179	MMP9
MSLN		other				0.00179	MMP9
Cxcl5		cytokine				0.00179	MMP9
gossypin		chemical - endogenous non-mammalian				0.00179	MMP9
IL8R (family)		group				0.00179	MMP9
MTF1		transcription regulator				0.00179	MMP9
SNHG12		other				0.00179	MMP9
FADS1		enzyme				0.00179	MMP9
ANXA5		transporter				0.00179	MMP9
CHRM3		G-protein coupled receptor				0.00179	MMP9
mir-191 (includes others)		microRNA				0.00179	MMP9
miR-142-5p (and other miRNAs w/seed AUAAAGU)		mature microRNA				0.00179	MMP9
mir-224		microRNA				0.00179	MMP9
TAB2	0.12	other				0.00179	MMP9
COPA		transporter				0.00179	RSAD2
RASGRF1		other				0.00179	MMP9
ELN		other				0.00179	MMP9
indinavir		chemical drug				0.00179	MMP9
1-((2-chlorophenyl)diphenylmethyl)-1H-pyrazole		chemical reagent				0.00179	MMP9
dehydrocostus lactone		chemical - endogenous non-mammalian				0.00179	MMP9
SIRT1		transcription regulator				0.00189	MMP9,RSAD2
PGR		ligand-dependent nuclear receptor				0.00193	MMP9,RSAD2
8,9-epoxyeicosatrienoic acid		chemical - endogenous mammalian				0.00194	MMP9
azithromycin		chemical drug				0.00194	MMP9
MMP (family)		group				0.00194	MMP9
PSMA3-AS1		other				0.00194	MMP9
UBE2O		enzyme				0.00194	MMP9
KLF8		transcription regulator				0.00194	MMP9
PRR11		other				0.00194	MMP9
KCNN4		ion channel				0.00194	MMP9
HPGDS		enzyme				0.00194	MMP9
MED16		transcription regulator				0.00194	MMP9
LGALS3BP		transmembrane receptor				0.00194	MMP9
NUMBL		other				0.00194	MMP9
MSI1		other				0.00194	MMP9
LAMA2		other				0.00194	MMP9
HIVEP3		transcription regulator				0.00194	MMP9
OPRM1		G-protein coupled receptor				0.00194	MMP9
FZD4		G-protein coupled receptor				0.00194	MMP9
CAPN2		peptidase				0.00194	MMP9
GW-788388		chemical reagent				0.00194	MMP9
4-hydroxycinnamyl aldehyde		chemical - endogenous non-mammalian				0.00194	MMP9
S-equol		chemical drug				0.00194	MMP9
EP300		transcription regulator				0.00202	MMP9,RSAD2
chondroitin sulfate A		chemical - endogenous mammalian				0.00209	MMP9
naringin		chemical - endogenous non-mammalian				0.00209	MMP9
N(2)-(gamma-D-glutamyl)-meso-2,2'-diaminopimelic acid		chemical reagent				0.00209	MMP9
COLLAGEN ALPHA1 (family)		group				0.00209	MMP9
low molecular weight heparin		chemical drug				0.00209	MMP9
PLCD1		enzyme				0.00209	MMP9
PIAS3		transcription regulator				0.00209	MMP9
MAPK6		kinase				0.00209	MMP9
URB597		chemical drug				0.00209	MMP9
cytochalasin B		chemical toxicant				0.00209	MMP9
GSK3368715		chemical drug				0.00209	RSAD2
myristoylated protein kinase A inhibitor 14-22 amide		chemical - kinase inhibitor				0.00209	MMP9
noscapine		chemical drug				0.00209	MMP9
gambogic acid		chemical - endogenous non-mammalian				0.00209	MMP9
SNCA		enzyme				0.0021	MMP9,RSAD2
EVP 4593		chemical reagent				0.00224	MMP9
CD209		other				0.00224	MMP9
cyanidin 3-O-glucoside		chemical - endogenous non-mammalian				0.00224	MMP9
PRMT7		enzyme				0.00224	RSAD2
TUSC7		other				0.00224	MMP9
AKAP12		transporter				0.00224	MMP9
DDB2		transcription regulator				0.00224	MMP9
OTUD7B		peptidase				0.00224	MMP9
NDRG2		other				0.00224	MMP9
RALA		enzyme				0.00224	MMP9
BTC		growth factor				0.00224	MMP9
lith-O-Asp		chemical reagent				0.00224	MMP9
asiatic acid		chemical reagent				0.00224	MMP9
lonafarnib		chemical drug				0.00238	MMP9
soloxolone methyl		chemical reagent				0.00238	RSAD2
as605240		chemical drug				0.00238	MMP9
Ifnl2/Ifnl3		other				0.00238	RSAD2
IFNL3		other				0.00238	MMP9
IFNL2		other				0.00238	RSAD2
ADAPTOR PROTEIN 1 (complex)		complex				0.00238	MMP9
AGAP2-AS1		other				0.00238	MMP9
IGFBP7		transporter				0.00238	MMP9
ITGB5		other				0.00238	MMP9
DDX21		enzyme				0.00238	MMP9
NREP		other				0.00238	MMP9
ADAMTS9-AS2		other				0.00238	MMP9
OCLN		other				0.00238	MMP9
101.10 peptide		chemical reagent				0.00238	MMP9
costunolide		chemical - endogenous non-mammalian				0.00238	MMP9
vatalanib		chemical drug				0.00238	MMP9
L-685,458		chemical - protease inhibitor				0.00238	MMP9
iodoacetic acid		chemical toxicant				0.00238	MMP9
ethyl pyruvate		chemical drug				0.00238	MMP9
selenite		chemical toxicant				0.00238	MMP9
WIN 55,212-2		chemical - other				0.00238	MMP9
morin		chemical - endogenous non-mammalian				0.00238	MMP9
rebamipide		chemical drug				0.00238	MMP9
15-epi-lipoxin A4		chemical - endogenous mammalian				0.00253	BPI
INTEGRIN (complex)		complex				0.00253	MMP9
1'-acetoxychavicol acetate		chemical reagent				0.00253	MMP9
CXCL10		cytokine				0.00253	MMP9
fontolizumab		biologic drug				0.00253	RSAD2
SRT1720		chemical drug				0.00253	MMP9
IL13RA2		transmembrane receptor				0.00253	MMP9
L1CAM		other				0.00253	MMP9
miR-451a (and other miRNAs w/seed AACCGUU)		mature microRNA				0.00253	MMP9
miR-132-3p (and other miRNAs w/seed AACAGUC)		mature microRNA				0.00253	MMP9
LAMA5		other				0.00253	MMP9
SDHB		enzyme				0.00253	MMP9
ITGB6		other				0.00253	MMP9
TXNDC5		enzyme				0.00253	MMP9
nimesulide		chemical drug				0.00253	MMP9
calcium chloride		chemical drug				0.00253	MMP9
calpeptin		chemical reagent				0.00253	MMP9
Il36a		cytokine				0.00268	MMP9
C-21		chemical drug				0.00268	MMP9
ELASTASE (family)		group				0.00268	MMP9
miR-217-5p (and other miRNAs w/seed ACUGCAU)		mature microRNA				0.00268	MMP9
HOXC9		transcription regulator				0.00268	MMP9
ADORA1		G-protein coupled receptor				0.00268	MMP9
P2RX4		ion channel				0.00268	MMP9
CREB3		transcription regulator				0.00268	MMP9
S100A7		other				0.00268	MMP9
indirubin		chemical drug				0.00268	MMP9
dehydroxymethylepoxyquinomicin		chemical reagent				0.00268	MMP9
D609		chemical reagent				0.00268	MMP9
ISGF3 (complex)		complex				0.00283	RSAD2
POLR3G		enzyme				0.00283	MMP9
DUSP4		phosphatase				0.00283	MMP9
mir-217 (includes others)		microRNA				0.00283	MMP9
DDR1		kinase				0.00283	MMP9
CPEB1		translation regulator				0.00283	MMP9
superoxide		chemical - endogenous mammalian				0.00283	MMP9
monensin		chemical - endogenous non-mammalian				0.00283	MMP9
decursin		chemical - endogenous non-mammalian				0.00283	MMP9
magnolol		chemical - endogenous non-mammalian				0.00283	MMP9
gallic acid		chemical - endogenous non-mammalian				0.00283	MMP9
A-1210477		chemical reagent				0.00283	MMP9
leuprolide		biologic drug				0.00283	MMP9
riboflavin		chemical - endogenous mammalian				0.00283	MMP9
LOXL1		enzyme				0.00298	MMP9
MSR1		transmembrane receptor				0.00298	MMP9
mir-203 (includes others)		microRNA				0.00298	MMP9
TFCP2		transcription regulator				0.00298	MMP9
CAST		peptidase				0.00298	MMP9
HPSE		enzyme				0.00298	MMP9
IL19		cytokine				0.00298	MMP9
vadimezan		chemical drug				0.00298	RSAD2
angelicin		chemical - endogenous non-mammalian				0.00298	MMP9
isoliquiritigenin		chemical - endogenous non-mammalian				0.00298	MMP9
SC79		chemical reagent				0.00298	MMP9
formoterol		chemical drug				0.00298	MMP9
elovanoid N32		chemical - endogenous mammalian				0.00298	MMP9
helenalin		chemical - endogenous non-mammalian				0.00298	MMP9
dichlororibofuranosylbenzimidazole		chemical toxicant				0.00298	MMP9
INTERFERON ALPHA (family)		group				0.00301	RSAD2,SIGLEC1
HISTONE H3 (family)		group				0.00302	MMP9,RSAD2
14,15-epoxyeicosatrienoic acid		chemical - endogenous mammalian				0.00313	MMP9
DUSP11		phosphatase				0.00313	RSAD2
anacardic acid		chemical - endogenous non-mammalian				0.00313	MMP9
WP1066		chemical drug				0.00313	MMP9
ENO1		enzyme				0.00313	MMP9
BMS-345541		chemical drug				0.00313	MMP9
HCG18		other				0.00313	MMP9
COLLAGEN TYPE IV (complex)		complex				0.00313	MMP9
SRA1		transcription regulator				0.00313	MMP9
miR-293-5p (and other miRNAs w/seed CUCAAAC)		mature microRNA				0.00313	MMP9
miR-150-5p (and other miRNAs w/seed CUCCCAA)		mature microRNA				0.00313	MMP9
mir-503 (includes others)		microRNA				0.00313	MMP9
HAS2		enzyme				0.00313	MMP9
TRIM3		enzyme				0.00313	MMP9
MVP		other				0.00313	MMP9
DLX3		transcription regulator				0.00313	MMP9
KISS1R		G-protein coupled receptor				0.00313	MMP9
GSK3A		kinase				0.00313	MMP9
DSP		other				0.00313	MMP9
tranylcypromine		chemical drug				0.00313	MMP9
elovanoid N34		chemical - endogenous mammalian				0.00313	MMP9
butaprost		chemical drug				0.00313	MMP9
kynurenine		chemical - endogenous mammalian				0.00328	MMP9
RAS HOMOLOG (family)		group				0.00328	MMP9
EGOT		other				0.00328	RSAD2
3,4-dihydroxyphenylethanol		chemical drug				0.00328	MMP9
MAPK12		kinase				0.00328	MMP9
LPAR1	-0.227	G-protein coupled receptor				0.00328	MMP9
SFTPD		other				0.00328	MMP9
PTPN3		phosphatase				0.00328	MMP9
ZYX		other				0.00328	MMP9
3-aminobenzamide		chemical toxicant				0.00328	MMP9
ilomastat		chemical drug				0.00328	MMP9
Zn2+		chemical - endogenous mammalian				0.00328	MMP9
camptothecin		chemical drug				0.00338	MMP9,RSAD2
A-769662		chemical reagent				0.00343	MMP9
RRM2		enzyme				0.00343	MMP9
NADPH OXIDASE (complex)		complex				0.00343	MMP9
DEF6		other				0.00343	MMP9
DUSP10		phosphatase				0.00343	MMP9
TNFRSF18	-0.036	transmembrane receptor				0.00343	MMP9
DDX17		enzyme				0.00343	MMP9
ACTN4		transcription regulator				0.00343	MMP9
olitigaltin		chemical drug				0.00343	SIGLEC1
batimastat		chemical - protease inhibitor				0.00343	MMP9
BAPTA		chemical reagent				0.00343	MMP9
hesperetin		chemical drug				0.00343	MMP9
MAPT		other				0.00355	MMP9,SIGLEC1
pregna-4,17-diene-3,16-dione		chemical - endogenous non-mammalian				0.00358	MMP9
zerumbone		chemical - endogenous non-mammalian				0.00358	MMP9
SULF2		enzyme				0.00358	MMP9
TINCR		other				0.00358	MMP9
CCN4		other				0.00358	MMP9
WNT7A		cytokine				0.00358	MMP9
PTAFR	0.146	G-protein coupled receptor				0.00358	MMP9
ST8SIA1		enzyme				0.00358	MMP9
LILRB1	0.097	transmembrane receptor				0.00358	MMP9
biochanin A		chemical toxicant				0.00358	MMP9
NFKB (complex)		complex				0.00361	MMP9,RSAD2
11,12-epoxyeicosatrienoic acid		chemical - endogenous mammalian				0.00372	MMP9
Saa1/Saa2		other				0.00372	MMP9
RELAXIN (family)		group				0.00372	MMP9
ITGA1		other				0.00372	MMP9
GADD45A	0.272	other				0.00372	MMP9
NOX1		enzyme				0.00372	MMP9
acrolein		chemical toxicant				0.00372	MMP9
ochratoxin A		chemical toxicant				0.00372	MMP9
mangiferin		chemical - endogenous non-mammalian				0.00372	MMP9
plumbagin		chemical drug				0.00387	MMP9
CYP2J2		enzyme				0.00387	MMP9
UBAP1		other				0.00387	RSAD2
ORMDL3		other				0.00387	MMP9
YTHDC2		enzyme				0.00387	RSAD2
CD9		other				0.00387	MMP9
CCN3		growth factor				0.00387	MMP9
HRG		other				0.00387	MMP9
telaglenastat		chemical drug				0.00387	MMP9
allyl isothiocyanate		chemical toxicant				0.00387	MMP9
H-[1,2,4]oxadiazolo[4,3-alpha]quinoxalin-1-one		chemical reagent				0.00387	MMP9
hydroxychloroquine		chemical drug				0.00387	MMP9
KN-62		chemical drug				0.00387	MMP9
epicatechin gallate		chemical drug				0.00387	MMP9
S-(2,3-bispalmitoyloxypropyl)-cysteine-GDPKHPKSF		chemical reagent				0.00387	MMP9
immethridine		chemical reagent				0.00387	SIGLEC1
leukotriene B4		chemical - endogenous mammalian				0.00402	MMP9
CD300LF		other				0.00402	MMP9
dihydroartemisinin		chemical drug				0.00402	MMP9
NDUFA13		enzyme				0.00402	MMP9
CDH2		other				0.00402	MMP9
KLF10		transcription regulator				0.00402	MMP9
zinc pyrithione		chemical reagent				0.00402	MMP9
TPCA-1		chemical drug				0.00402	MMP9
dipyridamole		chemical drug				0.00402	MMP9
salvin		chemical toxicant				0.00402	MMP9
atractylon		chemical - endogenous non-mammalian				0.00417	MMP9
PPIA		enzyme				0.00417	MMP9
SLC39A8		transporter				0.00417	MMP9
mir-143		microRNA				0.00417	MMP9
TNFAIP6		other				0.00417	MMP9
SCGB1A1		cytokine				0.00417	MMP9
JAK inhibitor I		chemical drug				0.00417	MMP9
coomassie brilliant blue G-250		chemical drug				0.00417	MMP9
hemozoin		chemical - endogenous non-mammalian				0.00417	MMP9
salinosporamide A		chemical drug				0.00432	MMP9
PRDX1		enzyme				0.00432	MMP9
IL1RL2		transmembrane receptor				0.00432	MMP9
4933425B07Rik		other				0.00432	RSAD2
miR-205-5p (and other miRNAs w/seed CCUUCAU)		mature microRNA				0.00432	MMP9
TRADD		other				0.00432	MMP9
ADA		enzyme				0.00432	MMP9
WWOX		enzyme				0.00432	MMP9
BARX2		transcription regulator				0.00432	MMP9
CCR1	0.282	G-protein coupled receptor				0.00432	MMP9
EPOR		transmembrane receptor				0.00432	SIGLEC1
MUC4		other				0.00432	MMP9
acteoside		chemical - endogenous non-mammalian				0.00432	MMP9
silymarin		chemical drug				0.00432	MMP9
4-nitroquinoline-1-oxide		chemical toxicant				0.00432	MMP9
zymosan A		biologic drug				0.00432	BPI
UM101		chemical drug				0.00432	MMP9
geranylgeranyl pyrophosphate		chemical - endogenous mammalian				0.00432	MMP9
evodiamine		chemical - endogenous non-mammalian				0.00432	MMP9
2-(4-acetoxyphenyl)-2-chloro-N-methylethylamine		chemical reagent				0.00447	MMP9
Pycard		other				0.00447	MMP9
PIEZO1		ion channel				0.00447	MMP9
erismodegib		chemical drug				0.00447	MMP9
NEDD4		enzyme				0.00447	MMP9
piperine		chemical drug				0.00447	MMP9
N(G)-monomethyl-D-arginine		chemical - endogenous mammalian				0.00447	MMP9
MSI2		other				0.00462	MMP9
FOCAL ADHESION KINASE (family)		group				0.00462	MMP9
RMRP		other				0.00462	RSAD2
DNASE2		enzyme				0.00462	RSAD2
NT5E	-0.451	phosphatase				0.00462	MMP9
STK26		kinase				0.00462	MMP9
SDCBP		enzyme				0.00462	MMP9
VTN		other				0.00462	MMP9
tomatidine		chemical - endogenous non-mammalian				0.00462	MMP9
CBX7		other				0.00476	MMP9
GAS6		growth factor				0.00476	MMP9
CDK5R1		kinase				0.00476	RSAD2
CD83		transmembrane receptor				0.00476	MMP9
NOSTRIN		transcription regulator				0.00476	MMP9
RACK1		enzyme				0.00476	RSAD2
LTB4R		G-protein coupled receptor				0.00476	MMP9
ramipril		chemical drug				0.00476	MMP9
lycopene		chemical drug				0.00476	MMP9
NFE2L2	-0.032	transcription regulator				0.00479	MMP9,RSAD2
TNF RECEPTOR (family)		group				0.00491	MMP9
N(1)-acetylphenylhydrazine		chemical reagent				0.00491	SIGLEC1
steam-processed polygonatum sibiricum polysaccharide		chemical reagent				0.00491	SIGLEC1
SIS3		chemical reagent				0.00491	MMP9
PROCR		other				0.00491	MMP9
Saa3		other				0.00491	MMP9
SCH772984		chemical drug				0.00491	MMP9
carbenoxolone		chemical toxicant				0.00491	MMP9
sodium selenite		chemical drug				0.00506	MMP9
FGF (family)		group				0.00506	MMP9
EZR		other				0.00506	MMP9
FHIT		enzyme				0.00506	MMP9
FAAH		enzyme				0.00506	MMP9
carvedilol		chemical drug				0.00506	MMP9
tetrathiomolybdate		chemical drug				0.00506	MMP9
cicaprost		chemical drug				0.00506	MMP9
Ccr5		G-protein coupled receptor				0.00521	MMP9
MUC16		other				0.00521	MMP9
TLN1		other				0.00521	MMP9
miR-186-5p (miRNAs w/seed AAAGAAU)		mature microRNA				0.00521	MMP9
AKT3	-0.047	kinase				0.00521	MMP9
MARK2		kinase				0.00521	RSAD2
HEY1		transcription regulator				0.00521	MMP9
IKK (complex)		complex				0.00536	MMP9
miR-450a-5p (and other miRNAs w/seed UUUGCGA)		mature microRNA				0.00536	MMP9
KISS1		other				0.00536	MMP9
TNFRSF11B		transmembrane receptor				0.00536	MMP9
HK2		kinase				0.00536	MMP9
TAB1		enzyme				0.00536	MMP9
FLNA		other				0.00551	MMP9
CASP3	-0.275	peptidase				0.00551	MMP9
NGLY1		enzyme				0.00551	RSAD2
IL20		cytokine				0.00551	MMP9
FOSB		transcription regulator				0.00551	MMP9
PAK1		kinase				0.00551	MMP9
exenatide		biologic drug				0.00551	MMP9
kaempferol		chemical drug				0.00551	MMP9
doxorubicin		chemical drug				0.00564	MMP9,RSAD2
KRT14		other				0.00566	MMP9
FBXL6		enzyme				0.00566	MMP9
UCP2		transporter				0.00566	MMP9
MALT1	-0.061	peptidase				0.00566	MMP9
RASSF5		other				0.00566	MMP9
PRKCZ	0.114	kinase				0.00566	MMP9
ANXA2		other				0.00566	MMP9
green tea polyphenol		chemical drug				0.00566	MMP9
lisinopril		biologic drug				0.00566	MMP9
irinotecan		chemical drug				0.00566	MMP9
poly dA-dT		chemical reagent				0.00566	RSAD2
eplerenone		chemical drug				0.00566	MMP9
ESR2		ligand-dependent nuclear receptor				0.00569	MMP9,RSAD2
Clec10a/Mgl2		other				0.00581	MMP9
GNRH (family)		group				0.00581	MMP9
COL4A3		other				0.00581	MMP9
PRKCQ		kinase				0.00581	MMP9
IL17RA		transmembrane receptor				0.00581	MMP9
FCER1G	-0.113	transmembrane receptor				0.00581	RSAD2
PARK7		enzyme				0.00581	MMP9
N-(3-(aminomethyl)benzyl)acetamidine		chemical reagent				0.00581	MMP9
nicotinic acid		chemical - endogenous mammalian				0.00581	MMP9
hymecromone		chemical drug				0.00581	MMP9
PGF		growth factor				0.00595	MMP9
TNFSF14		cytokine				0.00595	MMP9
PBX1	0.759	transcription regulator				0.00595	MMP9
STAT3	0.162	transcription regulator				0.006	MMP9,RSAD2
HDL/CHOLESTEROL (complex)		complex				0.0061	MMP9
DCLK1		kinase				0.0061	MMP9
Silc1		other				0.0061	MMP9
tempol		chemical drug				0.0061	MMP9
HISTONE DEACETYLASE (complex)		complex				0.0061	MMP9
8-bromoguanosine 3',5'-cyclic monophosphate		chemical reagent				0.00625	MMP9
ROCK1	-0.004	kinase				0.00625	MMP9
HSPA9		other				0.00625	MMP9
DLK1		other				0.00625	MMP9
STAG2	-0.094	other				0.00625	RSAD2
UHRF1	0.447	enzyme				0.00625	MMP9
TNIK		kinase				0.00625	RSAD2
ribavirin		chemical drug				0.00625	RSAD2
taurine		chemical - endogenous mammalian				0.00625	MMP9
Casp4		peptidase				0.0064	MMP9
LAMININ (complex)		complex				0.0064	MMP9
dimethyl itaconate		chemical reagent				0.0064	RSAD2
ETV4		transcription regulator				0.0064	MMP9
Scd2		enzyme				0.0064	RSAD2
MANF		other				0.0064	MMP9
ACE2		peptidase				0.0064	MMP9
mitoxantrone		chemical drug				0.0064	RSAD2
formaldehyde		chemical - endogenous mammalian				0.0064	MMP9
vitamin K3		chemical drug				0.0064	MMP9
mocetinostat		chemical drug				0.00655	MMP9
SERPINE2		other				0.00655	MMP9
CSF1R	0.068	kinase				0.00655	MMP9
COLLAGEN TYPE II (complex)		complex				0.0067	SIGLEC1
MAZ		transcription regulator				0.0067	MMP9
PTGS1		enzyme				0.0067	MMP9
EPHA2		kinase				0.0067	MMP9
ibuprofen		chemical drug				0.0067	MMP9
plerixafor		chemical drug				0.0067	MMP9
poly rI:rC-RNA		biologic drug				0.00675	MMP9,RSAD2
WNT (family)		group				0.00684	MMP9
CIITA	-0.032	transcription regulator				0.00684	MMP9
mir-96		microRNA				0.00684	RSAD2
PLAUR		transmembrane receptor				0.00684	MMP9
PTX3		other				0.00684	MMP9
PLAT		peptidase				0.00684	MMP9
ELANE		peptidase				0.00684	MMP9
ABL1		kinase				0.00684	MMP9
IFNLR1		transmembrane receptor				0.00684	RSAD2
andrographolide		chemical drug				0.00684	MMP9
S-adenosylmethionine		chemical - endogenous mammalian				0.00684	MMP9
laminaran		chemical drug				0.00684	RSAD2
thymoquinone		chemical drug				0.00699	MMP9
CTSS		peptidase				0.00699	MMP9
mir-221 (includes others)		microRNA				0.00699	MMP9
mir-7 (includes others)		microRNA				0.00699	MMP9
KEAP1		other				0.00699	MMP9
2'3'-cyclic guanosine monophosphate-adenosine monophosphate		chemical - endogenous mammalian				0.00699	RSAD2
cilostazol		chemical drug				0.00699	MMP9
betulinic acid		chemical drug				0.00699	MMP9
KDM3A	0.127	transcription regulator				0.00714	MMP9
PROC		peptidase				0.00714	MMP9
ADAR		enzyme				0.00714	RSAD2
FGFR3		kinase				0.00714	MMP9
herbimycin		chemical drug				0.00714	MMP9
dimethylnitrosamine		chemical toxicant				0.00714	MMP9
irbesartan		chemical drug				0.00714	MMP9
acetovanillone		chemical drug				0.00714	MMP9
CELA3B		peptidase				0.00729	MMP9
LGR4		transmembrane receptor				0.00729	MMP9
artesunic acid		chemical drug				0.00729	MMP9
ACKR2		G-protein coupled receptor				0.00729	RSAD2
SENP3		peptidase				0.00729	RSAD2
NPR1		enzyme				0.00729	MMP9
S100A4		other				0.00729	MMP9
ADORA2B	-0.069	G-protein coupled receptor				0.00729	MMP9
PDPK1		kinase				0.00729	MMP9
beta-elemene		chemical - endogenous non-mammalian				0.00729	MMP9
ocifisertib		chemical drug				0.00729	RSAD2
fasudil		chemical drug				0.00729	MMP9
piceatannol		chemical - endogenous non-mammalian				0.00729	MMP9
resatorvid		chemical drug				0.00744	MMP9
AXL		kinase				0.00744	MMP9
TWIST2		transcription regulator				0.00744	MMP9
BAX	0.002	transporter				0.00744	MMP9
NF2		other				0.00744	MMP9
MTA1		transcription regulator				0.00744	MMP9
TIMP1	0.237	cytokine				0.00744	MMP9
alendronic acid		chemical drug				0.00744	MMP9
Abcb4		transporter				0.00759	MMP9
IFNA4		cytokine				0.00759	RSAD2
TIMP3		other				0.00759	MMP9
propofol		chemical drug				0.00759	MMP9
NFKB1-RELA (complex)		complex				0.00773	MMP9
RAR/RXR/RETINOIC ACID (complex)		complex				0.00773	MMP9
ITGA5		transmembrane receptor				0.00773	MMP9
MAP2K5		kinase				0.00773	MMP9
TERC		other				0.00773	MMP9
GPX1		enzyme				0.00773	MMP9
THBS1		other				0.00773	MMP9
TXN		enzyme				0.00773	MMP9
cytochalasin D		chemical toxicant				0.00773	MMP9
1,2-dimethylhydrazine		chemical toxicant				0.00773	MMP9
TRAIP		enzyme				0.00788	MMP9
ILK		kinase				0.00788	MMP9
rolipram		chemical drug				0.00788	MMP9
parthenolide		chemical drug				0.00788	MMP9
tripterine		chemical - endogenous non-mammalian				0.00788	MMP9
ITGB2		transmembrane receptor				0.00803	MMP9
miR-26a-5p (and other miRNAs w/seed UCAAGUA)		mature microRNA				0.00803	MMP9
NFKBIB	0.057	transcription regulator				0.00803	MMP9
POSTN		other				0.00803	MMP9
isoprenaline		chemical drug				0.00803	MMP9
zoledronic acid		chemical drug				0.00803	MMP9
oblimersen		biologic drug				0.00818	RSAD2
MOG		other				0.00818	MMP9
SFRP1		transmembrane receptor				0.00818	MMP9
FGF10	-0.07	growth factor				0.00818	MMP9
DCN		other				0.00818	MMP9
pitavastatin		chemical drug				0.00818	MMP9
platelet activating factor		chemical - endogenous mammalian				0.00833	MMP9
Clec4a2		other				0.00833	SIGLEC1
IFN TYPE 1 (family)		group				0.00833	MMP9
ABL2		kinase				0.00833	MMP9
mir-183		microRNA				0.00833	RSAD2
DHX9		enzyme				0.00833	MMP9
SENP1		peptidase				0.00833	MMP9
alpha-ketoglutaramate		chemical - endogenous mammalian				0.00833	MMP9
fisetin		chemical drug				0.00833	MMP9
IL11RA	0.521	transmembrane receptor				0.00848	MMP9
hexachlorobenzene		chemical toxicant				0.00848	MMP9
mir-148 (includes others)		microRNA				0.00848	MMP9
NKX3-1		transcription regulator				0.00848	MMP9
ABCA1		transporter				0.00848	MMP9
SRGN		other				0.00848	MMP9
DETA-NONOate		chemical reagent				0.00848	MMP9
naringenin		chemical - endogenous non-mammalian				0.00848	MMP9
FBN1		other				0.00862	MMP9
CLU		other				0.00862	MMP9
conjugated linoleic acid		chemical drug				0.00877	MMP9
RNASEH2A		enzyme				0.00877	RSAD2
1810019D21Rik		other				0.00877	MMP9
LRP6	0.015	transmembrane receptor				0.00877	MMP9
MAPKAPK2		kinase				0.00877	MMP9
salicylic acid		chemical drug				0.00877	MMP9
GIP		other				0.00892	RSAD2
CASP8	-0.169	peptidase				0.00892	MMP9
NLRP12		other				0.00892	MMP9
TEK		kinase				0.00892	RSAD2
APP		other				0.00896	MMP9,RSAD2
ICAM1	0.094	transmembrane receptor				0.00907	MMP9
ITGAV	0.06	transmembrane receptor				0.00907	MMP9
oleanolic acid		chemical - endogenous non-mammalian				0.00922	MMP9
MIR122A/B (family)		group				0.00922	MMP9
PTGES		enzyme				0.00922	MMP9
IL1R (family)		group				0.00936	MMP9
CEBPE		transcription regulator				0.00936	MMP9
AKT2	0.035	kinase				0.00936	MMP9
TNFSF15		cytokine				0.00936	MMP9
4-hydroxynonenal		chemical toxicant				0.00936	MMP9
MMP1		peptidase				0.00951	MMP9
IL1R1		transmembrane receptor				0.00951	MMP9
STAT2		transcription regulator				0.00951	RSAD2
Sn50 peptide		chemical toxicant				0.00951	MMP9
BSCL2		other				0.00966	RSAD2
miR-182-5p (and other miRNAs w/seed UUGGCAA)		mature microRNA				0.00966	RSAD2
NEUROG1		transcription regulator				0.00966	MMP9
IL32		cytokine				0.00966	MMP9
SIN3A		transcription regulator				0.00966	MMP9
temozolomide		chemical drug				0.00966	MMP9
verteporfin		chemical drug				0.00966	MMP9
tanshinone II		chemical - endogenous non-mammalian				0.00981	MMP9
CAT		enzyme				0.00996	MMP9
LRP1		transmembrane receptor				0.00996	MMP9
CDK5		kinase				0.00996	RSAD2
MMP12		peptidase				0.0101	MMP9
TTC39A-AS1		other				0.0101	RSAD2
Go 6976		chemical drug				0.0101	MMP9
HOTAIR		other				0.0103	MMP9
MBD2		transcription regulator				0.0103	MMP9
COLQ		other				0.0103	MMP9
calphostin C		chemical drug				0.0103	MMP9
telmisartan		chemical drug				0.0103	MMP9
emodin		chemical drug				0.0103	MMP9
SN-011		chemical reagent				0.0104	RSAD2
Ifitm3		other				0.0104	RSAD2
COLLAGEN TYPE I (complex)		complex				0.0104	MMP9
PTK2		kinase				0.0104	MMP9
miR-27a-3p (and other miRNAs w/seed UCACAGU)		mature microRNA				0.0104	SIGLEC1
PRKCB	-0.028	kinase				0.0104	MMP9
KRT17		other				0.0104	MMP9
pyridostatin		chemical reagent				0.0104	RSAD2
spermine		chemical - endogenous mammalian				0.0104	RSAD2
N-acetylmuramyl-L-alanyl-D-isoglutamine		chemical - endogenous non-mammalian				0.0104	MMP9
AGT		growth factor				0.0105	MMP9,SIGLEC1
JAK1/2 (family)		group				0.0105	RSAD2
TNFAIP3	0.748	enzyme				0.0105	MMP9
BCL2L1	0.231	other				0.0105	MMP9
ITGB3	1.206	transmembrane receptor				0.0105	MMP9
SASH1		other				0.0105	RSAD2
MAP2K3		kinase				0.0105	MMP9
PTPN6	-0.013	phosphatase				0.0105	MMP9
EFEMP1		enzyme				0.0107	MMP9
BANF1		other				0.0107	RSAD2
3-nitropropionic acid		chemical toxicant				0.0107	MMP9
GW 4064		chemical toxicant				0.0107	MMP9
HOXD10		transcription regulator				0.0108	RSAD2
C5AR1		G-protein coupled receptor				0.0108	MMP9
MSB0011359C		biologic drug				0.0108	RSAD2
DOCK8		other				0.011	RSAD2
LCK	-0.139	kinase				0.011	MMP9
NQO1		enzyme				0.011	MMP9
PLAU		peptidase				0.011	MMP9
PRKD1		kinase				0.011	MMP9
RC3H1		enzyme				0.011	RSAD2
G PROTEIN ALPHA I (family)		group				0.0111	RSAD2
ROCK2		kinase				0.0111	MMP9
CDK9		kinase				0.0111	MMP9
TRAF3IP2		enzyme				0.0111	MMP9
JAG1	0.102	growth factor				0.0111	MMP9
capsaicin		chemical drug				0.0111	MMP9
lipoteichoic acid		chemical - endogenous non-mammalian				0.0111	MMP9
BSG		transporter				0.0113	MMP9
CD276		other				0.0113	MMP9
FGF7		growth factor				0.0113	MMP9
E. coli lipopolysaccharide		chemical - endogenous non-mammalian				0.0114	MMP9
PRO-INFLAMMATORY CYTOKINE (family)		group				0.0114	MMP9
MAP2K6		kinase				0.0114	MMP9
PLG		peptidase				0.0114	MMP9
advanced glycation end-products		chemical - endogenous mammalian				0.0114	MMP9
dinoprost		chemical - endogenous mammalian				0.0116	MMP9
PDGFB		growth factor				0.0116	MMP9
ETS2		transcription regulator				0.0116	MMP9
cerivastatin		chemical drug				0.0116	MMP9
isotretinoin		biologic drug				0.0116	MMP9
tyrphostin AG 1478		chemical drug				0.0116	MMP9
CLPP		peptidase				0.0117	RSAD2
miR-204-5p (and other miRNAs w/seed UCCCUUU)		mature microRNA				0.0117	MMP9
TNFRSF9		transmembrane receptor				0.0117	MMP9
rotenone		chemical toxicant				0.0117	MMP9
fenretinide		chemical drug				0.0117	MMP9
ATP-gamma-S		chemical reagent				0.0119	MMP9
miR-199a-5p (and other miRNAs w/seed CCAGUGU)		mature microRNA				0.0119	RSAD2
TFAP2C		transcription regulator				0.0119	MMP9
nelfinavir		chemical drug				0.0119	MMP9
ZNF750		transcription regulator				0.012	RSAD2
captopril		chemical drug				0.012	MMP9
monocrotaline		chemical toxicant				0.012	MMP9
thioctic acid		chemical drug				0.012	MMP9
MAP2K1/2 (family)		group				0.0122	MMP9
PRKCE		kinase				0.0122	MMP9
CCL5	-0.049	cytokine				0.0122	MMP9
IFN ALPHA/BETA (family)		group				0.0123	RSAD2
TGFA		growth factor				0.0123	MMP9
N-[(2Z)-3-(4,5-dihydro-1,3-thiazol-2-yl)-1,3-thiazolidin-2-yl idene]-5H dibenzo[a,d][7]annulen-5-amine		chemical reagent				0.0123	MMP9
PIN1		enzyme				0.0123	MMP9
luteolin		chemical drug				0.0123	MMP9
enterotoxin B		biologic drug				0.0125	RSAD2
KL		enzyme				0.0125	MMP9
JUND	0.26	transcription regulator				0.0125	MMP9
ELK1		transcription regulator				0.0125	MMP9
rottlerin		chemical drug				0.0125	MMP9
heparin		chemical - endogenous mammalian				0.0126	MMP9
CGAS		enzyme				0.0126	RSAD2
TRAF2	0.143	enzyme				0.0126	MMP9
5-O-mycolyl-beta-araf-(1->2)-5-O-mycolyl-alpha-araf-(1->1')-glycerol		chemical - endogenous non-mammalian				0.0126	MMP9
MEF2A		transcription regulator				0.0126	RSAD2
RIPK1		kinase				0.0128	MMP9
PTHLH		other				0.0128	MMP9
IRF9		transcription regulator				0.0128	RSAD2
POU4F2		transcription regulator				0.0128	MMP9
FGF21		growth factor				0.0129	MMP9
cenicriviroc		chemical drug				0.0129	RSAD2
DKK1		growth factor				0.0129	MMP9
Samsn1		other				0.0131	RSAD2
LGALS1		other				0.0131	MMP9
GAST		other				0.0131	MMP9
FADD	-0.212	other				0.0131	MMP9
silibinin		chemical drug				0.0131	MMP9
honokiol		chemical - endogenous non-mammalian				0.0131	MMP9
IFNL1		cytokine				0.0132	RSAD2
PIK3R1	0.244	kinase				0.0132	MMP9
TCL1A	-0.187	transcription regulator				0.0132	MMP9
CCN1		other				0.0132	MMP9
NEDD9		other				0.0132	MMP9
CBFB		transcription regulator				0.0134	MMP9
curdlan		chemical - endogenous non-mammalian				0.0134	MMP9
CDH1	-0.253	other				0.0135	MMP9
IRF5		transcription regulator				0.0135	RSAD2
IL1B	0.936	cytokine				0.0137	MMP9,RSAD2
phorbol esters		chemical - other				0.0137	MMP9
MAP3K14		kinase				0.0138	MMP9
azoxymethane		chemical toxicant				0.0139	MMP9
trinitrobenzenesulfonic acid		chemical reagent				0.0139	MMP9
BMP10		growth factor				0.0141	RSAD2
IL6R	-0.076	transmembrane receptor				0.0141	MMP9
IFN GAMMA (complex)		complex				0.0142	MMP9
IRGM		enzyme				0.0142	RSAD2
CHI3L1		enzyme				0.0142	MMP9
IFT88		other				0.0142	MMP9
FOXC2		transcription regulator				0.0142	MMP9
okadaic acid		chemical toxicant				0.0142	MMP9
mir-15 (includes others)		microRNA				0.0144	MMP9
MMP3		peptidase				0.0147	MMP9
NR4A2		ligand-dependent nuclear receptor				0.0147	MMP9
PF4		cytokine				0.0147	RSAD2
Y 27632		chemical drug				0.0148	MMP9
chenodeoxycholic acid		chemical - endogenous mammalian				0.015	MMP9
CD3E	-0.062	transmembrane receptor				0.015	MMP9
Irgm1		enzyme				0.015	RSAD2
9,10-dimethyl-1,2-benzanthracene		chemical toxicant				0.015	MMP9
HBB		enzyme				0.0151	MMP9
SCAP		other				0.0151	MMP9
IL11		cytokine				0.0151	MMP9
EIF2AK2		kinase				0.0151	MMP9
tyrphostin AG490		chemical drug				0.0151	MMP9
AGER		transmembrane receptor				0.0153	MMP9
diphenyleneiodonium		chemical drug				0.0153	MMP9
ursolic acid		chemical drug				0.0153	MMP9
N-nitro-L-arginine methyl ester		chemical drug				0.0153	MMP9
F2R		G-protein coupled receptor				0.0154	MMP9
niacinamide		chemical - endogenous mammalian				0.0154	MMP9
AREG		growth factor				0.0156	MMP9
F2RL1		G-protein coupled receptor				0.0156	MMP9
NCOA3		transcription regulator				0.0156	MMP9
HBEGF		growth factor				0.0156	MMP9
lysophosphatidic acid		chemical - other				0.0157	MMP9
SMAD2/3 (family)		group				0.0157	MMP9
MAPK3	0.077	kinase				0.0157	MMP9
doxycycline		chemical drug				0.0157	MMP9
romidepsin		biologic drug				0.0157	MMP9
THPO		cytokine				0.0159	RSAD2
SOD2		enzyme				0.0159	MMP9
gemcitabine		chemical drug				0.0159	MMP9
NS-398		chemical reagent				0.0159	MMP9
6-hydroxydopamine		chemical toxicant				0.0159	MMP9
lithium		chemical drug				0.0159	MMP9
KLF15		transcription regulator				0.0162	MMP9
NAMPT		cytokine				0.0163	MMP9
ZIC2		transcription regulator				0.0163	MMP9
ATG5		enzyme				0.0163	MMP9
PKM		kinase				0.0163	MMP9
CCN2		growth factor				0.0163	MMP9
N-COR (family)		group				0.0165	MMP9
NR1H2		ligand-dependent nuclear receptor				0.0165	MMP9
PTGER2		G-protein coupled receptor				0.0165	MMP9
MAPK (family)		group				0.0166	MMP9
BCL2	0.279	transporter				0.0166	MMP9
MYC		transcription regulator				0.0166	MMP9,RSAD2
QKI		transcription regulator				0.0168	RSAD2
peptidoglycan		chemical - endogenous non-mammalian				0.0169	BPI
IL22		cytokine				0.0169	MMP9
CLIC1		ion channel				0.017	BPI
SSTR2		G-protein coupled receptor				0.017	MMP9
FOXO4		transcription regulator				0.0172	MMP9
RHOA		enzyme				0.0172	MMP9
CCR2	-0.029	G-protein coupled receptor				0.0172	MMP9
sunitinib		chemical drug				0.0173	MMP9
PI3K (family)		group				0.0173	MMP9
RNASEH2B		other				0.0175	RSAD2
TBK1	-0.019	kinase				0.0175	RSAD2
HMGB1	-0.251	transcription regulator				0.0175	MMP9
mir-146 (includes others)		microRNA				0.0176	MMP9
TYK2	0.233	kinase				0.0178	RSAD2
bardoxolone methyl		chemical drug				0.0178	MMP9
eicosapentaenoic acid		chemical drug				0.0178	MMP9
hyaluronic acid		chemical - endogenous mammalian				0.0179	MMP9
mir-34 (includes others)		microRNA				0.0179	MMP9
Bay 11-7082		chemical - kinase inhibitor				0.0179	MMP9
bisindolylmaleimide I		chemical drug				0.0179	MMP9
apigenin		chemical - endogenous non-mammalian				0.0179	MMP9
ALPHA CATENIN (family)		group				0.0181	MMP9
AIRE		transcription regulator				0.0181	MMP9
HDAC3		transcription regulator				0.0181	MMP9
salmonella minnesota R595 lipopolysaccharides		chemical - endogenous non-mammalian				0.0182	RSAD2
palbociclib		chemical drug				0.0182	MMP9
TEAD4		transcription regulator				0.0184	MMP9
LHX1		transcription regulator				0.0184	MMP9
CLDN7		other				0.0184	MMP9
CXCL8	0.012	cytokine				0.0185	MMP9
PRKN		enzyme				0.0185	MMP9
paraquat		chemical toxicant				0.0185	MMP9
AMPK (complex)		complex				0.0187	MMP9
KLF5		transcription regulator				0.0187	MMP9
NFKB (family)		group				0.0188	MMP9
4-phenylbutyric acid		chemical - endogenous mammalian				0.0188	MMP9
AICAR		chemical - endogenous mammalian				0.0188	MMP9
interferon beta-1a		biologic drug				0.019	MMP9
CDKN1B		other				0.019	MMP9
staurosporine		chemical drug				0.019	MMP9
SIRT6		enzyme				0.0191	MMP9
SMAD2	0.003	transcription regulator				0.0191	MMP9
SNAI2		transcription regulator				0.0191	MMP9
TMPRSS2-ERG		fusion gene/product				0.0191	MMP9
celecoxib		chemical drug				0.0193	MMP9
GW3965		chemical reagent				0.0193	MMP9
E2F (family)		group				0.0194	MMP9
SRC		kinase				0.0194	MMP9
erlotinib		chemical drug				0.0194	MMP9
ZEB1		transcription regulator				0.0197	MMP9
DDX5		enzyme				0.0197	MMP9
TGFB3		growth factor				0.0197	MMP9
SERPINB7		other				0.0198	MMP9
pyrrolidine dithiocarbamate		chemical reagent				0.0198	MMP9
NCOR1		transcription regulator				0.02	MMP9
HMOX1		enzyme				0.02	MMP9
mir-1 (includes others)		microRNA				0.02	MMP9
C5		cytokine				0.02	MMP9
ID1		transcription regulator				0.0201	MMP9
GLI2		transcription regulator				0.0201	MMP9
fatty acid		chemical - endogenous mammalian				0.0201	MMP9
MAFB		transcription regulator				0.0203	MMP9
ESR1		ligand-dependent nuclear receptor				0.0203	MMP9,RSAD2
RAS (family)		group				0.0204	MMP9
RUNX3		transcription regulator				0.0204	MMP9
TNFSF12		cytokine				0.0204	MMP9
RAC1	0.049	enzyme				0.0204	MMP9
RRAS2		enzyme				0.0204	RSAD2
FOSL1		transcription regulator				0.0204	MMP9
entinostat		chemical drug				0.0204	MMP9
TNFRSF1B	0.065	transmembrane receptor				0.0206	MMP9
KLF11		transcription regulator				0.0206	MMP9
RIPK2		kinase				0.0207	RSAD2
ciglitazone		chemical drug				0.0209	MMP9
MAVS		other				0.021	RSAD2
RUNX2		transcription regulator				0.021	MMP9
PELP1		other				0.021	MMP9
ritonavir		chemical drug				0.021	MMP9
lysophosphatidylcholine		chemical - other				0.0212	MMP9
Sb202190		chemical drug				0.0212	MMP9
ADORA2A	0.033	G-protein coupled receptor				0.0215	MMP9
TNFSF10	0.306	cytokine				0.0215	MMP9
berberine		chemical drug				0.0215	MMP9
uric acid		chemical - endogenous mammalian				0.0216	RSAD2
PARP1		enzyme				0.0216	MMP9
IRS1	0.088	enzyme				0.0217	SIGLEC1
TFAP2A		transcription regulator				0.0217	MMP9
SLC40A1		transporter				0.0217	MMP9
GSK3B	-0.049	kinase				0.0217	MMP9
concanavalin a		chemical drug				0.0217	MMP9
folic acid		chemical - endogenous mammalian				0.0217	MMP9
RIGI		enzyme				0.0222	RSAD2
PRKAA2		kinase				0.0222	MMP9
TNFSF13B		cytokine				0.0222	MMP9
ATF3		transcription regulator				0.0222	RSAD2
IL7	-0.893	cytokine				0.0222	MMP9
triptolide		chemical drug				0.0223	MMP9
GDF2		growth factor				0.0225	MMP9
TICAM1	-0.094	other				0.0225	RSAD2
MIF	-0.133	cytokine				0.0225	MMP9
ibrutinib		chemical drug				0.0226	MMP9
CHROMR		other				0.0226	RSAD2
CX3CL1		cytokine				0.0228	MMP9
halofuginone		chemical drug				0.0228	MMP9
morphine		chemical drug				0.0228	MMP9
CYTOKINE (family)		group				0.0229	MMP9
IFNG	-0.406	cytokine				0.0231	MMP9,RSAD2
17-alpha-ethinylestradiol		chemical drug				0.0232	MMP9
cyclophosphamide		chemical drug				0.0232	SIGLEC1
SMAD7		transcription regulator				0.0234	MMP9
RET		kinase				0.0234	MMP9
sphingosine-1-phosphate		chemical - endogenous mammalian				0.0234	MMP9
L-glutamic acid		chemical - endogenous mammalian				0.0235	MMP9
PPP2CA	-0.141	phosphatase				0.0235	RSAD2
CCL2	0.62	cytokine				0.0238	MMP9
HISTONE H4 (family)		group				0.0239	MMP9
JUNB	0.235	transcription regulator				0.0242	MMP9
miR-34a-5p (and other miRNAs w/seed GGCAGUG)		mature microRNA				0.0242	MMP9
NOTCH3		transcription regulator				0.0242	MMP9
NR5A2		ligand-dependent nuclear receptor				0.0242	MMP9
FGFR2		kinase				0.0244	RSAD2
VCAN		other				0.0245	MMP9
corticosterone		chemical - endogenous mammalian				0.0247	MMP9
HDAC2		transcription regulator				0.0247	MMP9
nitric oxide		chemical - endogenous mammalian				0.0248	MMP9
mir-23 (includes others)		microRNA				0.025	MMP9
TNFRSF1A	-0.086	transmembrane receptor				0.0251	MMP9
docetaxel		chemical drug				0.0251	MMP9
FOXC1		transcription regulator				0.0253	MMP9
MTDH		transcription regulator				0.0256	MMP9
DUSP1	0.115	phosphatase				0.0256	RSAD2
NPM1		transcription regulator				0.0257	MMP9
DIO3		enzyme				0.0257	MMP9
alitretinoin		chemical drug				0.0257	MMP9
NFKB2	0.316	transcription regulator				0.0259	MMP9
SNAI1		transcription regulator				0.0259	MMP9
fluticasone propionate		chemical drug				0.026	MMP9
ITGB1		transmembrane receptor				0.026	MMP9
isoproterenol		chemical drug				0.026	MMP9
IFNGR1		transmembrane receptor				0.0261	MMP9
MAPK9	-0.015	kinase				0.0263	MMP9
NFAT5	0.103	transcription regulator				0.0264	RSAD2
S100A9		other				0.0266	MMP9
androgen		chemical drug				0.0266	MMP9
MKNK1		kinase				0.0267	MMP9
H89		chemical drug				0.0267	MMP9
E. coli serotype 0127B8 lipopolysaccharide		chemical - endogenous non-mammalian				0.0272	RSAD2
MAPK8	-0.055	kinase				0.0272	MMP9
norepinephrine		chemical - endogenous mammalian				0.0273	MMP9
tretinoin		chemical drug				0.0273	BPI,MMP9
TREX1		enzyme				0.0275	RSAD2
S100A8		other				0.0276	MMP9
FOXM1		transcription regulator				0.0278	MMP9
IRF7		transcription regulator				0.0279	RSAD2
kainic acid		chemical toxicant				0.0279	MMP9
PRKAA1	-0.017	kinase				0.028	MMP9
docosahexaenoic acid		chemical drug				0.028	MMP9
HMGA1		transcription regulator				0.0282	MMP9
FOXP3	0.214	transcription regulator				0.0282	MMP9
NOS2		enzyme				0.0282	MMP9
AP1 (complex)		complex				0.0285	MMP9
PRKCD		kinase				0.0286	MMP9
PDX1		transcription regulator				0.0286	RSAD2
melatonin		chemical - endogenous mammalian				0.0288	MMP9
bexarotene		chemical drug				0.0289	MMP9
IRF8	-0.112	transcription regulator				0.0294	MMP9
SOCS1	0.474	other				0.0294	RSAD2
methamphetamine		chemical drug				0.0294	MMP9
PAX3		transcription regulator				0.0295	MMP9
lactacystin		chemical - protease inhibitor				0.0298	MMP9
NLRP3		enzyme				0.0299	MMP9
EGR1		transcription regulator				0.0301	MMP9
ZC3H12A		enzyme				0.0302	MMP9
ionomycin		chemical reagent				0.0302	MMP9
TERT		enzyme				0.0304	MMP9
TLR2	0.073	transmembrane receptor				0.0304	MMP9
mir-27 (includes others)		microRNA				0.0307	SIGLEC1
Pick1		other				0.0307	MMP9
IFNAR1		transmembrane receptor				0.031	RSAD2
IL18	0.048	cytokine				0.031	MMP9
PAX6		transcription regulator				0.031	MMP9
TGFB2		growth factor				0.0311	MMP9
let-7a-5p (and other miRNAs w/seed GAGGUAG)		mature microRNA				0.0313	MMP9
IL12 (complex)		complex				0.0314	MMP9
APC		enzyme				0.0314	MMP9
STING1		ion channel				0.0315	RSAD2
EDN1		cytokine				0.0315	MMP9
gefitinib		chemical drug				0.0315	MMP9
Cdkn2a		other				0.0317	MMP9
ID3		transcription regulator				0.032	MMP9
NFATC2	0.074	transcription regulator				0.032	RSAD2
RAF1		kinase				0.0323	MMP9
FN1		other				0.0324	MMP9
bisphenol A		chemical - endogenous mammalian				0.0324	MMP9
TLR7	0.321	transmembrane receptor				0.0326	RSAD2
TBX3		transcription regulator				0.0326	MMP9
CXCL12		cytokine				0.0326	MMP9
pioglitazone		chemical drug				0.0327	MMP9
5-hydroxytryptamine		chemical - endogenous mammalian				0.0327	RSAD2
PKC (family)		group				0.0329	MMP9
ZBTB16	-0.078	transcription regulator				0.0329	MMP9
ANGPT2		growth factor				0.0333	MMP9
MAPK14	-0.054	kinase				0.0333	MMP9
CITED2		transcription regulator				0.0333	RSAD2
wortmannin		chemical drug				0.0333	MMP9
JNK (family)		group				0.0336	MMP9
MRTFA		transcription regulator				0.0336	MMP9
CSF3		cytokine				0.0336	MMP9
AGN194204		chemical drug				0.0336	MMP9
METTL3		enzyme				0.0337	MMP9
EIF4E		translation regulator				0.0337	MMP9
deferoxamine		chemical drug				0.0337	RSAD2
Pam3-Cys-Ser-Lys4		chemical reagent				0.0337	MMP9
diethylnitrosamine		chemical toxicant				0.0339	MMP9
WNT5A		growth factor				0.034	MMP9
MAP2K1		kinase				0.0345	MMP9
BMP7		growth factor				0.0349	MMP9
TGM2		enzyme				0.0352	MMP9
FMR1		translation regulator				0.0352	MMP9
simvastatin		chemical drug				0.0352	MMP9
PTGS2	1.306	enzyme				0.0353	MMP9
IL27		cytokine				0.0355	RSAD2
TO-901317		chemical reagent				0.0355	MMP9
atorvastatin		chemical drug				0.0355	MMP9
TGFB1	0.123	growth factor				0.0357	MMP9,RSAD2
nicotine		chemical drug				0.0358	MMP9
aspirin		chemical drug				0.036	MMP9
PCSK9		peptidase				0.0362	MMP9
PIK3CA	-0.065	kinase				0.0362	RSAD2
imiquimod		chemical drug				0.0362	RSAD2
ETS1		transcription regulator				0.0363	MMP9
ACTIVIN (family)		group				0.0365	MMP9
lactic acid		chemical - endogenous mammalian				0.0365	MMP9
15-deoxy-delta-12,14 -PGJ 2		chemical - endogenous mammalian				0.0366	MMP9
NR1H3		ligand-dependent nuclear receptor				0.0369	MMP9
GROWTH HORMONE (family)		group				0.0371	MMP9
TLR9		transmembrane receptor				0.0371	RSAD2
ERK (family)		group				0.0375	MMP9
rimonabant		chemical drug				0.0376	MMP9
NLRX1		other				0.0382	MMP9
ESTROGEN RECEPTOR (family)		group				0.0382	MMP9
SPP1		cytokine				0.0382	MMP9
TET2		enzyme				0.0385	RSAD2
WT1		transcription regulator				0.0385	MMP9
CD44		other				0.0387	MMP9
LDLR		transporter				0.0394	MMP9
CpG ODN 2006		chemical reagent				0.0395	RSAD2
NGF		growth factor				0.0398	MMP9
cyclic AMP		chemical - endogenous mammalian				0.0403	MMP9
indomethacin		chemical drug				0.0403	MMP9
quercetin		chemical drug				0.0403	MMP9
NRG1		growth factor				0.0407	MMP9
KLF6		transcription regulator				0.0407	MMP9
bortezomib		chemical drug				0.0407	RSAD2
TNF	0.047	cytokine				0.0411	MMP9,RSAD2
TLR3		transmembrane receptor				0.0411	RSAD2
BMP2		growth factor				0.0416	MMP9
N-acetyl-L-cysteine		chemical drug				0.0418	MMP9
CHUK	-0.109	kinase				0.042	MMP9
F2		peptidase				0.042	MMP9
cigarette smoke		chemical toxicant				0.042	MMP9
RNA POLYMERASE II (complex)		complex				0.0421	MMP9
TNFSF11		cytokine				0.0421	MMP9
E. coli B4 lipopolysaccharide		chemical toxicant				0.0424	RSAD2
MAP3K8	0.177	kinase				0.0426	MMP9
IL5		cytokine				0.043	MMP9
PRDM1	0.216	transcription regulator				0.0434	RSAD2
PI3K (complex)		complex				0.0437	MMP9
sulforafan		chemical drug				0.0439	MMP9
ADIPOQ		other				0.044	MMP9
carbon tetrachloride		chemical toxicant				0.0442	MMP9
RUNX1		transcription regulator				0.0444	RSAD2
NR4A1	0.275	ligand-dependent nuclear receptor				0.045	MMP9
phytohemagglutinin		chemical drug				0.045	MMP9
THRB		ligand-dependent nuclear receptor				0.0453	MMP9
NTRK1		kinase				0.0453	MMP9
Ca2+		chemical - endogenous mammalian				0.0459	MMP9
IL10RA	-0.029	transmembrane receptor				0.046	RSAD2
TP53		transcription regulator				0.0462	MMP9,RSAD2
dexamethasone		chemical drug				0.0462	MMP9,RSAD2
AKT1	0.058	kinase				0.0466	MMP9
tunicamycin		chemical - endogenous non-mammalian				0.0467	MMP9
glucocorticoid		chemical drug				0.0469	MMP9
IKBKB		kinase				0.047	MMP9
VEGFA	-0.089	growth factor				0.0473	MMP9
IL1A		cytokine				0.0475	MMP9
CD40	0.011	transmembrane receptor				0.0478	MMP9
thapsigargin		chemical toxicant				0.0486	MMP9
ERK1/2 (family)		group				0.0489	MMP9
SPI1		transcription regulator				0.049	RSAD2
IGE (complex)		complex				0.0495	RSAD2
CDKN1A		kinase				0.0495	MMP9
NFKB1	-0.091	transcription regulator				0.0495	MMP9
PRL		cytokine				0.0496	RSAD2
BHLHE40		transcription regulator				0.0498	MMP9

## Sheet: T5 Networks
Supplementary Material 4: Table 5 Network Analysis using Qiagen IPA developed according to Krämer, A., Green, J., Pollard, Jr., J., and Tugendreich, S. (2014) Causal analysis approaches in Ingenuity Pathway Analysis. Bioinformatics. 30(4):523–30
© 2000-2025 QIAGEN. All rights reserved.
ID	Analysis	Molecules in Network	Score	Focus Molecules	Top Diseases and Functions
1	GWIvHC 65 - 2025-02-04 11:40 am	8-epi-prostaglandin F2alpha,ADAMTS9,ADGRF5,BPI,CCR8,CD300LF,CD52,HCG18,HIVEP3,IL19,Ifna1/Ifna1l1,Immunoglobulin,LILRB1,MMP9,NABP1,NFkB (complex),PARP10,RNY3,RSAD2,SIGLEC1,SLPI,SPINK1,TCR (complex),TNF (family),TNFRSF18,TRDV3,Tlr13,UNC13D,caryophyllene alpha-oxide,chymase,fascin,ganglioside GM1,interferon alpha,miR-491-5p (and other miRNAs w/seed GUGGGGA),tryptase	16	5	Cell-To-Cell Signaling and Interaction, Hematological System Development and Function, Immune Cell Trafficking
